# Supplementary material for: Deep learning identifies synergistic drug combinations for treating COVID-19
Source: Proc Natl Acad Sci U S A. 2021 Sep 15;118(39):e2105070118. doi: 10.1073/pnas.2105070118 (PMC8488647; doi:10.1073/pnas.2105070118)
Supplement: Supplementary File [file pnas.2105070118.sd01.csv]

smiles	COVID_O60885	COVID_O96028	COVID_P00750	COVID_P05556	COVID_P06280	COVID_P09884	COVID_P12268	COVID_P14735	COVID_P17612	COVID_P19784	COVID_P21964	COVID_P25440	COVID_P26358	COVID_P27448	COVID_P33527	COVID_P48556	COVID_P55085	COVID_P55789	COVID_P62873	COVID_P67870	COVID_Q13443	COVID_Q13546	COVID_Q7KZI7	COVID_Q8WTV0	COVID_Q92769	COVID_Q99720	COVID_Q9H773	COVID_Q9H7Z7	COVID_Q9P0L2	COVID_Q9UHD2	COVID_Q9UHI8	COVID_ncats_3clpro	COVID_ncats_ace2_enzyme	COVID_ncats_spike_ace2_ppi	COVID_reframedb_plpro	HIV_ccr5	HIV_cd4	HIV_cxcr4	HIV_integrase	HIV_protease	HIV_reverse_transcriptase	HIV_reverse_transcriptase2
CCCCC1(COC(=O)CCC(=O)O)C(=O)N(c2ccccc2)N(c2ccccc2)C1=O																																0	0	1
CC(C)(C#N)c1cc(Cn2cncn2)cc(C(C)(C)C#N)c1																																0	0	0
CC(=C(CCO)SSC(CCO)=C(C)N(C=O)Cc1cnc(C)nc1N)N(C=O)Cc1cnc(C)nc1N																																0	0	0
CC(=O)OCC1=C(C(=O)O)N2C(=O)[C@@H](NC(=O)[C@H](N)c3ccccc3)[C@H]2SC1																																0	0	0
CCOC(=O)CN[C@@H](C(=O)N1CC[C@H]1C(=O)NCc1ccc(/C(N)=N/O)cc1)C1CCCCC1																																0	0	0
CCN(CC)CC[S+](=O)([O-])[C@@H]1CCN2C(=O)c3coc(n3)CC(=O)C[C@H](O)/C=C(C)/C=C/CNC(=O)/C=C/[C@@H](C)[C@@H](C(C)C)OC(=O)[C@@H]12																																0	0	0
O=C(O)C[C@@H]1CC[C@H](NC(=O)Cc2cccs2)B(O)O1																																0	0	0
CC(CC(C(N)=O)(c1ccccc1)c1ccccc1)N(C)C.O=S(=O)(O)O																																0	0	0
O=C(OCc1ccccc1)c1cccnc1																																0	0	0
COC1C(OC2OCC(OC3CC(C)(O)C(O)C(C)O3)C(N(C)C)C2O)[C@@H](CC=O)C[C@@H](C)C(O)/C=C/C=C/C[C@@H](C)OC(=O)C[C@H]1O																																1	0	0
O=C(CCCCCCC(=O)Nc1ccccc1)NO	1																								1							0	0	0
CC=CC(=O)N(CC)c1ccccc1C																																0	0	0
Cc1nc(C2CCCCC2)c(-c2ccc(S(N)(=O)=O)c(F)c2)o1																																0	0	0
O=C(O)c1ccc(OCCCOc2ccc(C(=O)O)cc2)cc1																																1	0	0
CN1C(=O)C[C@@H](C(=O)N[C@@H](Cc2c[nH]cn2)C(=O)N2CCC[C@H]2C(N)=O)NC1=O																																0	0	0
CCC[C@@]1(CCc2ccccc2)CC(O)=C([C@H](CC)c2cccc(N[S+](=O)([O-])c3ccc(C(F)(F)F)cn3)c2)C(=O)O1																																0	0	0
COS(=O)(=O)[O-].C[N+]1(C)CCCCC1COC(=O)C(O)(c1ccccc1)c1ccccc1																																0	0	0
CC(C)(O/N=C(\C(=O)N[C@@H]1C(=O)N2C(C(=O)[O-])=C(C[n+]3ccccc3)CS[C@H]12)c1csc(N)n1)C(=O)O																																0	0	0
Cc1cc(C)c(NC(=O)CN(CC(=O)O)CC(=O)O)c(C)c1Br																																0	0	1
CCCCN(CCCC)CCC(O)c1cc2c(Cl)cc(Cl)cc2c2cc(C(F)(F)F)ccc12.Cl																																0	0	0
O=C([O-])c1ccc(NC(=O)[C@H](Cc2ccc(O)cc2)NC(=O)c2ccccc2)cc1.[Na+]																																0	0	0
O=C(OC[C@H]1O[C@@H](OC(=O)c2cc(O)c(O)c(O)c2)[C@H](O)[C@@H](OC(=O)c2cc(O)c(O)c(O)c2)[C@@H]1O)c1cc(O)c(O)c(O)c1																																0	0	1
CCCCCCCCCCCCC[N+](C)(C)Cc1ccccc1																																0	0	0
C[C@@H](CN(C)C)CN1c2ccccc2Sc2ccccc21.C[C@@H](CN(C)C)CN1c2ccccc2Sc2ccccc21.O=C(O)[C@@H](O)[C@@H](O)C(=O)O																																0	0	1
CC(C)(Oc1ccc(CCNC(=O)c2ccc(Cl)cc2)cc1)C(=O)O																																0	0	0
Cc1ccccc1N1C(=O)c2cc(S(N)(=O)=O)c(Cl)cc2NC1C																																0	0	0
CCOC(=O)c1cc(=O)c2c(OCC(COc3cccc4oc(C(=O)OCC)cc(=O)c34)OC(=O)[C@@H](N)CCCCN)cccc2o1																																0	0	0
Cc1ccc2c(n1)Oc1ccc(C(C)C(=O)OCC(=O)N(C)C)cc1C2																																0	0	0
C=C1C(=O)O[C@H]2[C@H]1CC/C(C)=C/CC[C@@]1(C)O[C@H]21																																0
Oc1c(I)cc(I)c2cccnc12																																0	1	1
CCCc1cc(C(N)=S)ccn1																																0	0	0
CCOC(=O)c1ccc(C#Cc2ccc3c(c2)C(C)(C)CCS3)nc1																																0	0	0
S=P(N1CC1)(N1CC1)N1CC1																																0	0	0
CCOC(=O)[C@H](CCc1ccccc1)N[C@H]1CS[C@H](c2cccs2)CN(CC(=O)O)C1=O.Cl																																0	0	0
COc1cc(/C=C/C(=O)O[C@H]2CC[C@]34C[C@]35CC[C@]3(C)[C@@H]([C@H](C)CCC=C(C)C)CC[C@@]3(C)[C@@H]5CC[C@H]4C2(C)C)ccc1O																																0	0	0
OCc1cc(C(O)CNCCCCCCOCCOCc2c(Cl)cccc2Cl)ccc1O																																0	0	0
C[N+](C)(C)CC(O)CC(=O)O																																0	0	0
CC(C(=O)O)c1ccc2c(c1)Cc1cccnc1O2																																0	0	0
CCO[C@@H]1O[C@H](C(COCc2ccccc2)OCc2ccccc2)[C@H](OCc2ccccc2)[C@H]1O																																0	0	0
Nc1nc(=O)n([C@@H]2CS[C@H](CO)O2)cc1F																																0	0	0
Cn1nnnc1SCC1=C(C(=O)[O-])N2C(=O)[C@H](NC(=O)C(O)c3ccccc3)C2SC1																																0	0	0
Cc1cncc(CN2CCC(=C3c4ccc(Cl)cc4CCc4cccnc43)CC2)c1																																0	0	0
CCC(C(=O)NC(N)=O)c1ccccc1																																0	0	0
CCCCCCCCCCCCCCCC(=O)OCCC1CCN(CCCN2c3ccccc3Sc3ccc(S(=O)(=O)N(C)C)cc32)CC1																																0	0	0
CC(=O)O[C@]1(C(C)=O)CC[C@H]2[C@@H]3C[C@H](C)C4=CC(=O)C=C[C@]4(C)[C@@]3(F)[C@@H](O)C[C@@]21C																																0	0	0
CCCN1C[C@H](C)[C@@H](O)[C@](C)(O)[C@@H](CC)OC(=O)[C@H](C)[C@@H](O[C@H]2C[C@@](C)(OC)[C@@H](O)[C@H](C)O2)C(C)[C@@H](O[C@@H]2O[C@H](C)C[C@H](N(C)C)[C@H]2O)[C@](C)(O)C[C@H]1C																																0	0	0
CCCCCCCCCCCCCCCCCCCCCC(=O)Nc1ccn([C@@H]2O[C@H](CO)[C@@H](O)[C@@H]2O)c(=O)n1																																1	0	0
CN1c2c(nc(N)[nH]c2=O)NC[C@@H]1CNc1ccc(C(=O)N[C@@H](CCC(=O)O)C(=O)O)cc1																																0	0	0
CN(CC(=O)N1CCOCC1)Cc1c(Cl)cccc1NC(=O)c1ccccc1.Cl																																0	0	0
C1CNCCN1																																0	0	0
N#CSCC(=O)[O-].[Na+]																																0	0	0
COC(=O)C1=C(C)NC(C)=C(C(=O)OC(C)C)C1c1cccc2nonc12																																0	0	0
Cl.Cl.OCCN1CCN(CCCN2c3ccccc3C=Cc3ccccc32)CC1																																0	0	0
CCOC(=O)N1CCC(=C2c3ccc(Cl)cc3CCc3cccnc32)CC1																																0	0	0
CC(C(=O)O)c1ccc(C(=O)c2cccs2)cc1																																0	0	0
CCCCC(O)/C=C(\C)C=C/C=C/C(=O)N1CCCC1=O																																0	0	0
COc1cc(C(=O)OCCCN2CCCN(CCCOC(=O)c3cc(OC)c(OC)c(OC)c3)CC2)cc(OC)c1OC																																0	0	0
C[C@]12CC[C@H]3[C@H]([C@@H]1[C@@H]1C[C@@H]1[C@@]21CCC(=O)O1)[C@H]1C[C@H]1C1=CC(=O)CC[C@@]13C																																0	0	0
CC(NC(C)(C)C)C(=O)c1cccc(Cl)c1.Cl																																0	0	0
NS(=O)(=O)c1cc2c(cc1Cl)NCNS2(=O)=O																																0	0	0
O=C1[C@H](CC[C@H](O)c2ccc(F)cc2)[C@@H](c2ccc(O)cc2)N1c1ccc(F)cc1																																0	0	0
CCOP(=O)(CC)Oc1ccc([N+](=O)[O-])cc1																																0	0	0
CC[C@]1(O)C[C@H]2CN(CCc3c([nH]c4ccccc34)[C@@](C(=O)OC)(c3cc4c(cc3OC)N(C=O)[C@H]3[C@@](O)(C(=O)OC)[C@H](OC(C)=O)[C@]5(CC)C=CCN6CC[C@]43[C@@H]65)C2)C1																																0	0	0
NC12CC3CC(CC(C3)C1)C2																										1						0	0	0
O=P(O)(O)OP(=O)(O)O																																0	0	0
C[C@](N)(Cc1ccc(O)cc1)C(=O)O																																0	0	0
COc1cc(/C=C\C(=O)N2CCN(CC(=O)N3CCCC3)CC2)cc(OC)c1OC																																0	0	0
C[S+](C)CCC(N)C(=O)O.[Cl-]																																0	0	0
C=C1/C(=C\C=C2/CCC[C@@]3(C)[C@H]2CC[C@@H]3[C@H](C)/C=C/[C@@H](O)C2CC2)C[C@@H](O)C[C@@H]1O																																0	0	0
Cc1c(F)c(N2CCNC(C)C2)cc2c1c(=O)c(C(=O)O)cn2C1CC1.Cl																																0	0	0
CCCCC(CC)CNC(=O)CC(C)OC(=O)CCC(=O)O																																0	0	0
CCOc1nc2cccc(C(=O)OC(C)OC(=O)OC3CCCCC3)c2n1Cc1ccc(-c2ccccc2-c2nnn[nH]2)cc1																																0	0	1
CCCCCCCCCC(=O)OC1(c2ccc(Cl)cc2)CCN(CCCC(=O)c2ccc(F)cc2)CC1																																0	0	0
C=CC1(C)CC(=O)C2(O)C(C)(O1)C(OC(C)=O)C(OC(=O)CCN(C)C)C1C(C)(C)CCC(O)C12C																																0	0	0
CN(C)CC(c1ccc(O)cc1)C1(O)CCCCC1																																0	0	0
O=C(Nc1ccc(Cl)cc1)Nc1ccc(Cl)c(C(F)(F)F)c1																																0	0	0	0
CC(C)NCC(O)c1ccc(N[S+](C)(=O)[O-])cc1																																0	0	0
Cc1onc(-c2c(F)cccc2Cl)c1C(=O)N[C@@H]1C(=O)N2[C@@H]1SC(C)(C)[C@H]2C(=O)[O-]																																0	0	0
CC(=O)OC(C)C[N+](C)(C)C.[Cl-]																																0	0	0
NCCC(O)(P(=O)(O)O)P(=O)(O)O																																0	0	0
Cc1nc(NS(=O)(=O)c2ccc(N)cc2)nc(C)c1Br																																0	0	0
CC[C@H](C)[C@@H]([C@@H](CC(=O)N1CCC[C@H]1[C@H](OC)[C@@H](C)C(=O)NCCc1ccccc1)OC)N(C)C(=O)[C@@H](NC(=O)[C@H](C(C)C)N(C)C)C(C)C																																0	0	0
CO[C@H]1C[C@@H]2CC[C@@H](C)[C@@](O)(O2)C(=O)C(=O)N2CCCC[C@H]2C(=O)O[C@H]([C@H](C)C[C@@H]2CC[C@@H](OC(=O)C(C)(CO)CO)[C@H](OC)C2)CC(=O)[C@H](C)/C=C(\C)[C@@H](O)[C@@H](OC)C(=O)[C@H](C)C[C@H](C)/C=C/C=C/C=C/1C																																0	0	0
CCCCCCCCCCCCCCCCOc1nc2ccc(C)cc2c(=O)o1																																0	0	0
CC(OC(=O)NCC1(CC(=O)O)CCCCC1)OC(=O)C(C)C																																0	0	0
CCOc1ccc(Cc2nccc3cc(OCC)c(OCC)cc23)cc1OCC.Cl																																0	0	0
CC(Cc1ccccc1)NCc1ccccc1Cl.Cl																																0	0	0
C#C[C@]1(O)CC[C@H]2[C@@H]3CCc4cc(O)ccc4[C@H]3CC[C@@]21C																																0	0	0
OCCOCCN1CCN(C2=Nc3ccccc3Sc3ccccc32)CC1																										1						0	0	0
Cc1ncc(C[n+]2csc(CCOP(=O)(O)OP(=O)(O)O)c2C)c(N)n1																																0	0	0
CS(=O)(=O)O.Cc1c(O)cccc1C(=O)N[C@@H](CSc1ccccc1)[C@H](O)CN1C[C@H]2CCCC[C@H]2C[C@H]1C(=O)NC(C)(C)C																																0	0	0
CC[N+](C)(C)c1cccc(O)c1.[Cl-]																																0	0	0
Nc1nc(=O)c(Br)c(-c2ccccc2)[nH]1																																0	0	0
Cc1ccc(C)c(OCCCC(C)(C)C(=O)O)c1																																0	0	0
O=C(O)c1cc(O)nc(O)n1																																0	0	0
COc1ccc(C(=O)c2ccccc2)c(O)c1																																0	0	0
C/C=C/C=C/C(=O)O																																0	0	0
Cc1nnc(SCC2=C(C(=O)O)N3C(=O)[C@@H](NC(=O)Cn4cnnn4)[C@H]3SC2)s1																																0	0	0
CN(C)C(=O)COC(=O)Cc1ccc(OC(=O)c2ccc(NC(=N)N)cc2)cc1.CS(=O)(=O)O																																0	0	0
Cc1ccc(Nc2c(F)cccc2Cl)c(CC(=O)O)c1																																0	0	0
Cl.Nc1c2ccccc2nc2ccccc12.O																																0	0	0
CN(C)c1ccc(O)c2c1C[C@H]1C[C@H]3[C@H](N(C)C)C(O)=C(C(N)=O)C(=O)[C@@]3(O)C(O)=C1C2=O.Cl																																0	0	1
CC(=O)N(CC(O)CO)c1c(I)c(C(=O)NCCO)c(I)c(C(=O)NCC(O)CO)c1I																																0	0	0
Cc1cnc(NC(=O)C2=C(O)c3ccccc3[S+](=O)([O-])N2C)s1																																0	0	0
Cc1cc(Nc2ccccc2C(=O)O)ccc1Cl																																0	1	0
COc1cc2c(cc1OC)CC(=O)N(CCCN(C)C[C@H]1Cc3cc(OC)c(OC)cc31)CC2																																0	0	0
O=C(OCC1(COC(=O)c2cccnc2)CCCC(COC(=O)c2cccnc2)(COC(=O)c2cccnc2)C1O)c1cccnc1																																0	0	1
C[C@H]1C[C@H]2[C@@H]3CCC4=CC(=O)C=C[C@]4(C)[C@H]3C(=O)C[C@]2(C)[C@@]1(O)C(=O)CO																																0	0	0
COc1ccc2c(c1)c(CC(=O)O)c(C)n2C(=O)c1ccc(Cl)cc1																																0	0	0
CC(C)(C)NCC(O)COc1cccc2c1C[C@H](O)[C@H](O)C2																																0	0	0
CNC(=O)C[C@@H](N)C(=O)N[C@@H](C(=O)N[C@@H]1C(=O)N2[C@@H](C(=O)O)C(C)(C)S[C@H]12)c1ccc(O)cc1																																0	0	0
O=C(CCc1ccc(O)cc1)c1c(O)cc(O)cc1O[C@@H]1O[C@H](CO)[C@@H](O)[C@H](O)[C@H]1O																																0	0	0
COC(=O)N[C@H](C(=O)N1CCC[C@H]1c1ncc(-c2ccc3c(c2)O[C@@H](c2ccccc2)n2c-3cc3cc(-c4cnc([C@@H]5CCCN5C(=O)[C@@H](NC(=O)OC)C(C)C)[nH]4)ccc32)[nH]1)C(C)C																																0	1	1
CCCCCOc1ccc(-c2ccc(-c3ccc(C(=O)NC4CC(O)C(O)NC(=O)C5C(O)C(C)CN5C(=O)C(C(C)O)NC(=O)C(C(O)C(O)c5ccc(O)cc5)NC(=O)C5CC(O)CN5C(=O)C(C(C)O)NC4=O)cc3)cc2)cc1																																0	0	1
CNC(=O)OCc1cccc(COC(=O)NC)n1																																0	0	0
CCCCCCCCCCCCCCCC(=O)OC1C(SC)OC(C(NC(=O)C2CC(CCC)CN2C)C(C)Cl)C(O)C1O																																1	0	1
Clc1ccc(C(Cn2ccnc2)OCc2c(Cl)cccc2Cl)c(Cl)c1																																0	0	0
CO[C@H]1/C=C\O[C@@]2(C)Oc3c(C)c(O)c4c(O)c(c5c(nc6cc(C)ccn65)c4c3C2=O)NC(=O)/C(C)=C\C=C/[C@H](C)[C@H](O)[C@@H](C)[C@@H](O)[C@@H](C)[C@H](OC(C)=O)[C@@H]1C																																0	0	0
NC[C@H]1O[C@H](O[C@@H]2[C@@H](N)C[C@@H](N)C(O)[C@H]2O[C@@H]2O[C@H](CO)[C@@H](O)[C@H]2O)[C@H](N)[C@@H](O)[C@@H]1O.O=S(=O)(O)O																																0	0	0
O=C1c2c(O)cccc2[C@@H]([C@@H]2O[C@H](CO)[C@@H](O)[C@H](O)[C@H]2O)c2cc(CO)cc(O)c21																																0
CN(C)CC/C=C1\c2ccccc2CSc2ccccc21																																0	0	0
C[N+]1(CCCCC[N+]2(C)CCCC2)CCCC1																																0	0	0
CCCCS(=O)(=O)N[C@@H](Cc1ccc(OCCCCC2CCNCC2)cc1)C(=O)O.Cl.O																																0	0	0
O=C([O-])Cc1ccccc1Nc1c(Cl)cccc1Cl.[Na+]																																0	0	1
CCCn1cnc2c1c(=O)n(CCCCC(C)=O)c(=O)n2C																																0	0	0
CC(=O)O[C@H]1C[C@@H]2CC[C@@H]3[C@H](CC[C@@]4(C)[C@H]3C[C@H]([N+]3(C)CCCCC3)[C@@H]4OC(C)=O)[C@@]2(C)C[C@@H]1N1CCCCC1.[Br-]																																0	0	0
C=CCN1CC[C@]23CCCC[C@H]2[C@H]1Cc1ccc(O)cc13																																0	0	0
CC[C@@H]1C(=O)OC[C@@H]1Cc1cncn1C																																0	0	0
CCCCCCCCCC(=O)OC1CC[C@H]2[C@@H]3CCC4=CC(=O)CC[C@@H]4[C@H]3CC[C@]12C																																0	0	0
CCc1ccc(C(=O)C(C)CN2CCCCC2)cc1.Cl																																0	0	0
CCC1C(C)=NN=C(c2ccc(OC)c(OC)c2)c2cc(OC)c(OC)cc21																																0	0	0
CC(=O)OCC(=O)[C@@]12N=C(C)O[C@@H]1C[C@H]1[C@@H]3CCC4=CC(=O)C=C[C@]4(C)[C@H]3[C@@H](O)C[C@@]12C																																0	0	0
C[C@@H](O[C@H]1OCCN(CC2=NC(=O)N=N2)[C@H]1C1CCC(F)CC1)c1cc(C(F)(F)F)cc(C(F)(F)F)c1																																0
COc1ccc(/C=C/C(=O)OCCC(C)C)cc1																																0	0	0
Nc1ccncc1																																0	0	0
Cl.O=C1c2cccc3c2[C@H](CCC3)CN1[C@@H]1CN2CCC1CC2																																0	0	0
COc1cc(O)c(C(=O)c2ccccc2)cc1S(=O)(=O)O																																0	0	0
CC(C)(Oc1ccc(Cl)cc1)C(=O)OCCCOC(=O)C(C)(C)Oc1ccc(Cl)cc1																																0	0	0
COc1ccccc1N1CCN(CCCNc2cc(=O)n(C)c(=O)n2C)CC1.Cl																																0	0	0
COc1ccc2c(c1)c(CC(=O)OC/C=C(\C)CC/C=C(\C)CCC=C(C)C)c(C)n2C(=O)c1ccc(Cl)cc1																																0	0	0
CCN(CC)C(=O)/C(C#N)=C/c1cc(O)c(O)c([N+](=O)[O-])c1											1																					0	0	0
CO.COc1cc(Nc2c(C#N)cnc3cc(OCCCN4CCN(C)CC4)c(OC)cc23)c(Cl)cc1Cl																																0	0	1
Cn1cc(OCC(O)CNC(C)(C)C)c2ccccc2c1=O																																0	0	0
Cn1c(=O)cc(N2CCC[C@@H](N)C2)n(Cc2cc(F)ccc2C#N)c1=O																																0	0	0
c1cc(CN2CCCNCCNCCCNCC2)ccc1CN1CCCNCCNCCCNCC1																																0	0	1				1
Cc1ncc(COP(=O)(O)O)c(C=O)c1O.O																																0	0	0
CC(C)C(=O)OCc1cccc(OC(=O)[C@@H]2N3C(=O)[C@@H](NC(=O)Cc4ccccc4)[C@H]3SC2(C)C)c1																																0	0	0
CO/N=C1/C[C@]2(C[C@@H]3C[C@@H](C/C=C(\C)C[C@@H](C)/C=C/C=C4\CO[C@@H]5[C@H](O)C(C)=C[C@@H](C(=O)O3)[C@]45O)O2)O[C@H](/C(C)=C/C(C)C)[C@H]1C																																0	0	0
Nc1ccn([C@@H]2O[C@H](CO)[C@@H](O)[C@H]2O)c(=O)n1																																0	0	0
CCCCCCCCCCCCOCCO																																0	0	0
COC(=O)C1=C(C#N)NC(C)=C(C(=O)OC(C)C)C1c1cccc([N+](=O)[O-])c1																																0	0	0
CCN1CC(CCN2CCOCC2)C(c2ccccc2)(c2ccccc2)C1=O.Cl																																0	0	0
COc1c(C)c2c(c(O)c1C/C=C(\C)CCC(=O)OCCN1CCOCC1)C(=O)OC2																																0	0	0
NCC(CC(=O)O)c1ccc(Cl)cc1																																0	0	0
CC1(C)O[C@@H]2C[C@H]3[C@@H]4C[C@H](F)C5=CC(=O)C=C[C@]5(C)[C@@]4(F)[C@@H](O)C[C@]3(C)[C@]2(C(=O)CO)O1																																0	0	0
CC(=O)Oc1cccc(O)c1																																0	0	0
COC(=O)CCCCC(CCSS/C(CCO)=C(\C)N(C=O)Cc1cnc(C)nc1N)SC(C)=O																																0	0	0
CCCCC(=O)OCC(=O)[C@H]1[C@H](C)C[C@H]2[C@@H]3C[C@H](F)C4=CC(=O)C=C[C@]4(C)[C@@]3(F)[C@@H](O)C[C@@]21C																																0	0	0
O=c1cc(O)c(Cl)c[nH]1																																0	0	0
COc1nc(N)nc2c1ncn2[C@@H]1O[C@H](CO)[C@@H](O)[C@@H]1O																																0	0	0
O=C(CCCN1CCC(O)(c2ccc(Cl)cc2)CC1)c1ccc(F)cc1																										1						0	0	0
C/C(=C(\CCOC(=O)c1ccccc1)SS/C(CCOC(=O)c1ccccc1)=C(/C)N(C=O)Cc1cnc(C)nc1N)N(C=O)Cc1cnc(C)nc1N																																0	1	1
C[C@]12CCC3=C4CCC(=O)C=C4CC[C@H]3[C@@H]1CC[C@@]2(O)CC#N																																0	0	0
Cn1c(=O)cc(N2CCCC(N)C2)n(Cc2ccccc2C#N)c1=O																																0
CBr.CCN(CC)CCOC(=O)C(O)(c1ccccc1)c1ccccc1																																0	0	0
O=C(OCC(COC(=O)c1cccnc1)(COC(=O)c1cccnc1)COC(=O)c1cccnc1)c1cccnc1																																0	0	0
CC(C)C(=O)Oc1ccc(CO)cc1[C@H](CCN(C(C)C)C(C)C)c1ccccc1																																0	0	0
CCCCCCCCCCCCCCCC[N+](C)(C)Cc1ccccc1.[Cl-]																																0	0	0
COc1cc(Br)c(C[N+]2(CCOCCC3CC[C@H]4C[C@@H]3C4(C)C)CCOCC2)cc1OC																																0	0	0
CN(CC(O)CO)C(=O)c1c(I)c(NC(=O)C(CO)CO)c(I)c(C(=O)N(C)CC(O)CO)c1I																																0	0	0
CCCSSC(CCO)=C(C)N(C=O)Cc1cnc(C)nc1N																																0	0	0
CCCCC(O)c1ccccc1																																0	0	0
CC1CCCC(C)N1C(=S)Nc1cccc(C(F)(F)F)c1																																0	0	0
CC(C)c1nc(CN(C)C(=O)N[C@@H](CCN2CCOCC2)C(=O)N[C@H](CC[C@H](Cc2ccccc2)NC(=O)OCc2cncs2)Cc2ccccc2)cs1																																0	0	0
CC(C)(C)C(=O)OCC(=O)[C@H]1CC[C@H]2[C@@H]3CCC4=CC(=O)CC[C@]4(C)[C@H]3CC[C@]12C																																0	0	0
Cc1cc(CC(C)CC(C)(C)C)n(O)c(=O)c1																																0	0	1	0
O=C(c1ccccc1)C(O)c1ccccc1																																1	0	0
CC(=O)Nc1ccc(CC(=O)O)cc1																																0	0	0
CN(C)CCCN1c2ccccc2CCc2ccc(Cl)cc21																										1						0	0	0
O=C(CCCN1CCN(c2ccc(F)cc2)CC1)NC1c2ccccc2CSc2ccccc21																																0	0	1
CC(C)(C)NCC(O)COc1cccc2c1CCC(=O)N2.Cl																																0	0	0
CC(C)(C(=O)c1cccnc1)c1cccnc1																																0	0	0
NC(=O)c1cnccn1																																0	0	0
CCOC(=O)c1ccc(NC(=O)CN2CCCCC2)cc1																																0	0	0
CC1CC(OC(=O)c2ccccc2O)CC(C)(C)C1																																0	0	0
O=C1CC2(CCCC2)CC(=O)N1CCCCN1CCN(c2ncccn2)CC1																										1						0	0	0
CCN(Cc1ccncc1)C(=O)C(CO)c1ccccc1																																0	0	0
CC(C)(C)NCC(O)c1cc(O)cc(O)c1.CC(C)(C)NCC(O)c1cc(O)cc(O)c1.O=S(=O)(O)O																																0	0	0
O=C(O)COc1ccccc1																																0	0	0
O=C1C(CCS(=O)c2ccccc2)C(=O)N(c2ccccc2)N1c1ccccc1																																0	0	0
CC(C)COCC(CN(Cc1ccccc1)c1ccccc1)N1CCCC1																																0	0	0
C[C@@H](N)C(=O)O																																0	0	0
COCCOC(=O)C1=C(C)NC(C)=C(C(=O)OC(C)C)C1c1cccc([N+](=O)[O-])c1																																0	0	0
O=[N+]([O-])/N=C1\NCCN1Cc1ccc(Cl)nc1																																0	0	0
CC(=O)CC(c1ccccc1)c1c([O-])c2ccccc2oc1=O.[K+]																																0	0	0
NS(=O)(=O)c1cc2c(cc1C(F)(F)F)NC(Cc1ccccc1)NS2(=O)=O																																0	0	0
C=CC(N)CCC(=O)O																																0	0	0
CCn1c(=O)c2c(nc(/C=C/c3ccc(OC)c(OC)c3)n2C)n(CC)c1=O																																0	0	0
O=C(O)CSCC(=O)NC1CCSC1=O																																0	0	0
Cl.NCC(=O)CCC(=O)O																																0	0	0
CCOC(=O)C1=C(C)NC(C)=C(C(=O)OC)C1c1cccc(Cl)c1Cl																																0	0	1
CCCCCCCCNC(=N)NC(=N)NCc1ccc(Cl)c(Cl)c1																																0	0	1
COC(=O)[C@@]1(C)[C@H](C)C[C@H]2[C@@H]3CCC4=CC(=O)C=C[C@]4(C)[C@H]3[C@@H](O)C[C@@]21C																																0	0	0
O=[N+]([O-])c1ccccc1																																0	0	0
CC(C)[C@H]1C(=O)N[C@@H](CCCNC(=N)N)C(=O)NCC(=O)N[C@@H](CC(=O)O)C(=O)N[C@H](Cc2ccccc2)C(=O)N1C				1																												0	0	0
NC(=S)NS(=O)(=O)c1ccc(N)cc1																																0	0	0
CC(Cc1ccc2c(c1)OCO2)NCC(O)c1ccc(O)c(O)c1																																0	0	0
CC(C)=CCN1CC[C@]2(C)c3cc(O)ccc3C[C@H]1[C@H]2C.O=C(O)CCC(=O)O																																0	0	0
O=C(c1ccc(F)cc1)C1CCN(CCn2c(=O)[nH]c3ccccc3c2=O)CC1																										1						0	0	0
CCCCCCCCCCCC(=O)OCC(O)CO																																0	0	0
CC(C)Cc1ccc(C(C)C(=O)OCc2ccccn2)cc1																																0	0	0
C#CC(C)(CC)OC(=O)c1ccccc1C(=O)O																																0	0	0
CN1C(CCl)Nc2cc(Cl)c(S(N)(=O)=O)cc2S1(=O)=O																																0	0	0
CN(C)CCCOC1(Cc2ccccc2)CCCCCC1																																0	0	0
C=CCCCCCCCCC(=O)O																																0	0	0
COc1cc(NS(=O)(=O)c2ccc(N)cc2)nc(OC)n1																																0	0	0
Oc1ccc(CCNCCCCCCNCCc2ccccc2)cc1O																																0	0	0
Cn1c(CCCC(=O)O)nc2cc(N(CCCl)CCCl)ccc21																									1							0	0	0
C[S+](=O)([O-])n1cc2c(n1)CN([C@H]1CO[C@H](c3cc(F)ccc3F)[C@@H](N)C1)C2																																0	0	0
CCC(=O)Oc1ccc2c(c1)CC[C@@H]1[C@@H]2CC[C@]2(C)[C@@H](OC(=O)CC)CC[C@@H]12																																0	0	0
CN(C)CCCC1(c2ccc(F)cc2)OCc2cc(C#N)ccc21																																0	0	0
CC1(C)C2CCC1(C)C(O)C2																																0	0	0
CC(CN(C)C)CN1c2ccccc2Sc2ccc(C(F)(F)F)cc21.O=C(O)C=CC(=O)O																																0	0	0
COc1ccc(CN(C(=O)[C@@H](N)Cc2c(C)cc(C(N)=O)cc2C)[C@@H](C)c2ncc(-c3ccccc3)[nH]2)cc1C(=O)O																																0	0	0
CC1(C)C[C@H]1C(=O)N/C(=C\CCCCSC[C@@H](N)C(=O)O)C(=O)O																																0	0	0
Cc1c(OCC(F)(F)F)ccnc1C[S@@+]([O-])c1nc2ccccc2[nH]1																																0	0	0
CC1(C)OC(=O)C(OCC2CC2)=C1c1ccc([S+](C)(=O)[O-])cc1																																0	0	0
O=P([O-])(O)C(Cl)(Cl)P(=O)([O-])O																																0	0	0
CC1(C)S[C@@H]2[C@H](/N=C/N3CCCCCC3)C(=O)N2[C@H]1C(=O)O																																0	0	0
Cl.O=C(c1ccc(OCCN2CCCCC2)cc1)c1c(-c2ccc(O)cc2)sc2cc(O)ccc12																																0	0	1
CC(=O)Oc1ccccc1C(=O)Nc1ncc([N+](=O)[O-])s1																																0	0	0
CC(C)(C)NCC(O)c1cc(Cl)c(N)c(C(F)(F)F)c1.Cl																																0	0	0
COc1cc2c(Nc3ccc(Br)cc3F)ncnc2cc1OCC1CCN(C)CC1																																0	0	0
N[C@@H]1CONC1=O																																0	0	0
CCCN(CCC)C(=O)C(CCC(=O)O)NC(=O)c1ccccc1																																0	0	0
CCOc1cc(CC(=O)N[C@@H](CC(C)C)c2ccccc2N2CCCCC2)ccc1C(=O)O																																0	0	0
NS(=O)(=O)c1cc2c(cc1Cl)N=C(CSCc1ccccc1)NS2(=O)=O																																0	0	0
CCOc1cc(NC(C)=O)ccc1C(=O)OC																																0	0	0
CN(C)[C@@H]1C(O)=C(C(N)=O)C(=O)[C@@]2(O)C(O)=C3C(=O)c4c(O)cccc4[C@@](C)(O)[C@H]3C[C@@H]12.Cl																																0	0	0
O=C1OC(c2ccc(O)cc2)(c2ccc(O)cc2)c2ccccc21																																0	0	1
COc1cc2c3cc1Oc1cc(ccc1O)C[C@@H]1c4c(cc(OC)c(O)c4Oc4ccc(cc4)C[C@@H]3N(C)CC2)CC[N+]1(C)C.Cl.[Cl-]																																0	0	0
NS(=O)(=O)c1cc(C2(O)NC(=O)c3ccccc32)ccc1Cl																																0	0	0
COc1cc2nc(N3CCN(C(=O)c4ccco4)CC3)nc(N)c2cc1OC																																0	1	0
CC(=O)OCC1=C(C(=O)[O-])N2C(=O)[C@@H](NC(=O)CSc3ccncc3)[C@H]2SC1.[Na+]																																1	0	1
NC(=O)c1nc(F)cnc1O																																0	0	0
FC(F)OC(Cl)C(F)(F)F																																0	0	0
C[C@@H](N)[C@@H](O)c1ccccc1.Cl																																0	0	0
CC1(C)O[C@@H]2C[C@H]3[C@@H]4C[C@H](F)C5=CC(=O)C=C[C@]5(C)[C@H]4[C@@H](O)C[C@]3(C)[C@]2(C(=O)CO)O1																																0	0	0
CC(=O)O[Hg]c1ccccc1																																0	0	0
COc1ccc(-n2nc(CCC(=O)N(C)O)cc2-c2ccc(Cl)cc2)cc1																																0	0	0
CN(C)[C@@H]1C(O)=C(C(N)=O)C(=O)[C@@]2(O)C(O)=C3C(=O)c4c(O)cccc4[C@@](C)(O)[C@H]3[C@H](O)[C@@H]12																																0	0	0
CN1C2CCC(C)(C)C1CC(OC(=O)C(O)(c1cccs1)c1cccs1)C2																																0	0	0
CN1CCC(=C2c3ccccc3CCc3cccnc32)CC1																																0	0	0
CCCC(=O)O[C@]1(C(=O)COC(=O)CC)CC[C@H]2[C@@H]3CCC4=CC(=O)CC[C@]4(C)[C@H]3[C@@H](O)C[C@@]21C																																0	0	0
CN[C@H](CC(C)C)C(=O)N[C@H]1C(=O)N[C@@H](CC(N)=O)C(=O)N[C@H]2C(=O)N[C@H]3C(=O)N[C@H](C(=O)N[C@H](C(=O)O)c4cc(O)cc(O)c4-c4cc3ccc4O)[C@H](O)c3ccc(c(Cl)c3)Oc3cc2cc(c3O[C@@H]2O[C@H](CO)[C@@H](O)[C@H](O)[C@H]2O[C@H]2C[C@](C)(N)[C@H](O)[C@H](C)O2)Oc2ccc(cc2Cl)[C@H]1O																																0	0	0
CO[C@@H]1[C@@H](O[C@@H]2O[C@H](C)[C@@H](O[C@H]3C[C@@](C)(O)[C@@H](O)[C@H](C)O3)[C@H](N(C)C)[C@H]2O)[C@@H](CC=O)C[C@@H](C)[C@@H](O[C@@H]2CC[C@H](N(C)C)[C@@H](C)O2)C=CC=CC[C@@H](C)OC(=O)C[C@H]1OC(C)=O																																0	0	0
CCC(=O)C(CCN(C)C)(c1ccccc1)c1ccccc1																																1	0	0
O=C1N=C(N2CCOCC2)CN1c1ccc(Cl)cc1																																0	0	0
CCCCC(=O)O[C@H]1CC[C@H]2[C@@H]3CCc4cc(O)ccc4[C@H]3CC[C@]12C																																0	0	0
O=C(Cn1ccnc1[N+](=O)[O-])NCc1ccccc1																																0	0	0
C[C@](O)(C[S+](=O)([O-])c1ccc(F)cc1)C(=O)Nc1ccc(C#N)c(C(F)(F)F)c1																																0	0	0
CC(C)(C)c1ccc2c(S(=O)(=O)[O-])c(C(C)(C)C)ccc2c1																																0	0	0
N=C(N)NS(=O)(=O)c1ccc(N)cc1																																0	0	0
CC(CNC1CCCCC1)OC(=O)c1ccccc1.Cl																																0	0	1
CCN(CC)C(=O)C1CN2CCc3cc(OC)c(OC)cc3C2CC1OC(C)=O																																0	0	0
NCCCNCCSP(=O)(O)O																																0	0	0
C[C@@H]1CCO[C@H]2Cn3cc(C(=O)NCc4ccc(F)cc4F)c(=O)c(O)c3C(=O)N21																																0	0	1					1		0
CC(CN1c2ccccc2Sc2cccnc21)N(C)C.Cl																																0	0	0
CCCCCCCCCCCCCC[n+]1ccc(C)cc1.[Cl-]																																0	0	0
OCCCNc1ccccc1																																0	0	0
CCCC(CCC)C(=O)O[C@@H]1C[C@@H]2CC[C@H](C1)[N+]2(C)C.[Br-]																																0	0	0
CN1C2CC[C@@H]1CC(OC(=O)[C@H](CO)c1ccccc1)C2																																0	0	0
NC(C(=O)NC1C(=O)N2C(C(=O)O)=C(CSc3cn[nH]n3)CSC12)c1ccc(O)cc1																																0
CCCCC(=O)O																																0	0	0
O=c1c(-c2ccc(O)cc2)coc2cc(O)cc(O)c12																																0	0	0
CN1CCCCC1CCN1c2ccccc2Sc2ccc(S(C)=O)cc21																																0	0	0
CC1(C)O[C@H]2CC(=O)OC[C@@]23[C@H]1CC(=O)[C@]1(C)[C@@H]3CC[C@@]2(C)[C@H](c3ccoc3)OC(=O)[C@H]3O[C@]321																																0	0	0
CCOC(=O)C1=C[C@]2(CC)CCCN3CCc4c(n1c1ccccc41)[C@@H]32																																0	0	0
COc1ccc(-c2cc(=S)ss2)cc1																																0	0	1
NC[C@H]1CC[C@H](C(=O)O)CC1																																0	0	0
CC(C)(C)NCC(O)c1ccccc1Cl.Cl																																0	0	0
Cl.O=S(=O)(c1cccc2cnccc12)N1CCCNCC1																																0	0	0
CC(=O)OCC(COC(C)=O)OC(C)=O																																0	0	0
CCn1cc(C(=O)O)c(=O)c2cnc(N3CCCC3)nc21																																0	0	0
Cl.Clc1ccc(Cn2c(CN3CCCC3)nc3ccccc32)cc1																																0	0	0
NS(=O)(=O)c1cc2c(cc1Cl)CN(C1CCCCC1)C2=O																																0	0	0
C[C@H](CS)C(=O)N1CCC[C@H]1C(=O)O																																0	0	0
CN1C(C(=O)Nc2ccccn2)=C(O)c2ccccc2S1(=O)=O																																0	0	0
CC1(C)[C@@H](OC(=O)CCC(=O)[O-])CC[C@@]2(C)[C@H]1CC[C@]1(C)[C@@H]2C(=O)C=C2[C@@H]3C[C@@](C)(C(=O)[O-])CC[C@]3(C)CC[C@]21C.[Na+].[Na+]																																0	0	0
Cc1c(C(=O)Nc2ccc(N3C[C@H](C)O[C@H](C)C3)nc2)cccc1-c1ccc(OC(F)(F)F)cc1																																0	0	0
CN1CCN(C2=Nc3ccccc3Cc3ccccc32)CC1																																0	0	0
C[C@H]1c2cccc(O)c2C(=O)C2=C(O)[C@]3(O)C(=O)C(C(N)=O)=C(O)[C@@H](N(C)C)[C@@H]3[C@@H](O)[C@@H]21.Cl																																0	0	0
C[C@]12CC(=O)[C@H]3[C@@H](CCC4=CC(=O)C=C[C@@]43C)[C@@H]1CC[C@]2(O)C(=O)CO																																0	0	0
CCO[C@H](Cc1ccc(OCCc2ccc(OS(C)(=O)=O)cc2)cc1)C(=O)O																																0	0	0
O=c1[nH]c(=O)n([C@H]2C[C@H](O)[C@@H](CO)O2)cc1F																																0	0	0
CN1CCN(CC(=O)N2c3ccccc3C(=O)Nc3cccnc32)CC1																																0	0	0
C#CCN[C@@H]1CCc2ccccc21.CS(=O)(=O)O																																0	0	0
Cl.NC1=NCC2c3ccccc3Cc3ccccc3N12																																0	0	0
CC(C)(C)NCC(O)c1ccc(O)c(CO)n1.Cl																																0	0	0
Cl.O=C(C[C@@H]1NCCC[C@H]1O)Cn1cnc2cc(Br)c(Cl)cc2c1=O																																0	0	1
CN[C@H](C)[C@@H]1CC[C@@H](N)[C@@H](O[C@H]2[C@@H](N)C[C@@H](N)[C@H](O[C@@H]3OC[C@](C)(O)[C@H](NC)[C@H]3O)[C@H]2O)O1																																0	0	0
CN(C)CCOC(c1ccc(Cl)cc1)c1ccccn1.O=C(O)/C=C\C(=O)O																																0	0	0
COC(=O)CCC[N+](C)(C)C																																0	0	0
O=[N+]([O-])O[C@H]1CO[C@H]2[C@@H]1OC[C@H]2O[N+](=O)[O-]																																0	0	0
CCCCC[C@H](O)/C=C/[C@H]1[C@H](O)C[C@H](O)[C@@H]1C/C=C/CCCC(=O)O																																0	0	0
CC(C)[C@H](N)C(=O)OCCOCn1cnc2c(=O)[nH]c(N)nc21.Cl																																0	0	0
Cc1ccccc1-n1c(CF)nc2ccc(N)cc2c1=O																																0	0	0
CC(=O)O[C@H]1CC[C@H]2[C@@H]3CCC4=CC(=O)CCC4=C3C=C[C@]12C																																0	0	0
CN(C)C1C(=O)C(C(N)=O)=C(O)C2(O)C(=O)C3=C(O)c4c(O)ccc(Cl)c4C(C)(O)C3CC12																																0	0	0
COc1cc2c(cc1OC)[C@H]1C[C@@H](OC(=O)[C@@H](N)C(C)C)[C@H](CC(C)C)CN1CC2																																0	0	0
CCC(C)C(C)(COC(N)=O)COC(N)=O																																0	0	0
COc1cccc(OC)c1C(=O)N[C@@H]1C(=O)N2[C@@H](C(=O)[O-])C(C)(C)S[C@H]12.O.[Na+]																																0	0	0
Cc1[nH]c2ccccc2c1CCNCc1ccc(/C=C/C(=O)NO)cc1	1																								1							0	0	0
Cc1ccc(C2(O)CCN(CCCC(=O)c3ccc(F)cc3)CC2)cc1.O=S(=O)(O)O																																0	0	0
CO[C@H]1[C@@H](O)[C@H](N)[C@@H](O[C@H]2O[C@H]([C@H](C)N)CC[C@H]2N)[C@H](O)[C@@H]1N(C)C(=O)CN																																0	0	0
CCCCN(CCCC)CC(O)c1cc(Cl)cc2c1-c1ccc(Cl)cc1/C2=C/c1ccc(Cl)cc1																																0	0	1
C[C@]12CC[C@H]3[C@@H](CCC4=CC(=O)CC[C@@]43C)[C@@H]1CC[C@@H]2OC(=O)CCc1ccccc1																																0	0	0
O=[N+]([O-])c1ccc([As](=O)(O)O)cc1																																0	0	0
COc1cc2c(cc1OC)C1CC(=O)C(CC(C)C)CN1CC2																																0	0	0
NC(CSCC(=O)O)C(=O)O																																0	0	0
CC(C)C[C@@H](N)C(=O)O																																0	0	0
CCCc1ncc(C[n+]2ccccc2C)c(N)n1.Cl.[Cl-]																																0
C1CCC(NC2CCCCC2)CC1																																0	0	0
CCCC(O)C(CC)CO																																0	0	0
C#C[C@@]1(O)CC[C@H]2[C@@H]3CCC4=CCCC[C@@H]4[C@H]3CC[C@@]21C																																0	0	0
CCCCN(CCCC)CCCOC(=O)c1ccc(N)cc1																																0	0	0
CCN(CC)CCOC(=O)C(Cc1cccc2ccccc12)CC1CCCO1.O=C(O)C(=O)O																																0	0	0
C[C@@H](CN1CC(=O)NC(=O)C1)N1CC(=O)NC(=O)C1																																0	0	0
CN(C)[C@@H]1C(O)=C(C(N)=O)C(=O)[C@@]2(O)C(O)=C3C(=O)c4c(O)ccc(Cl)c4[C@@H](O)[C@H]3C[C@@H]12.Cl																																0	0	1
Cc1cc(-c2ccc(N=Nc3c(S(=O)(=O)[O-])cc4cc(S(=O)(=O)[O-])cc(N)c4c3O)c(C)c2)ccc1N=Nc1c(S(=O)(=O)[O-])cc2cc(S(=O)(=O)[O-])cc(N)c2c1O																																1	0	1
CCOc1ccc2nc(S(N)(=O)=O)sc2c1																																0	0	0
Cc1cc(C(=O)NNCc2ccccc2)no1																																0	0	0
OCCOc1ccc(/C(=C(/CCCl)c2ccccc2)c2ccccc2)cc1																																0	0	0
CCOC(=O)[C@H](C)C[C@@H](Cc1ccc(-c2ccccc2)cc1)NC(=O)CCC(=O)O																																0	0	0
CC[C@]1(O)CC[C@H]2[C@@H]3CCC4=CCCC[C@@H]4[C@H]3CC[C@@]21C																																0	0	1
CCc1oc2ccccc2c1C(=O)c1cc(I)c(O)c(I)c1																																0	0	0
CO[C@@H]1[C@@H](O[C@@H]2O[C@H](C)[C@@H](O[C@H]3C[C@@](C)(O)[C@H](O)[C@H](C)O3)[C@H](N(C)C)[C@H]2O)[C@@H](CC=O)C[C@@H](C)[C@@H](O[C@H]2CC[C@H](N(C)C)[C@@H](C)O2)/C=C/C=C/C[C@H](C)OC(=O)C[C@H]1O																																0	0	0
CC[C@H](C)[C@H]1O[C@]2(C=C[C@@H]1C)C[C@@H]1C[C@@H](C/C=C(\C)[C@@H](O[C@H]3C[C@H](OC)[C@@H](O[C@H]4C[C@H](OC)[C@@H](O)[C@H](C)O4)[C@H](C)O3)[C@@H](C)/C=C/C=C3\CO[C@@H]4[C@H](O)C(C)=C[C@@H](C(=O)O1)[C@]34O)O2																																0	0	0
C=C[C@]1(C)C[C@@H](OC(=O)CSCCN(CC)CC)[C@]2(C)C(C)CC[C@]3(CCC(=O)[C@H]32)[C@@H](C)[C@@H]1O																																0	0	0
C[C@@H]([C@H](O)c1ccccc1)N(C)C																																0	0	0
O=P([O-])([O-])OC(CO)CO																																0	0	0
COc1ccc(C2(C#N)CCC(C(=O)O)CC2)cc1OC1CCCC1																																0	0	0
CCOC(=O)CCC(=O)O[C@H]1[C@H](O[C@@H]2[C@@H](C)[C@H](O[C@H]3C[C@@](C)(OC)[C@@H](O)[C@H](C)O3)[C@@H](C)C(=O)O[C@H](CC)[C@@](C)(O)[C@H](O)[C@@H](C)C(=O)[C@H](C)C[C@@]2(C)O)O[C@H](C)C[C@@H]1N(C)C																																0	0	0
Nc1nc(Cl)nc2c1ncn2C1CC(O)C(CO)O1																																0	0	0
CCC(c1ccccc1)c1noc(CCN(CC)CC)n1.O=C(O)CC(O)(CC(=O)O)C(=O)O																																0	0	0
C[C@H]1CC=CC=CC=CC=C[C@@H](O[C@@H]2O[C@@H](C)[C@@H](O)[C@@H](N)[C@H]2O)C[C@@H]2O[C@](O)(C[C@@H](O)C[C@H]3O[C@@H]3C=CC(=O)O1)C[C@@H](O)[C@H]2C(=O)O																																0	0	0
CC(C)(C)NCC(O)COc1ccccc1C#N																																0	0	0
CCCCCCCC(=O)OCC(O)CO																																0	0	0
CN(C)/C=N/c1c(I)cc(I)c(CCC(=O)[O-])c1I.[Na+]																																0	0	0
CC(=O)O[C@H]1C(=O)[C@@]2(C)C([C@H](OC(=O)c3ccccc3)[C@]3(O)C[C@H](OC(=O)[C@H](O)[C@@H](NC(=O)c4ccccc4)c4ccccc4)C(C)=C1C3(C)C)[C@]1(OC(C)=O)CO[C@@H]1C[C@@H]2O																																0	0	0
CCCCC(CC)COc1ccc(-c2nc(-c3ccc(OC)cc3)nc(-c3ccc(OCC(CC)CCCC)cc3O)n2)c(O)c1																																0	0	0
CCCN(CCc1cccs1)[C@H]1CCc2c(O)cccc2C1																																0	0	0
Cc1cccc(C)c1NC(=O)CC12CCCN1CCC2																																0	0	0
COc1ccccc1OCC(O)CN1CCN(CC(=O)Nc2c(C)cccc2C)CC1																																0	0	0
Cc1nnc(C(=O)NC(C)(C)c2nc(C(=O)NCc3ccc(F)cc3)c([O-])c(=O)n2C)o1																																0	0	0
COC(=O)N/N=C/c1c[n+]([O-])c2ccccc2[n+]1[O-]																																0	0	0
O=C(O)CCC(=O)O																																0	0	0
CN(C)CC/C=C1\c2ccccc2COc2ccccc21.Cl																																0
c1ccc(C2(c3ccccc3)CC2C2=NCCN2)cc1																																0	0	0
CC(=O)OCC1=C(C(=O)O)N2C(=O)[C@@H](NC(=O)CC#N)[C@H]2SC1																																0	0	0
CC(C)C[C@H](NC(=O)[C@@H](COC(C)(C)C)NC(=O)[C@H](Cc1ccc(O)cc1)NC(=O)[C@H](CO)NC(=O)[C@H](Cc1c[nH]c2ccccc12)NC(=O)[C@H](Cc1cnc[nH]1)NC(=O)[C@@H]1CCC(=O)N1)C(=O)N[C@@H](CCCNC(=N)N)C(=O)N1CCC[C@H]1C(=O)NNC(N)=O																																0	0	0
CN(C)C(=O)c1cc2cnc(Nc3ccc(N4CCNCC4)cn3)nc2n1C1CCCC1																																0	0	0
C=C1/C(=C\C=C2/CCC[C@@]3(C)[C@H]2CC[C@@H]3[C@H](C)CCCC(C)(C)O)C[C@@H](O)C[C@@H]1O																																0	0	0
NC(CO)(CO)CO.O=C(c1ccccc1)c1ccc2n1CC[C@H]2C(=O)O																																0	0	0
CCC(C(=O)[O-])[C@H]1CC[C@H](C)[C@H]([C@@H](C)[C@H](O)[C@H](C)C(=O)[C@H](CC)[C@H]2OC3(C=C[C@@H](O)[C@]4(CC[C@@](C)([C@H]5CC[C@](O)(CC)[C@H](C)O5)O4)O3)[C@H](C)C[C@@H]2C)O1																																0
CC(=O)/N=c1/sc([S+](N)(=O)[O-])nn1C																																0	0	0
Cc1ncc(COP(=O)(O)O)c(C)c1O																																0	0	0
Oc1c(Cl)cc(Cl)c(Cl)c1Cc1c(O)c(Cl)cc(Cl)c1Cl																																0	0	1
C[C@H]1CNc2c(cccc2S(=O)(=O)N[C@@H](CCCNC(=N)N)C(=O)N2CC[C@@H](C)C[C@@H]2C(=O)O)C1																																0	0	0
COC(=O)c1ccccc1O																																0	0	0
CC(C)C[C@H](NC(=O)[C@@H](O)[C@H](N)Cc1ccccc1)C(=O)O																																0	0	0
CCOc1cc(C(C[S+](C)(=O)[O-])N2C(=O)c3cccc(NC(C)=O)c3C2=O)ccc1OC																																0	0	0
CN1C[C@H](C(=O)N[C@]2(C)O[C@@]3(O)[C@@H]4CCCN4C(=O)[C@H](Cc4ccccc4)N3C2=O)C=C2c3cccc4[nH]cc(c34)C[C@H]21																																0	0	1
CCOP(=O)(OCC)SCC[N+](C)(C)C																																0	0	0
OC[C@H]1O[C@@H](O)[C@H](O)[C@@H](O)[C@@H]1O																																0
COC(F)(F)C(Cl)Cl																																0	0	0
Cc1ncc(COP(=O)(O)O)c(CN)c1O																																0	0	0
NC(=O)[C@@H]1CC[C@@H]2CN1C(=O)N2OS(=O)(=O)[O-]																																0	0	0
Cc1ccc(NC(=O)C2(c3ccc4c(c3)OC(F)(F)O4)CC2)nc1-c1cccc(C(=O)O)c1																																0	0	0
CC(=O)[C@@]1(O)CC[C@H]2[C@@H]3C[C@H](C)C4=CC(=O)C=C[C@]4(C)[C@@]3(F)[C@@H](O)C[C@@]21C																																0	0	0
C[C@]12CC[C@@H]3[C@H]4CCC(=O)C=C4CC[C@H]3[C@@H]1CC[C@@H]2OC(=O)CCc1ccccc1																																0	0	0
CCOC(=O)C1=C(COCCN)NC(C)=C(C(=O)OC)C1c1ccccc1Cl																																0	0	0
CC[N@@+]1(C)C2C[C@H](OC(=O)[C@H](CO)c3ccccc3)CC1[C@H]1O[C@@H]21																																0	0	0
c1ccc(CCNCc2ccccc2)cc1																																0	0	0
CC1(C)S[C@@H]2[C@H](NC(=O)[C@@H](c3ccccc3)S(=O)(=O)[O-])C(=O)N2[C@H]1C(=O)[O-].[Na+].[Na+]																																0	0	0
CO/N=C(/C(=O)N[C@@H]1C(=O)N2C(C(=O)[O-])=C(C[n+]3ccn4ncccc43)CS[C@H]12)c1nsc(N)n1.Cl																																0	0	0
CN(C(=O)/C=C/c1ccoc1)[C@@H]1CC[C@@]2(O)[C@H]3Cc4ccc(O)c5c4[C@@]2(CCN3CC2CC2)[C@H]1O5																																0	0	0
CCn1cc(C(=O)O)c(=O)c2cc(F)c(N3CCNCC3)cc21																																0	0	1
CCC(=O)O[C@H]1CC[C@H]2[C@@H]3CCC4=CC(=O)CC[C@]4(C)[C@H]3CC[C@]12C																																0	0	0
CN(C)C(=O)Oc1cc(OC(=O)N(C)C)cc(C(O)CNC(C)(C)C)c1.Cl																																0	0	0
COc1cccc(C(=O)CCN[C@@H](C)[C@H](O)c2ccccc2)c1.Cl																																0	0	0
Cc1c(C)c2c(c(C)c1O)CCC(C)(COc1ccc(CC3SC(=O)NC3=O)cc1)O2																																0	0	1
CC(=O)OCC(=O)[C@@]1(O)CC[C@H]2[C@@H]3CCC4=CC(=O)CC[C@]4(C)[C@H]3C(=O)C[C@@]21C																																0	0	0
C#C[C@]1(O)CC[C@H]2[C@H]3[C@H](CC[C@@]21C)C1=C(CC(=O)CC1)C[C@H]3C																																0	0	0
C[C@]12C[C@H](O)[C@H]3[C@@H](CCC4=CC(=O)C=C[C@@]43C)[C@@H]1CC[C@]2(O)C(=O)CO																																0	0	0
OCC1OC(c2ccc(Cl)c(Cc3ccc(OC4CCOC4)cc3)c2)C(O)C(O)C1O																																0	0	0
O=C(CSc1nnc(Br)n1-c1ccc(C2CC2)c2ccccc12)O[Na]																																0	0	0
C[C@@H](O)[C@H]1C(=O)N2C(C(=O)O)=C(S[C@@H]3CN[C@H](C(=O)Nc4cccc(C(=O)O)c4)C3)[C@H](C)[C@H]12																																0	0	0
CCC1(C)OC(=O)N(C)C1=O																																0	0	0
C#C[C@]1(O)CC[C@H]2[C@@H]3CCc4cc(OC5CCCC5)ccc4[C@H]3CC[C@@]21C																																0	0	0
Oc1cc(O)cc(O)c1																																0	0	0
CC(/C=C1\SC(=S)N(CC(=O)O)C1=O)=C\c1ccccc1																																0	0	0
Cc1nccn1CCC(C(N)=O)(c1ccccc1)c1ccccc1																																0	0	0
C#C[C@]1(O)CC[C@H]2[C@@H]3CCC4=CC(=O)CCC4=C3C=C[C@@]21CC																																0	0	0
CC(C)=CCC/C(C)=C/CC/C(C)=C/CC/C(C)=C/CC1=C(C)C(=O)c2ccccc2C1=O																																0	0	0
O=[S+]([O-])(O)c1ccccc1																																0	0	0
CO[C@@]1(NC(=O)C2SC(=C(C(N)=O)C(=O)O)S2)C(=O)N2C(C(=O)O)=C(CSc3nnnn3C)CS[C@@H]21																																0	0	0
[O-][n+]1ccccc1S[Zn]Sc1cccc[n+]1[O-]																																0	0	0
CC(C)C[C@H](NC(=O)CNC(=O)c1cc(Cl)ccc1Cl)B1OC(=O)C(CC(=O)O)(CC(=O)O)O1																																1	0	0
COc1c(O)cc2c(c1O)[C@H]1O[C@@H](CO)[C@H](O)[C@@H](O)[C@@H]1OC2=O																																0
CC(=O)NC(CCC(N)=O)C(=O)O																																0	0	0
O=C([O-])CCSC[C@H]1O[C@@H]2O[C@@H]3[C@@H](CSCCC(=O)[O-])O[C@H](O[C@@H]4[C@@H](CSCCC(=O)[O-])O[C@H](O[C@@H]5[C@@H](CSCCC(=O)[O-])O[C@H](O[C@@H]6[C@@H](CSCCC(=O)[O-])O[C@H](O[C@@H]7[C@@H](CSCCC(=O)[O-])O[C@H](O[C@@H]8[C@@H](CSCCC(=O)[O-])O[C@H](O[C@@H]9[C@@H](CSCCC(=O)[O-])O[C@H](O[C@H]1[C@H](O)[C@H]2O)[C@H](O)[C@H]9O)[C@H](O)[C@H]8O)[C@H](O)[C@H]7O)[C@H](O)[C@H]6O)[C@H](O)[C@H]5O)[C@H](O)[C@H]4O)[…																																0	0	0
O=c1[nH]cnc2c1ncn2[C@@H]1O[C@H](CO)[C@@H](O)[C@H]1O																																0	0	0
C[C@@H](NCCCc1cccc(C(F)(F)F)c1)c1cccc2ccccc12.Cl																																0	0	0
CCC(=O)c1ccc2c(c1)N(CCCN(C)C)c1ccccc1S2.Cl																																0	0	0
Cc1[nH]c(=O)c(C#N)cc1-c1ccc2nccn2c1.Cl																																0	0	0
CS(=O)(=O)CCNCc1ccc(-c2ccc3ncnc(Nc4ccc(OCc5cccc(F)c5)c(Cl)c4)c3c2)o1																																0	0	1
CN(CCCN1c2ccccc2CCc2ccccc21)CC(=O)c1ccc(Cl)cc1.Cl																																0	0	0
CN(C)CCN1C(=O)c2ccccc2N(C)c2ccccc21.Cl																																0	0	0
CCN(CC)CCNC(C(=O)OCCC(C)C)c1ccccc1																																0	0	0
O=C(O)CNC(=O)CNC(=O)CNC(=O)CSC(=O)c1ccccc1																																0	0	0
COc1ccc2cc3[n+](cc2c1OC)CCc1cc2c(cc1-3)OCO2.[Cl-]																																0	0	0
Nc1ncn([C@H]2C[C@H](O)[C@@H](CO)O2)c(=O)n1																																0	0	0
C[C@]12C[C@H](O)[C@H]3[C@@H](C[C@H](F)C4=CC(=O)C=C[C@@]43C)[C@@H]1CC[C@]2(O)C(=O)CO																																0	0	0
Cl.OC(CCN1CCCC1)(c1ccccc1)C1CCCCC1																																0	0	0
C[N+]1(CCF)[C@H]2CC[C@@H]1C[C@H](OC(=O)C(O)(c1ccccc1)c1ccccc1)C2.[Br-].[Br-]																																0	0	0
Cc1ccc(Sc2ccccc2N2CCNCC2)c(C)c1																																0	0	0
COc1ccc(NS(=O)(=O)c2ccc(N)cc2)nn1																																0	0	0
CCOC(=O)C1=C(C)NC(C)=C(C(=O)OCC)C1c1ccccc1/C=C/C(=O)OC(C)(C)C																																0	0	1
CC(C)NCC(O)c1ccccc1Cl.Cl																																0	0	0
CN1C(=O)CCS(=O)(=O)C1c1ccc(Cl)cc1																																0	0	0
CC(CCc1ccccc1)NC(C)C(O)c1ccc(O)cc1																																0	0	0
O=C(O)c1ccc(-n2nc(-c3ccccc3O)nc2-c2ccccc2O)cc1																																0	0	1
O=C([O-])COc1nn(Cc2ccccc2)c2ccccc12.[Na+]																																0	0	0
CC(=O)O.Cc1c(-c2ccc(O)cc2)n(Cc2ccc(OCCN3CCCCCC3)cc2)c2ccc(O)cc12																																0	0	1
CCCCCCCCCCCCCCCCCC(=O)NCCCC[C@H](NC(=O)CC[C@@H](NC(=O)[C@H](C)NC(=O)[C@@H](C)O[C@H]1[C@H](O)[C@@H](CO)OC(O)[C@@H]1NC(C)=O)C(N)=O)C(=O)O																																0	0	0
C=C1/C(=C\C=C2/CCC[C@@]3(C)[C@H]2CC[C@@H]3[C@H](C)CCCC(O)(C(F)(F)F)C(F)(F)F)C[C@@H](O)C[C@@H]1O																																0	0	0
CCC(C)(C)c1ccc(CC(C)CN2C[C@H](C)O[C@H](C)C2)cc1																																0	0	0
Cc1ccccc1-c1cc(N2CCN(C)CC2)ncc1N(C)C(=O)C(C)(C)c1cc(C(F)(F)F)cc(C(F)(F)F)c1																																0	0	0
CC(C)CN(C[C@@H](O)[C@H](Cc1ccccc1)NC(=O)O[C@H]1CCOC1)[S+](=O)([O-])c1ccc(N)cc1																																0	0	0
CC1(C)S[C@H]2[C@H](NC(=O)[C@@H](N)c3ccc(O)cc3)C(=O)N2[C@H]1C(=O)O																																0	0	0
CC(C)(C)NCC(O)CSc1nc(-c2ccc(C(N)=O)s2)cs1.Cl																																0	0	0
C=C1CC[C@H](O)C/C1=C/C=C1\CCC[C@@]2(C)[C@H]1CC[C@@H]2[C@H](C)CC[C@H](O)C(C)(C)O																																0	0	0
CC(=O)[C@@]1(O)CC[C@H]2[C@@H]3CCC4=CC(=O)CC[C@]4(C)C3(F)[C@@H](O)C[C@@]21C																																0	0	0
CNC(C)C(O)c1ccccc1																																0	0	0
N#Cc1ccc2[nH]cc(CCCCN3CCN(c4ccc5oc(C(N)=O)cc5c4)CC3)c2c1																																0	0	1
CCCC(=O)Nc1c(I)cc(I)c(CC(CC)C(=O)[O-])c1I.[Na+]																																0	0	0
Cc1cc(C)cc(OCC2CNC(=O)O2)c1																																0	0	0
CC/C(=C(\c1ccccc1)c1ccc(OCCN(C)C)cc1)c1ccccc1.O=C(O)CC(O)(CC(=O)O)C(=O)O																																0	0	1
CN1CCCC(CC2c3ccccc3Sc3ccccc32)C1.Cl																																0	0	0
Cc1nc(C)c(Cl)c(O)c1Cl																																0	0	0
COc1c2occc2cc2ccc(=O)oc12																																0	0	0
O=S([O-])CNc1ccc(S(=O)(=O)c2ccc(NCS(=O)[O-])cc2)cc1.[Na+].[Na+]																																0	0	0
CC[C@H](Nc1ncnc2[nH]cnc12)c1nc2cccc(F)c2c(=O)n1-c1ccccc1																																0	0	0
CNC(C)CC1CCCCC1																																0	0	0
C=C1C[C@@H]2CC[C@@]34C[C@H]5O[C@H]6[C@@H](O3)[C@H]3O[C@H](CC[C@@H]3O[C@H]6[C@H]5O4)CC(=O)C[C@H]3[C@H](C[C@H]4O[C@@H](CC[C@@H]1O2)C[C@@H](C)C4=C)O[C@H](C[C@H](O)CN)[C@@H]3OC																																0	0	0
Clc1ccc2c(c1)CCc1cccnc1C2=C1CCNCC1																																0	0	0
CN1C(=O)CC(c2ccccc2)C1=O																																0	0	0
O=[N+]([O-])OCC(CO[N+](=O)[O-])(CO[N+](=O)[O-])CO[N+](=O)[O-]																																0	0	0
CCCCCCCCCCCCSCCOCCO																																0	0	0
CC(C)(C)C(=O)OCOP(=O)(COCCn1cnc2c(N)ncnc21)OCOC(=O)C(C)(C)C																																0	0	0
NCCCC[C@H](NC(=O)[C@@H]1CCCN1C(=O)[C@@H]1CSSC[C@H](N)C(=O)N[C@@H](Cc2ccccc2)C(=O)N[C@@H](Cc2ccccc2)C(=O)N[C@@H](CCC(N)=O)C(=O)N[C@@H](CC(N)=O)C(=O)N1)C(=O)NCC(N)=O																																0	0	0
CC1=CCC(C(C)(C)O)CC1																																0	0	0
O=Cc1ccccc1C=O																																0	0	0
COc1ccc2cccc(CCNC(C)=O)c2c1																																0	0	0
Cc1cc(O)c(C(=O)N[C@@H](C(=O)N[C@@H]2C(=O)N3C(C(=O)O)=C(CSc4nnnn4C)CS[C@H]23)c2ccc(O)cc2)cn1																																0	0	0
CS(=O)(=O)O.C[C@H](N)C(=O)N[C@@H](C)C(=O)N[C@@]1(C)[C@@H]2CN(c3nc4c(cc3F)c(=O)c(C(=O)O)cn4-c3ccc(F)cc3F)C[C@@H]21																																0	0	0
OC[C@H]1O[C@@H](O[C@@H]2[C@@H](O)[C@H](O[C@@H]3[C@@H](O)[C@H](O)O[C@H](CO)[C@H]3O)O[C@H](CO[C@@H]3O[C@H](CO)[C@@H](O)[C@H](O)[C@H]3O)[C@H]2O)[C@H](O)[C@@H](O)[C@@H]1O																																0	0	0
CCN(CC)Cc1cc(Nc2ccnc3cc(Cl)ccc23)ccc1O																																0	0	0
CC(=O)Oc1cc(C)c(OC(C)=O)c2ccccc12																																0	0	0
CC1=CC(O)CC(C)(C)C1/C=C/C(C)=C/C=C/C(C)=C/C=C/C=C(C)/C=C/C=C(C)/C=C/C1=C(C)CC(O)CC1(C)C																																0	0	0
C#CCC(Cc1cnc2nc(N)nc(N)c2n1)c1ccc(C(=O)N[C@@H](CCC(=O)O)C(=O)O)cc1																																0	0	0
Cc1oc(-c2ccccc2)nc1CCOc1ccc(CC2C(=O)NOC2=O)cc1																																0	0	0
C[C@H]1C[C@H]2[C@H]3CCC4=CC(=O)C=C[C@]4(C)[C@@]3(F)[C@@H](O)C[C@]2(C)[C@@]1(OC(=O)c1ccccc1)C(=O)CO																																0	0	1
C=CCN1CC[C@]23c4c5ccc(O)c4O[C@H]2[C@@H](OCCOCCOCCOCCOCCOCCOCCOC)CC[C@@]3(O)[C@H]1C5																																0	0	0
CCN1C[C@@]2(COC)C3[C@@H](OC)C4[C@@H]1[C@@]3(C1C[C@]3(O)[C@@H](OC)[C@H](O)[C@@]4(OC(C)=O)C1[C@H]3OC(=O)c1ccccc1)[C@@H](OC)C[C@H]2O																																0	0	0
CCCCCCCCCCCCCCCC(=O)OC[C@@H](O)[C@H]1OC[C@H](O)[C@H]1O																																0	0	0
CC[C@@]1(c2ccccc2)NC(=O)N(C)C1=O																																0	0	0
CCCc1c2oc(C(=O)O)cc(=O)c2cc2c(=O)cc(C(=O)O)n(CC)c12																																0	0	0
Cc1ccc([N+](=O)[O-])c2c1O[Hg]2																																0	0	0
Cc1ccc(O)cc1																																0	0	0
Clc1ccc(CSC(Cn2ccnc2)c2ccc(Cl)cc2Cl)cc1.O=[N+]([O-])O																																0	0	1
CC(C)(C)NCC(O)COc1ccccc1OCC1CCCO1																																0	0	0
Cc1cc(-c2ccc(/N=N/c3ccc4c(S(=O)(=O)[O-])cc(S(=O)(=O)[O-])c(N)c4c3O)c(C)c2)ccc1/N=N/c1ccc2c(S(=O)(=O)[O-])cc(S(=O)(=O)[O-])c(N)c2c1O																																0	0	1
O=C(O)CCc1nc(-c2ccccc2)c(-c2ccccc2)o1																																0	0	0
C1CCC(C(CC2CCCCN2)C2CCCCC2)CC1.O=C(O)/C=C\C(=O)O																																0	0	0
O=C(Oc1cccc2cccnc12)c1ccccc1																																0	0	0
C[C@]12C(=O)OC(=O)[C@@]1(C)C1CCC2O1																																0	0	0
O=C(C1CCCCC1)N1CC(=O)N2CCCc3ccccc3C2C1																																0	0	0
NC(=O)c1ncn([C@@H]2O[C@H](CO)[C@@H](O)[C@H]2O)n1																																0	0	0
CCCCC(CC)COC(=O)c1ccc(Nc2nc(Nc3ccc(C(=O)OCC(CC)CCCC)cc3)nc(Nc3ccc(C(=O)OCC(CC)CCCC)cc3)n2)cc1																																0	0	0
C[C@H]1O[C@]2(CS1)CN1CCC2CC1																																0	0	0
COP(=S)(OC)Oc1ccc(SC)c(C)c1																																0	0	0
CO[C@H]1O[C@@H]2O[C@@]3(C)CC[C@H]4[C@H](C)CC[C@@H]([C@H]1C)[C@]42OO3																																0	0	0
O=C(O)c1cccc(-c2noc(-c3ccccc3F)n2)c1																																0	0	0
CN1CCC[C@@H]1c1cccnc1																																0	0	0
O=C1O[C@H]([C@@H](O)CO)C(O)=C1O																																0	0	0
OCCN1CCN(CCCN2c3ccccc3Sc3ccc(C(F)(F)F)cc32)CC1																										1						0	0	0
CCn1cc(C(=O)O)c(=O)c2cnc(N3CCNCC3)nc21																																0	0	0
OCCN1CCN(CCCN2c3ccccc3Sc3ccc(Cl)cc32)CC1																																0	0	1
c1ccc2c(c1)Nc1ccccc1S2																																0	0	1
OCc1ccc(Cl)cc1Cl																																0	0	0
Cc1nnc(C(C)C)n1C1CC2CCC(C1)N2CC[C@H](NC(=O)C1CCC(F)(F)CC1)c1ccccc1																																0	0	0		1
CCOC(=O)C1(c2ccccc2)CCCN(C)CC1.Cl																																0	0	0
CC(=O)O[C@H]1CC[C@H]2[C@@H]3CC[C@H]4CC(=O)C=C(C)[C@]4(C)[C@H]3CC[C@]12C																																0	0	0
O=C(O)[C@H](O)c1ccccc1																																0	0	0
CC1(C)[C@H](C(=O)O)N2C(=O)C[C@H]2S1(=O)=O																																0	0	0
CC(C)(C)NCC(O)c1cc(Cl)c(N)c(Cl)c1																																0	0	0
Cc1c2oc3c(C)ccc(C(=O)N[C@@H]4C(=O)N[C@H](C(C)C)C(=O)N5CCC[C@H]5C(=O)N(C)CC(=O)N(C)[C@@H](C(C)C)C(=O)O[C@@H]4C)c3nc-2c(C(=O)N[C@@H]2C(=O)N[C@H](C(C)C)C(=O)N3CCC[C@H]3C(=O)N(C)CC(=O)N(C)[C@@H](C(C)C)C(=O)O[C@@H]2C)c(N)c1=O																																0	0	0								0
Cc1ccc(C(=O)C(C)CN2CCCCC2)cc1.Cl																																0	0	0
O=c1oc2ccccc2c(O)c1Cc1c(O)c2ccccc2oc1=O																																0	0	1
CN(C(=O)CN(CCO)CC(=O)N(C)C(C)(C)Cc1ccccc1)C(C)(C)Cc1ccccc1																																0	0	0
CCN(CC)CCOc1ccc2nc(N(C)C)sc2c1																																0	0	0
Cn1sc(Cl)cc1=O																																0	0	0
CCOC(=O)COc1ccc2c(C)c(CCN(CC)CC)c(=O)oc2c1.Cl																																0	0	0
CC(C)(C)c1nc(-c2cccc(N[S+](=O)([O-])c3c(F)cccc3F)c2F)c(-c2ccnc(N)n2)s1																																0	0	0
CN1CCc2c(c3ccccc3n2Cc2ccccc2)C1																																0	0	0
C#C[C@]1(OC(C)=O)CC[C@H]2[C@@H]3CCC4=C/C(=N/O)CC[C@@H]4[C@H]3CC[C@@]21CC																																0	0	1
Cc1ncc([N+](=O)[O-])n1CCO																																0	0	0
CN(C)[C@@H]1C(O)=C(C(=O)NCNC(CCCCN)C(=O)O)C(=O)[C@@]2(O)C(O)=C3C(=O)c4c(O)cccc4[C@@](C)(O)[C@H]3C[C@@H]12																																0	0	0
O=c1cc[nH]c(=O)[nH]1																																0	0	0
CCN(C)C(C)C(O)c1ccccc1																																0	0	0
C[C@H](C(=O)[O-])c1cccc(Oc2ccccc2)c1.C[C@H](C(=O)[O-])c1cccc(Oc2ccccc2)c1.O.O.[Ca+2]																																0	0	0
CCCCC(=O)O[C@]1(C(=O)CO)[C@H](C)C[C@H]2[C@@H]3CCC4=CC(=O)C=C[C@]4(C)[C@@]3(F)[C@@H](O)C[C@@]21C																																0	0	0
CC(C)c1c(C(=O)Nc2ccccc2)c(-c2ccccc2)c(-c2ccc(F)cc2)n1CC[C@@H](O)C[C@@H](O)CC(=O)[O-].CC(C)c1c(C(=O)Nc2ccccc2)c(-c2ccccc2)c(-c2ccc(F)cc2)n1CC[C@@H](O)C[C@@H](O)CC(=O)[O-].[Ca+2]																																0	0	0
CC(=O)N(CC(O)CN(C(C)=O)c1c(I)c(C(=O)NCC(O)CO)c(I)c(C(=O)NCC(O)CO)c1I)c1c(I)c(C(=O)NCC(O)CO)c(I)c(C(=O)NCC(O)CO)c1I																																0	0	0
O=C(O)c1cc(O)c(O)c(O)c1																																0	0	0							0
COCCc1ccc(OCC(O)CNC(C)C)cc1.COCCc1ccc(OCC(O)CNC(C)C)cc1.O=C(O)[C@H](O)[C@@H](O)C(=O)O																																0	0	0
C=CCN1CC[C@]23c4c5ccc(O)c4O[C@H]2C(=O)CC[C@@]3(O)[C@H]1C5																																0	0	0
CN(C)C(=O)Oc1ccc[n+](C)c1.[Br-]																																0	0	0
Cn1cnc2c1c(=O)[nH]c(=O)n2C																																0	0	0
O=C(N[C@H](CO)[C@H](O)c1ccc([N+](=O)[O-])cc1)C(Cl)Cl																																1	0	0
COc1ccc(-c2noc(CC(=O)O)c2-c2ccc(OC)cc2)cc1																																0	0	0
CC(=O)[C@@]1(O)CC[C@H]2[C@@H]3CCC4=CC(=O)CC[C@@H]4[C@H]3CC[C@@]21C																																0	0	0
C#C[C@]1(O)CC[C@H]2[C@@H]3CCC4=CC(=O)CCC4[C@H]3CC[C@@]21CC																																1	0	0
Nc1nc(/C(=C/CC(=O)O)C(=O)N[C@@H]2C(=O)N3C(C(=O)O)=CCS[C@H]23)cs1																																0	0	0
CO[C@@]1(NC(=O)CSC[C@@H](N)C(=O)[O-])C(=O)N2C(C(=O)O)=C(CSc3nnnn3C)CS[C@@H]21.[Na+]																																0	0	0
CC(C)=CCC/C(C)=C/CC/C(C)=C/CCC(=O)OC/C=C(\C)CCC=C(C)C																																0	0	0
CC(CCc1ccc(O)cc1)NCCc1ccc(O)c(O)c1																																0	0	0
CC(C)N(CCC(C(N)=O)(c1ccccc1)c1ccccn1)C(C)C																																0	0	0
C[C@]12CC[C@@H]3c4ccc(O)cc4CC[C@H]3[C@@H]1CC[C@@H]2O																																0	0	0
Nc1nc(=O)c2nc(CNc3ccc(C(=O)N[C@@H](CCC(=O)O)C(=O)O)cc3)cnc2[nH]1																																0	0	0
CC(C)Cc1ccc(CC(=O)O)cc1																																0	0	0
O=C(NC(=O)c1c(F)cccc1F)Nc1cc(Cl)c(OC(F)(F)C(F)C(F)(F)F)cc1Cl																																0	0	0
OC[C@H](O)[C@@H](O)[C@H](O[C@@H]1O[C@H](CO)[C@H](O)[C@H](O)[C@H]1O)[C@H](O)CO																																0	0	0
CN(C)[C@@H]1C(O)=C(C(=O)NCN2CCCC2)C(=O)[C@@]2(O)C(O)=C3C(=O)c4c(O)cccc4[C@@](C)(O)C3C[C@@H]12																																0	0	0
CN1CCC(=C2c3ccccc3C=Cc3ccccc32)CC1																																0	0	0
CCCN[C@H]1CCc2nc(N)sc2C1																																0	0	0
Cc1cn([C@@H]2C[C@@H](O)[C@H](CO)O2)c(=O)[nH]c1=O																																0	0	0
COc1c(-c2ccc3cc(N[S+](C)(=O)[O-])ccc3c2)cc(-n2ccc(=O)[nH]c2=O)cc1C(C)(C)C																																0	0	0
N=c1ccn2c(n1)O[C@@H]1[C@@H](O)[C@H](CO)O[C@@H]12																																0
CC(C)N1CCN(c2ccc(OC[C@@H]3CO[C@@](Cn4cncn4)(c4ccc(Cl)cc4Cl)O3)cc2)CC1																																0	0	0
CO[C@H]1C[C@@H](O[C@@H]2/C(C)=C/C[C@@H]3C[C@@H](C[C@]4(CC[C@H](C)[C@@H](C5CCCCC5)O4)O3)OC(=O)[C@@H]3C=C(C)C[C@H]4OC/C(=C\C=C\[C@@H]2C)[C@]43O)O[C@@H](C)[C@H]1O																																0	0	1
O=C([O-])c1cc(O)c2c3nc4ccccc4oc-3cc(=O)c2n1																																0	0	0
C[C@@H](CSC(=O)c1ccccc1)C(=O)N1C[C@@H](Sc2ccccc2)C[C@H]1C(=O)O																																0	0	0
O=C(Nc1c(Cl)cncc1Cl)c1ccc(OC(F)F)c(OCC2CC2)c1																																0	0	0
NS(=O)(=O)c1cc2c(cc1Cl)NC(CC1CCCC1)NS2(=O)=O																																0	0	0
CCCCCCCCc1ccc(CCC(N)(CO)CO)cc1																																0	0	0
OC[C@H]1O[C@H](O[C@]2(CO)O[C@H](CO)[C@@H](O)[C@@H]2O)[C@H](O)[C@@H](O)[C@@H]1O																																0	0	0
C[C@H]1O[C@@H](O[C@H]2[C@@H](O)C[C@H](O[C@H]3[C@@H](O)C[C@H](O[C@H]4CC[C@]5(C)[C@H]6CC[C@]7(C)[C@@H](C8=CC(=O)OC8)CC[C@]7(O)[C@@H]6CC[C@@H]5C4)O[C@@H]3C)O[C@@H]2C)C[C@H](O)[C@@H]1O																																0	0	0
NC(=O)OCC(O)COc1ccc(Cl)cc1																																0	0	0
CNC(=O)c1cc(Oc2ccc(NC(=O)Nc3ccc(Cl)c(C(F)(F)F)c3)c(F)c2)ccn1																																0	0	0
CC(=O)O[C@H]1CC[C@@]2(C)C(=CC[C@H]3[C@@H]4CC[C@H](C(C)=O)[C@@]4(C)CC[C@@H]32)C1																																0	0	0
CN1C(CSCC(F)(F)F)Nc2cc(Cl)c(S(N)(=O)=O)cc2S1(=O)=O																																0	0	0
CCCC[N+]1(C)[C@H]2C[C@H](OC(=O)[C@H](CO)c3ccccc3)C[C@@H]1[C@H]1O[C@@H]21.[Br-]																																0	0	0
CC1(C)S[C@@H]2[C@H](NC(=O)[C@H](NC(=O)N3CCNC3=O)c3ccccc3)C(=O)N2C1C(=O)[O-]																																0	0	0
C[C@@H]1O[C@@H](O[C@@H]2C=C3CC[C@@H]4[C@H](CC[C@]5(C)[C@@H](c6ccc(=O)oc6)CC[C@]45O)[C@@]3(C)CC2)[C@H](O)[C@H](O)[C@H]1O																																0	0	0
CC(C)=CCC1C(=O)N(c2ccccc2)N(c2ccccc2)C1=O																																0	0	0
CCOC(=O)[C@H](CCc1ccccc1)N[C@H]1CCc2ccccc2N(CC(=O)O)C1=O.Cl																																0	0	0
COP(=O)(OC)OC=C(Cl)Cl																																0	0	0
CC(C)(C)c1ccc(C(O)CCCN2CCC(C(O)(c3ccccc3)c3ccccc3)CC2)cc1																																0	0	0		1
CC(C)C(=O)Nc1cccc(C2CN3CCSC3=N2)c1																																0	0	0
Nc1ncn([C@@H]2O[C@H](CO)[C@@H](O)[C@H]2O)c(=O)n1																																0	0	0
O=C1CCc2cc(OCCCCc3nnnn3C3CCCCC3)ccc2N1																																0	0	0
Cc1cn([C@H]2C[C@H](N=[N+]=[N-])[C@@H](CO)O2)c(=O)[nH]c1=O																																0	0	0							1	0
C[N+](C)(C)CCOC(=O)CCC(=O)OCC[N+](C)(C)C.[Cl-].[Cl-]																																0	0	0
CCC1(c2ccc(N)cc2)CCC(=O)NC1=O																																0	0	0
C[C@H](CCC(=O)O)[C@H]1CC[C@H]2[C@@H]3C(=O)C[C@@H]4CC(=O)CC[C@]4(C)[C@H]3CC(=O)[C@@]21C																																0	0	1
C/C=C1/[C@H]2C=C(C)C[C@]1(N)c1ccc(=O)[nH]c1C2																																0	0	0
CCCCOc1cc(C(=O)OCCN(CC)CC)ccc1N.Cl																																0	0	0
C[C@H]1C[C@H]2[C@@H]3CC[C@](O)(C(=O)CO)[C@@]3(C)C[C@H](O)[C@@H]2[C@@]2(C)C=CC(=O)C=C12																																0	0	0
CCCCCCCCCCCCCCCC(=O)OCC(O)C1OC(=O)C(O)=C1O																																0	0	1
CCCCCCO[C@@H](C)c1cccc(-c2csc(NC(=O)c3cc(Cl)c(/C=C(\C)C(=O)O)c(Cl)c3)n2)c1OC																																0	0	1
OC[C@H]1O[C@H](O[C@@H]2[C@@H](CO)O[C@@H](O)[C@H](O)[C@H]2O)[C@H](O)[C@@H](O)[C@@H]1O																																0	0	0
C[S+](=O)([O-])c1ccc([C@@H](O)[C@@H](COC(=O)CN)NC(=O)C(Cl)Cl)cc1																																0	0	0
C=CCN.ClCC1CO1																																0
O=C(Cn1cnnn1)N[C@@H]1C(=O)N2C(C(=O)[O-])=C(CSc3nncs3)CS[C@H]12.[Na+]																																0	0	0
COc1ccc2c(c1OC)C(=O)O[C@H]2[C@@H]1c2cc3c(cc2CCN1C)OCO3																																0	0	0
COc1cc2nc(N3CCN(C(=O)C4CCCO4)CC3)nc(N)c2cc1OC.Cl																																0	0	0
CCCCC(CC)COC(=O)C(C#N)=C(c1ccccc1)c1ccccc1																																0	0	1
COc1ncnc(NS(=O)(=O)c2ccc(N)cc2)c1OC																																0	0	0
CN(C)CCCN1c2ccccc2CCc2ccccc21																																0	0	0
Cc1cccc(C)c1NC(=O)C1CCCCN1C																																0	0	0
C/N=C(\NC)NCc1ccccc1.C/N=C(\NC)NCc1ccccc1.O=S(=O)(O)O																																0	0	0
C[S+](=O)([O-])Nc1cc2occ(NC=O)c(=O)c2cc1Oc1ccccc1																																0	0	0
CC(=O)OC1CCC2(C)C(=CCC3C2CCC2(C)C(c4cccnc4)=CCC32)C1																																0	0	0
C[C@H](CCC(=O)O)[C@H]1CC[C@H]2[C@@H]3[C@@H](O)C[C@@H]4C[C@H](O)CC[C@]4(C)[C@H]3CC[C@@]21C																																0	0	1
COc1cc2c(cc1Cc1cccc(Cl)c1F)c(=O)c(C(=O)O)cn2[C@H](CO)C(C)C																																0	0	1					1			0
CC(C)OC(=O)CCC/C=C\C[C@H]1[C@@H](O)C[C@@H](O)[C@@H]1CC[C@@H](O)CCc1ccccc1																																0	0	0
CC1(C)C2CC[C@]3(C)C(C(=O)C=C4[C@@H]5C[C@@](C)(C(=O)O)CC[C@]5(C)CC[C@]43C)[C@@]2(C)CC[C@@H]1O																																0
CN1CCc2nc(C(=O)N[C@@H]3C[C@@H](C(=O)N(C)C)CC[C@@H]3NC(=O)C(=O)Nc3ccc(Cl)cn3)sc2C1																																0	0	0
CC(=O)N(CC(C)C(=O)O)c1c(I)cc(I)c(N)c1I																																0	0	0
CO[C@H]1[C@H]([C@@]2(C)O[C@@H]2CC=C(C)C)[C@]2(CC[C@H]1OC(=O)/C=C/C=C/C=C/C=C/C(=O)O)CO2																																0	0	0
C=CC[C@]1(O)CC[C@H]2[C@@H]3CCC4=CCCC[C@@H]4[C@H]3CC[C@@]21C																																0	0	0
O=C(O)Cc1cccc(-c2cc(CCCCCCc3ccc(O[C@H]4O[C@H](CO)[C@@H](O)[C@H](O)[C@@H]4O)c(-c4cccc(CC(=O)O)c4)c3)ccc2O[C@H]2O[C@H](CO)[C@@H](O)[C@H](O)[C@@H]2O)c1																																0	0	0
CN(C)CCN(Cc1ccccc1)c1ccccn1.O=C(O)CC(O)(CC(=O)O)C(=O)O																																0	0	0
COc1ccc(CCN2CCC(Nc3nc4ccccc4n3Cc3ccc(F)cc3)CC2)cc1																										1						0	0	0
CC(=O)Nc1c(I)cc(I)c(C(=O)O)c1I																																1	0	0
CCCCCCCCCCCCCCCCCCO																																0	0	0
OC(CCCN1CCCCC1)(c1ccccc1)c1ccccc1																										1						0	0	0
C/C(=C(/OCCOc1ccc(Cl)cc1)c1ccc(Cl)cc1Cl)n1ccnc1																																0	0	0
CN1CCOC(c2ccccc2)c2ccccc2C1.Cl																																0	0	0
COc1ccccc1O																																0	0	0
CCCC(=O)O[C@]1(C(=O)COC(=O)CC)[C@@H](C)C[C@H]2[C@@H]3CCC4=CC(=O)C=C[C@]4(C)[C@@]3(F)[C@@H](O)C[C@@]21C																																0	0	1
O=C(OCCN(CCO)CCO)c1ccccc1O																																0	0	0
CC#C[C@]1(O)CC[C@H]2[C@@H]3C[C@H](C)C4=CC(=O)CC[C@]4(C)[C@H]3CC[C@@]21C																																0	0	0
CC[N+](CC)(CC(=O)Nc1c(C)cccc1C)Cc1ccccc1																																0	0	0
CC[C@@H](CO)NC(=O)[C@@H]1C=C2c3cccc4c3c(cn4C)C[C@H]2N(C)C1																										1						0	0	1
Nc1ccc(S(=O)(=O)NC(=O)c2ccccc2)cc1																																0	0	0
C[C@H](CCC(=O)O)[C@H]1CC[C@H]2[C@H]3[C@H](C[C@H](O)[C@@]21C)[C@@]1(C)CC[C@@H](O)C[C@H]1C[C@H]3O																																0	0	0
COc1cc(NC(C)CCCN)c2ncccc2c1.O=P(O)(O)O.O=P(O)(O)O																																0	0	0
CCCCN1C[C@H](O)[C@@H](O)[C@H](O)[C@H]1CO																																0	0	0
CS(=O)(=O)O.Cc1ccc(NC(=O)c2ccc(CN3CCN(C)CC3)cc2)cc1Nc1nccc(-c2cccnc2)n1																																0	0	0
CC(C)c1cccc(C(C)C)c1O																																0	0	0
CC[C@H]1OC(=O)[C@H](C)[C@@H](O[C@H]2C[C@@](C)(OC)[C@@H](O)[C@H](C)O2)[C@H](C)[C@@H](O[C@@H]2O[C@H](C)C[C@H](N(C)C)[C@H]2O)[C@](C)(OC)C[C@@H](C)C(=O)[C@H](C)[C@@H](O)[C@]1(C)O																																0	0	0
CC[C@H](C)C(=O)O[C@H]1C[C@H](O)C=C2C=C[C@H](C)[C@H](CC[C@@H](O)C[C@@H](O)CC(=O)O)[C@H]21																																0	0	0
CC(CCc1ccc(O)cc1)NCC(O)c1ccc(O)cc1																																0	0	0
CC1(C)[C@@H]2CC[C@@]1(C)[C@H](OC(=O)CSC#N)C2																																0	0	0
CCOC(=O)O[C@]1(C(=O)COC(=O)CC)CC[C@H]2[C@@H]3CCC4=CC(=O)C=C[C@]4(C)[C@H]3[C@@H](O)C[C@@]21C																																0	0	0
CCC1NC(=O)c2cc(S(N)(=O)=O)c(Cl)cc2N1																																0	0	0
COC(=O)C(c1ccccc1)C1CCCCN1																																0	0	0
C[C@H]1CC[C@@H]2[C@@H](C)[C@H]3[C@H](C[C@H]4[C@@H]5CC=C6C[C@@H](O[C@@H]7O[C@H](CO)[C@H](O)[C@H](O[C@@H]8O[C@H](CO)[C@@H](O)[C@H](O)[C@H]8O)[C@H]7O[C@@H]7O[C@@H](C)[C@H](O)[C@@H](O)[C@H]7O)CC[C@]6(C)[C@H]5CC[C@@]43C)N2C1																																0	0	0
CCCCC[C@H](O)/C=C/[C@H]1[C@H](O)C[C@@H]2O/C(=C\CCCC(=O)[O-])C[C@@H]21																																0	0	0
COC(=O)N[C@H](C(=O)N1CC2(CC2)C[C@H]1c1ncc(-c2ccc3c(c2)C(F)(F)c2cc(-c4ccc5nc([C@@H]6[C@H]7CC[C@H](C7)N6C(=O)[C@@H](NC(=O)OC)C(C)C)[nH]c5c4)ccc2-3)[nH]1)C(C)C																																0	0	1
C[C@@H]1O[C@@H](O[C@H]2C[C@@H](O)[C@]3(CO)[C@H]4[C@H](O)C[C@]5(C)[C@@H](C6=CC(=O)OC6)CC[C@]5(O)[C@@H]4CC[C@]3(O)C2)[C@H](O)[C@H](O)[C@H]1O																																0	0	0
C/C(=N\O)[C@@H](C)NCC(C)(C)CN[C@H](C)/C(C)=N/O																																0	0	0
Cc1cc2c(s1)Nc1ccccc1N=C2N1CCN(C)CC1																		1														0	0	0
COc1cc(N)c(Cl)cc1C(=O)NC1CCN(CCCOc2ccc(F)cc2)CC1OC																																0	0	0
CC(C(=O)O)c1ccc(C(=O)c2ccccc2)s1																																0	0	0
CCC(C)(C)C(=O)O[C@H]1C[C@@H](C)C=C2C=C[C@H](C)[C@H](CC[C@@H]3C[C@@H](O)CC(=O)O3)[C@H]21																																0	0	0
Nc1nc(=O)c2ncn(CCC(CO)CO)c2[nH]1																																0	0	0
O=S(=O)([O-])Oc1ccc(C(c2ccc(OS(=O)(=O)[O-])cc2)c2ccccn2)cc1																																0	0	1
NC(=O)Cc1cccc(C(=O)c2ccccc2)c1N																																0	0	0
O=C1NS(=O)(=O)c2ccccc21																																0	0	1
COC(=O)[C@@H]1CC2=CC(=O)CC[C@]2(C)[C@@]23O[C@@H]2C[C@@]2(C)[C@@H](CC[C@@]24CCC(=O)O4)[C@H]13																																0	0	0
O=c1c2c(c1=O)N(CCP(=O)(O)O)CCCN2																																0	0	0
C[S+](=O)([O-])c1ccc(C(=O)Nc2ccc(Cl)c(-c3ccccn3)c2)c(Cl)c1																																0	0	0
CCCCC(=O)O[C@]1(C(=O)COC(C)=O)CC[C@H]2[C@@H]3CCC4=CC(=O)C=C[C@]4(C)[C@H]3[C@@H](O)C[C@@]21C																																0	0	0
O=C1CCC(=O)N1CO																																0	0	0
C=CCCCCCCCCC(=O)O[C@H]1CC[C@H]2[C@@H]3CCC4=CC(=O)C=C[C@]4(C)[C@H]3CC[C@]12C																																0	0	0
CN1CCN(c2cc3c(cc2F)c(=O)c(C(=O)O)cn3-c2ccc(F)cc2)CC1.Cl																																0	0	0
C[C@@H](O)[C@H]1C(=O)N2C(C(=O)O)=C(SCCNC=N)C[C@H]12																																0	0	0
COc1ccc(CN2CCNCC2)c(OC)c1OC.Cl.Cl																																0	0	0
CC(=O)O[C@]1(C(C)=O)CC[C@H]2[C@@H]3C=C(Cl)C4=CC(=O)CC[C@]4(C)[C@H]3CC[C@@]21C																																0	0	0
CC[N+](CC)(CC(=O)Nc1c(C)cccc1C)Cc1ccccc1.O=C([O-])c1ccccc1																																0	0	0
O=S(=O)([O-])CCS.[Na+]																																0	0	0
CCCN(CCC)S(=O)(=O)c1ccc(C(=O)O)cc1																																0	0	0
CC=Cc1ccc(OC)cc1																																0	0	0
CC#C[C@]1(O)CC[C@H]2[C@@H]3CCC4=CC(=O)CCC4=C3[C@@H](c3ccc(N(C)C)cc3)C[C@@]21C																																0	0	1
CCOC(=O)Nc1ccc2c(c1)N(C(=O)CCN1CCOCC1)c1ccccc1S2.Cl																																0	0	0
CC[C@H]1C[C@H]2[C@@H]3CCC4=CC(=O)CC[C@@H]4[C@H]3CC[C@]2(C)[C@H]1O																																0	0	0
CCOC(=O)/C=C(C)/C=C/C=C(\C)C=Cc1c(C)cc(OC)c(C)c1C																																0	0	1
CC(C)(O)c1ccccc1CC[C@@H](SCC1(CC(=O)[O-])CC1)c1cccc(/C=C/c2ccc3ccc(Cl)cc3n2)c1.[Na+]																																0	0	1
COc1cccc2c1C(=O)c1c(O)c3c(c(O)c1C2=O)C[C@@](O)(C(=O)CO)C[C@@H]3O[C@H]1C[C@H](N)[C@H](O[C@H]2CCCCO2)[C@H](C)O1																																0	0	1
CCCCCCCCCCCCCCCCCC(=O)OCC(O)CO																																0	0	0
Cc1cccc(Nc2ccncc2S(=O)(=O)NC(=O)NC(C)C)c1																																0	0	0
Cc1c(N(C)C)c(=O)n(-c2ccccc2)n1C																																0	0	0
O=c1[nH]c2ccccc2n1CCCN1CCN(C(c2ccccc2)c2ccccc2)CC1																																0	0	0
CCCCCC1Nc2cc(C(F)(F)F)c(S(N)(=O)=O)cc2S(=O)(=O)N1																																0	0	0
CCOC(=O)[N-]c1c[n+](N2CCOCC2)no1																																0	0	0
CO[C@H]1C[C@H](O[C@@H]2[C@H](C)O[C@H](O[C@@H]3/C(C)=C/C[C@@H]4C[C@@H](C[C@]5(C=C[C@H](C)[C@@H](C6CCCCC6)O5)O4)OC(=O)[C@@H]4C=C(C)C(O)[C@H]5OC/C(=C\C=C\[C@@H]3C)[C@@]45O)C[C@@H]2OC)O[C@@H](C)[C@@H]1O																																0	0	1
NC(CS)C(=O)O																																0	0	0
CC1(C)CCC(CN2CCN(c3ccc(C(=O)N[S+](=O)([O-])c4ccc(NCC5CCOCC5)c([N+](=O)[O-])c4)c(Oc4cnc5[nH]ccc5c4)c3)CC2)=C(c2ccc(Cl)cc2)C1																																0	0	1
CC[C@H]1CN2CC[C@H]1C[C@@H]2[C@@H](O)c1ccnc2ccc(OC)cc12																																0	0	0
Cl.O=C(O)c1cn(-c2ccc(F)cc2)c2cc(N3CCNCC3)c(F)cc2c1=O																																0	0	0
C/C(=C\C(=O)OCCCCCCCCC(=O)O)C[C@@H]1OC[C@H](C[C@@H]2O[C@H]2[C@@H](C)[C@H](C)O)[C@@H](O)[C@H]1O																																0	0	0
C[C@@H](O)[C@H](N)C(=O)O																																0	0	0
NC(=O)c1ncn([C@@H]2O[C@H](CO)[C@@H](O)[C@H]2O)c1O																																0	0	0
CC(=O)Nc1ccc(C(=O)O)cc1																																0	0	0
Nc1nc(N)nc(-c2cc(Cl)ccc2Cl)n1.O=C(O)/C=C\C(=O)O																																0	0	0
CNCC[C@@H](Oc1ccccc1C)c1ccccc1.Cl																																0	0	0
CCCCCCCCCCCCCCCC[N+](C)(C)C.[Br-]																																0	0	0
C[C@]12CC[C@@H]3c4ccc(OC(=O)c5ccccc5)cc4CC[C@H]3[C@@H]1CC[C@@H]2O																																0	0	0
c1ccc2ccccc2c1																																0	0	0
CNC(=O)c1cc(Oc2ccc(NC(=O)Nc3ccc(Cl)c(C(F)(F)F)c3)cc2)ccn1.Cc1ccc(S(=O)(=O)O)cc1																																0	0	0
Nc1ccc(C(=O)Oc2ccccc2)c(O)c1																																0	0	0
Clc1ccc(C(c2ccc(Cl)cc2)C(Cl)(Cl)Cl)cc1																																0	0	0
NCCNCCNCCNCCN																																0	1	0
O=c1ccc2cc(O[C@@H]3O[C@H](CO)[C@@H](O)[C@H](O)[C@H]3O)c(O)cc2o1																																0	0	0
Cc1nc2n(c(=O)c1CCN1CCC(c3noc4cc(F)ccc34)CC1)CCCC2																										0						0	0	0
O=C1O[C@@H]2[C@@H](O)C(O)O[C@@H]2[C@@H]1O																																0	0	0
CCN(CC)CCOC(=O)C1(c2ccccc2)CCCC1.CCN(CC)CCOC(=O)C1(c2ccccc2)CCCC1.O=S(=O)(O)CCS(=O)(=O)O																																0	0	0
CN(C)CCC=C1c2ccccc2C(C)(C)c2ccccc21.Cl																																0	0	0
OC(c1ccccc1)(c1ccccc1)C12CC[N+](CCOCc3ccccc3)(CC1)CC2																																0	0	0
CCCCc1oc2ccc(NS(C)(=O)=O)cc2c1C(=O)c1ccc(OCCCN(CCCC)CCCC)cc1																																0	0	0
O=C1CCCC(=O)C1C(=O)c1ccc(C(F)(F)F)cc1[N+](=O)[O-]																																0	0	0
CCC1(C)CC(=O)NC(=O)C1																																0	0	0
COc1ccc(CN(CCN(C)C)c2ncccn2)cc1.Cl																																0	0	0
C(=C/c1ccccc1)\CN1CCN(C(c2ccccc2)c2ccccc2)CC1																										1						0	0	0
O=C(O[C@@H]1C[C@@H]2CC[C@H](C1)[N+]21CCCC1)C(O)(c1ccccc1)c1ccccc1.[Cl-]																																0	0	0
CCN1CCCC(OC(=O)C(c2ccccc2)c2ccccc2)C1.Cl																																0	0	0
C[N+](C)(C)C1CCC(CC2CCC([N+](C)(C)C)CC2)CC1																																0	0	0
CC[C@@H](CO)NCCN[C@@H](CC)CO.Cl.Cl																																0	0	0
CCOC(=O)[C@H](CCc1ccccc1)N[C@@H](C)C(=O)N(CC(=O)O)C1Cc2ccccc2C1.Cl																																0	0	0
Cc1c(C)c2c(c(C)c1OC(=O)CCC(=O)O)CC[C@@](C)(CCC[C@H](C)CCC[C@H](C)CCCC(C)C)O2																																0	0	1
CCCCCN(C)CCC(O)(P(=O)([O-])O)P(=O)(O)O																																0	0	0
CCOC(=O)C(CS)NCCNC(CS)C(=O)OCC.Cl.Cl																																1	0	0
CC(=O)Nc1c(I)c(C(=O)[O-])c(I)c(N(C)C(C)=O)c1I.[Na+]																																0	0	0
COC(=O)C1=C(C)NC(C)=C(C(=O)OCCN2CCN(C(c3ccccc3)c3ccccc3)CC2)C1c1cccc([N+](=O)[O-])c1.Cl.Cl																																0	0	1
Cc1cccc(C)c1OCC(=O)N[C@@H](Cc1ccccc1)[C@@H](O)C[C@H](Cc1ccccc1)NC(=O)[C@H](C(C)C)N1CCCNC1=O																																0	0	1						1
CN1CCN(c2c(F)cc3c(=O)c(C(=O)O)cn(CCF)c3c2F)CC1																																0	0	0
Cl.O=C(O)/C=C/c1ccc(Cn2ccnc2)cc1																																0	0	0
CCN(CCCCOC(=O)c1ccc(OC)c(OC)c1)C(C)Cc1ccc(OC)cc1.Cl																																0	0	0
CNC(=O)Oc1ccc2c(c1)[C@]1(C)CCN(C)[C@@H]1N2C																																0	0	0
CCCCCCCCCCCCCCCCCCCCCCO																																0	0	0
CN/C(=C\[N+](=O)[O-])NCCSCc1ccc(CN(C)C)o1																																0	0	0
Oc1ccc(OCc2ccccc2)cc1																																0	0	0
CC(C)(C)NC(=O)[C@@H]1CN(Cc2cccnc2)CCN1C[C@@H](O)C[C@@H](Cc1ccccc1)C(=O)N[C@H]1c2ccccc2C[C@H]1O.O=S(=O)(O)O																																0	0	0
CC[N+](C)(C)Cc1ccccc1Br																																0	0	0
CCCN1C[C@@H](N[S+](=O)([O-])N(CC)CC)C[C@@H]2Cc3c(O)cccc3C[C@H]21																																0	0	0
C=C1c2cccc(O)c2C(=O)C2=C(O)[C@]3(O)C(=O)C(C(N)=O)=C(O)[C@@H](N(C)C)[C@@H]3[C@@H](O)[C@H]12.Cl																																0	0	0
CN(C)CC(=O)O																																0	0	0
CCOc1ccc(NC(=O)CC(C)O)cc1																																0	0	0
Cc1c(N(C)CS(=O)(=O)[O-])c(=O)n(-c2ccccc2)n1C.[Na+]																																0	0	0
CCN(CC)C(=O)N1CCN(C)CC1																																0	0	0
CC1=NN(c2ccc(C)c(C)c2)C(=O)/C1=N/Nc1cccc(-c2cccc(C(=O)O)c2)c1O																																0	0	1
CS(=O)(=O)O.N=C(N)Nc1ccc(C(=O)Oc2ccc3cc(C(=N)N)ccc3c2)cc1																																0	0	0
CC(O)Cn1cnc2c1c(=O)n(C)c(=O)n2C																																0	0	0
CCCCC1C(=O)NC(=O)N(C2CCCCC2)C1=O																																0	0	0
CCN[C@H]1C[C@H](C)S(=O)(=O)c2sc(S(N)(=O)=O)cc21.Cl																																0	0	0
Cc1nc(-c2ccc(OCC(C)C)c(C#N)c2)sc1C(=O)O																																0	0	0
CCCc1ccc(C(=O)O)cc1																																0	0	0
CO/N=C(\C(=O)N[C@@H]1C(=O)N2C(C(=O)O)=C(CSc3nnnn3C)CS[C@H]12)c1csc(N)n1																																0	0	0
Cc1cccc([C@H](C)c2cnc[nH]2)c1C																																0	0	0
CCOP(=O)(OCC)C(C)NC(=O)N(CCCl)N=O																																0	0	0
CCC[C@@H]1CC(=O)N([C@@H](CC)C(N)=O)C1																																0	0	0
C=CCOc1ccccc1OCC(O)CNC(C)C.Cl																																0	0	0
CC#CCC(C)[C@H](O)/C=C/[C@@H]1[C@H]2c3cccc(CCCC(=O)[O-])c3O[C@H]2C[C@H]1O.[Na+]																																0	0	1
CC[C@@H]1CCN[C@H](C(=O)N[C@H]([C@H](C)Cl)[C@H]2O[C@H](SC)[C@H](O)[C@@H](O)[C@H]2O)C1																																0	0	0
CCCN[S+](=O)([O-])Nc1ncnc(OCCOc2ncc(Br)cn2)c1-c1ccc(Br)cc1																																0	0	0
N=C(N)c1ccc(OCCCOc2ccc(C(=N)N)cc2)cc1																																1	0	0
O=C(NCC1CCCCN1)c1cc(OCC(F)(F)F)ccc1OCC(F)(F)F																																0	0	0
NS(=O)(=O)c1ccc(Cl)c(S(N)(=O)=O)c1																																0	0	0
CC(C(=O)O)c1ccc(-c2ccccc2)c(F)c1																																0	0	0
COCCCOc1cc(C[C@@H](C[C@H](N)[C@@H](O)C[C@H](C(=O)NCC(C)(C)C(N)=O)C(C)C)C(C)C)ccc1OC.Cl																																0	0	0
Cc1cccc(C)c1OCC(C)N.Cl																																0	0	0
O=C(Nc1ccc(Cl)cc1)Nc1ccc(Cl)c(Cl)c1																																0	0	0
NC(=O)c1ccc([N+](=O)[O-])cc1Cl																																0	0	0
CC[N+](C)(CC)CCOC(=O)C(O)(c1ccccc1)C1CCCCC1.[Br-]																																0	0	0
Nc1ccc(C(=O)NCC(=O)O)cc1																																0	0	0
CC1(C)S[C@@H]2[C@H](NC(=O)[C@H](NC(=O)N3CCN([S+](C)(=O)[O-])C3=O)c3ccccc3)C(=O)N2[C@H]1C(=O)O																																0	0	0
CNCc1cc(-c2ccccc2F)n([S+](=O)([O-])c2cccnc2)c1																																0	0	0
CCP(CC)(CC)=[Au]S[C@@H]1O[C@H](COC(C)=O)[C@@H](OC(C)=O)[C@H](OC(C)=O)[C@H]1OC(C)=O																																0	0	0
CC(=O)Oc1ccc(C(=C2CCCCC2)c2ccc(OC(C)=O)cc2)cc1																																0	0	0
COc1cc(C[C@@H]2NCCc3cc(O)c(O)cc32)cc(OC)c1OC.Cl																																0	0	0
CC(C)OP(=O)(F)OC(C)C																																0	0	0
CCCOc1cc(N)ccc1C(=O)OCCN(CC)CC																																0	0	0
COc1cc(C)c(/C=C/C(C)=C/C=C/C(C)=C/C(=O)O)c(C)c1C																																0	0	1
CN(C)CC[C@@H](c1ccc(Cl)cc1)c1ccccn1.Cl																																0	0	0
C=C1c2c(Cl)ccc(O)c2C(=O)C2=C(O)[C@@]3(O)C(=O)C(C(N)=O)=C(O)[C@@H](N(C)C)[C@@H]3[C@@H](O)[C@H]12.O=C(O)c1cc([S+](=O)([O-])O)ccc1O																																0	0	1
CC(=O)OCC(=O)[C@H]1CC[C@H]2[C@@H]3CCC4=CC(=O)CC[C@]4(C)[C@H]3CC[C@]12C																																0	0	0
Oc1cc(O)c2c(c1)O[C@H](c1ccc(O)c(O)c1)[C@H](O)C2																																0	0	1							0
O=c1[nH]cnc2c1ncn2[C@H]1CC[C@@H](CO)O1																																0	0	0							0
CCOCCOC(=O)C=Cc1ccc(OC)cc1																																0	0	0
CC(C)NCC(O)c1ccc(O)c(O)c1																																0	0	0
CN(N=O)C(=O)N[C@H]1[C@@H](O)O[C@H](CO)[C@@H](O)[C@@H]1O																																0	0	0
CCCCCCCCCCCCCCCCCC(=O)O																																0	0	0
COc1ccc(C(=O)N2CCN(c3ccc4c(c3)CCC(=O)N4)CC2)cc1OC																																0	0	0
Cc1ccc(/C(=C\CN2CCCC2)c2cccc(/C=C/C(=O)O)n2)cc1																																0	0	0
CC#CCn1c(N2CCC[C@@H](N)C2)nc2c1c(=O)n(Cc1nc(C)c3ccccc3n1)c(=O)n2C																																0	0	0
C[C@]12C[C@H](O)[C@@]3(F)[C@@H](CCC4=CC(=O)CC[C@@]43C)[C@@H]1CC[C@]2(O)C(=O)CO																																0	0	0
Cc1cc(-n2c(=O)[nH]c(=O)n(C)c2=O)ccc1Oc1ccc(SC(F)(F)F)cc1																																0	0	1
CCC1OC(=O)[C@H](C)C(=O)[C@H](C)[C@@H](OC2O[C@H](C)C[C@H](N(C)C)[C@H]2O)[C@](C)(OC)C[C@@H](C)C(=O)[C@@H](C)[C@@H]2N(CCCCn3cnc(-c4cccnc4)c3)C(=O)O[C@]12C																																0	0	0
CCCCCCCCCC(=O)N[C@@H](Cc1c[nH]c2ccccc12)C(=O)N[C@H](CC(N)=O)C(=O)N[C@@H](CC(=O)O)C(=O)N[C@@H]1C(=O)NCC(=O)N[C@@H](CCCN)C(=O)N[C@@H](CC(=O)O)C(=O)N[C@H](C)C(=O)N[C@@H](CC(=O)O)C(=O)NCC(=O)N[C@H](CO)C(=O)N[C@@H]([C@@H](C)CC(=O)O)C(=O)N[C@@H](CC(=O)c2ccccc2N)C(=O)O[C@@H]1C																																0	0	0
Cc1cccc(O)c1																																0	0	0
C#C[C@]1(OC(C)=O)CC[C@H]2[C@@H]3CCC4=CC(=O)CC[C@@H]4[C@H]3CC[C@@]21C																																0	0	0
O=c1ccc2ccc(OCCCCN3CCN(c4cccc5sccc45)CC3)cc2[nH]1																																0	0	0	0
COC(=O)[C@@H](N)CS																																0	0	0
CCCCCCCCCCC(CO)CCCCCCCC																																0	0	0
c1ccc2scnc2c1																																0	0	0
Cc1onc(-c2ccccc2)c1C(=O)N[C@@H]1C(=O)N2[C@@H](C(=O)[O-])C(C)(C)S[C@H]12																																0	0	0
N[C@@H]1CCCCN(c2c(F)cc3c(=O)c(C(=O)O)cn(C4CC4)c3c2Cl)C1																																0	0	0
COc1ccc2c(c1OC)C(=O)O[C@@H]2[C@H]1c2c(cc3c(c2OC)OCO3)CCN1C																																0	0	0
CC(CN(C)C)CN1c2ccccc2CCc2ccccc21.O=C(O)/C=C\C(=O)O																																0	0	0
Nc1ccccc1C(=O)OCC(O)CO																																0	0	0
COc1cccc2c1C(=O)c1c(O)c3c(c(O)c1C2=O)C[C@@](O)(C(C)=O)C[C@@H]3O[C@H]1C[C@H](N)[C@H](O)[C@H](C)O1															1																	0	0	0								0
C=C(C)[C@H]1Cc2c(ccc3c2O[C@@H]2COc4cc(OC)c(OC)cc4[C@@H]2C3=O)O1																																0	0	0
CCn1cc(C(=O)O)c(=O)c2cc(F)c(N3CCNC(C)C3)c(F)c21.Cl																																0	0	0
CC(S)C(=O)NCC(=O)O																																0	0	0
C[C@H]1CN(c2c(F)c(F)c3c(=O)c(C(=O)O)cn(C4CC4)c3c2F)C[C@@H](C)N1																																0	0	0
CN(C)CCCN1c2ccccc2Sc2ccc(Cl)cc21																		0								1						0	0	0
Nc1ccc(S(=O)(=O)Nc2ccccn2)cc1																																0	0	0
CC(=O)OC1CC2CCC1(C)C2(C)C																																0	0	0
CC1=C2[C@H]3OC(=O)[C@@H](C)[C@@H]3CC[C@@]2(C)C=CC1=O																																0	0	0
Cn1c(=O)c2c(ncn2CC(O)CO)n(C)c1=O																																0	0	0
Cc1ccc(-c2ncc(Cl)cc2-c2ccc(S(C)(=O)=O)cc2)cn1																																0	0	0
c1ccc(-c2ccc(C(c3ccccc3)n3ccnc3)cc2)cc1																																0	0	0
Cc1ccc(/C=C2\C(=O)C3(C)CCC2C3(C)C)cc1																																0	0	0
Nc1nc(F)nc2c1ncn2[C@@H]1O[C@H](CO)[C@@H](O)[C@@H]1O																																0	0	0
CC1COC2(c3ccccc3Cl)c3cc(Cl)ccc3NC(=O)CN12																																0	0	1
CC1=Nc2ccc(Cl)cc2S(=O)(=O)N1																																0	0	0
CCOc1ccccc1C(N)=O																																0	0	0
O=C(CCOCCOCCOCCOCCC(=O)Nc1c(I)cc(I)c(C(=O)O)c1I)Nc1c(I)cc(I)c(C(=O)O)c1I																																0	0	0
N[C@@H](Cc1ccc(O)c(O)c1)C(=O)O																																0	0	0
Nc1ccn([C@@H]2CS[C@H](CO)O2)c(=O)n1																																0	0	0
CC(=O)Nc1ccc(O)cc1																																0	0	0
CCN(CC)CC(=O)Nc1c(C)cccc1C(=O)OC																																0	0	0
OB1OCc2cc(F)ccc21																																0	0	0
c1ccc2sc(SNC3CCCCC3)nc2c1																																0	0	0
CCC(C)C(C(=O)OCC[N+](C)(CC)CC)c1ccccc1.[Br-]																																0	0	0
CCC(=O)NC[C@@H]1C[C@H]1c1cccc2c1CCO2																																0	0	0
CCC(=O)O[C@]1(C(=O)COC(C)=O)CC[C@H]2[C@@H]3CCC4=CC(=O)CC[C@]4(C)[C@H]3[C@@H](O)C[C@@]21C																																0	0	1
Cc1c(Cl)c(C)[n+]([O-])c(Cl)c1-c1noc(-c2cc(O)c(O)c([N+](=O)[O-])c2)n1											1																					1	0	1
CC(=O)NCCCS(=O)(=O)[O-]																																0	0	0
C[C@H]1C[C@H]2[C@@H]3CCC4=CC(=O)C=C[C@]4(C)[C@@]3(Cl)[C@@H](O)C[C@]2(C)[C@@]1(O)C(=O)CO																																0	0	0
CCCOc1ccc(C(=O)OCCN(CC)CC)cc1N.Cl																																0	0	0
COCCOc1cccc(S(=O)(=O)[N-]c2ncccn2)c1.[Na+]																																0	0	0
CC(=O)[C@]1(O)Cc2c(O)c3c(c(O)c2[C@@H](O[C@H]2C[C@H](N)[C@H](O)[C@H](C)O2)C1)C(=O)c1ccccc1C3=O.Cl																																0	0	0
CN1C(=O)OC(C)(C)C1=O																																0	0	0
CCCCCC(=O)O[C@]1(C(C)=O)CC[C@H]2[C@@H]3CCC4=CC(=O)CC[C@]4(C)[C@H]3CC[C@@]21C																																0	0	0
CN(C)CCCN1c2ccccc2Sc2ccccc21.Cl																																0	0	0
N=C(N)NCCN1CCCCCCC1.O=S(=O)(O)O.O=S(=O)(O)O																																0	0	0
CO[C@@]1(NC(=O)CSCC#N)C(=O)N2C(C(=O)[O-])=C(CSc3nnnn3C)CS[C@@H]21.[Na+]																																0	0	0
CN(C)c1nc(N(C)C)nc(N(C)C)n1																																0	0	0
COP(=S)(OC)SCN1C(=O)c2ccccc2C1=O																																0	0	0
O=C1O[Pt]2(NC3CCCCC3N2)OC1=O																																0	0	0
O=c1[nH]c(=O)n([C@H]2C[C@H](O)[C@@H](CO)O2)cc1I																																0	0	0
CCCc1nc(C(C)(C)O)c(C(=O)O)n1Cc1ccc(-c2ccccc2-c2nn[nH]n2)cc1																																0	0	0
N#C[Fe-2](C#N)(C#N)(C#N)(C#N)N=O																																0	0	0
CN(C)CCOC1=Cc2ccccc2Sc2ccc(Cl)cc21																																0	0	0
C[Si](C)(C)O[Si](C)(C)O[Si](C)(C)C																																0	0	0
COc1cc2nccc(Oc3ccc(NC(=O)C4(C(=O)Nc5ccc(F)cc5)CC4)cc3)c2cc1OC																																0	0	1
COc1ccc(C(=O)NCc2ccc(OCCN(C)C)cc2)cc1OC.Cl																																0	0	0
N#Cc1ccc(Oc2ccc3c(c2)COB3O)cc1																																0	0	0
COc1ccc(C[C@H](C)NC[C@@H](O)c2ccc(O)c(NC=O)c2)cc1																																0	0	0
CC(=O)NCc1c(I)c(NC(C)=O)c(I)c(C(=O)O)c1I																																0	0	0
CCCCC(CC)COC(=O)c1ccc(N(C)C)cc1																																0	0	0
CCCCCCCC(=O)O																																0	0	0
C[C@@H]1O[C@@H]1P(=O)([O-])[O-]																																0	0	0
CC[C@@H]([C@H](C)O)n1ncn(-c2ccc(N3CCN(c4ccc(OCC5CO[C@@](Cn6cncn6)(c6ccc(F)cc6F)C5)cc4)CC3)cc2)c1=O																																0	0	1
Cc1cc(O)c(C(C)C)cc1Cl																																0	0	0
CC(C)(C)NCC(O)c1ccc(O)c(CO)c1																																0	0	0
N#C[C@@H]1C[C@@H]2C[C@@H]2N1C(=O)[C@@H](N)C12CC3CC(CC(O)(C3)C1)C2																																0	0	0
CCn1cc(C(=O)O)c(=O)c2ccc(C)nc21																																0	0	0
CCCCC/C=C/C/C=C/CCCCCCCC(=O)O																																0	0	1
COC(=O)C[C@](O)(CCCC(C)(C)O)C(=O)O[C@@H]1C(OC)=C[C@]23CCCN2CCc2cc4c(cc2[C@H]13)OCO4																																0	0	0	1
CCCCC(F)(F)C1(O)CCC2C(CC(=O)C2CCCCCCC(=O)O)O1																																0	0	0
CN1CCC(=C2c3ccccc3CC(=O)c3sccc32)CC1																																0	0	0
N#C/C(=C1/SC[C@@H](c2ccc(Cl)cc2Cl)S1)n1ccnc1																																0	0	0
CC(C)[N+](C)(CCOC(=O)C1c2ccccc2Oc2ccccc21)C(C)C.[Br-]																																0	0	0
N=C(NCCCCCCNC(=N)NC(=N)Nc1ccc(Cl)cc1)NC(=N)Nc1ccc(Cl)cc1																																0	0	1
O=C(CCC1CCN(Cc2ccccc2)CC1)c1ccc2c(c1)NCCCC2.O=C(O)/C=C/C(=O)O																																0	0	0
CC(C)=CC1C(C(=O)OCc2cccc(Oc3ccccc3)c2)C1(C)C																																0	0	0
CC1(C)S[C@@H]2[C@H](NC(=O)C(C(=O)Oc3ccc4c(c3)CCC4)c3ccccc3)C(=O)N2[C@H]1C(=O)O																																0	0	0
COc1cc2c(c(OC)c1OC)-c1c(cc3c(c1OC)OCO3)C[C@H](C)[C@@](C)(O)C2																																0	0	0
Cc1ccc2c(c1)[C@]13CCCC[C@@H]1[C@H](C2)N(C)CC3.O=P(O)(O)O																																0	0	0
Cl.Oc1cn2c(n1)Nc1ccc(Cl)c(Cl)c1C2																																0	0	0
Oc1ccc(O)cc1																																0	0	0
CC(N)C12CC3CC(CC(C3)C1)C2.Cl																																0	1	0
CC(C)OC(=O)C(C)(C)Oc1ccc(C(=O)c2ccc(Cl)cc2)cc1																																0	0	0
CC(=O)OCC(=O)[C@@]12OC3(CCCC3)O[C@@H]1C[C@H]1[C@@H]3CCC4=CC(=O)C=C[C@]4(C)[C@@]3(F)[C@@H](O)C[C@@]12C																																0	0	0
CCCCCCCCCCCC(=O)OCN1C(=O)CCc2ccc(OCCCCN3CCN(c4cccc(Cl)c4Cl)CC3)cc21																																0	0	1
Cc1oc(=O)oc1COC(=O)N1CC[C@@H](N2CC/C(=C\C3=C(C(=O)O)N4C(=O)[C@@H](NC(=O)/C(N=O)=C5\N=C(N)SN5)[C@H]4SC3)C2=O)C1																																0	0	0
CCCC(=O)OC(C(Cl)(Cl)Cl)P(=O)(OC)OC																																0	0	0
O=C(O[C@H]1CN2CCC1CC2)N1CCc2ccccc2[C@@H]1c1ccccc1																																0	0	0
CCC(=O)O[C@@](Cc1ccccc1)(c1ccccc1)[C@@H](C)CN(C)C.O=[S+]([O-])(O)c1ccc2ccccc2c1																																0	0	0
O=C(C=Cc1ccccc1)OCc1ccccc1																																0	0	0
CC(C)(C)C(=O)OCOC(=O)[C@@H]1N2C(=O)[C@@H](NC(=O)[C@H](N)c3ccccc3)[C@H]2SC1(C)C																																0	0	0
CC(C)CCCC(C)CCCC(C)CCCCC(C)CCCC(C)CCCC(C)C																																0	0	0
CCC(O)c1ccccc1																																0	0	0
COc1cccc(N2CCN(C3=Nc4c(F)cccc4[C@H](CC(=O)O)N3c3cc(C(F)(F)F)ccc3OC)CC2)c1																																0	0	0
O=C(O)c1ccccc1O.Oc1cccc2cccnc12																																0	0	0
COC(=O)N[C@H](C(=O)N1CCC[C@H]1C(=O)Nc1ccc([C@@H]2CC[C@@H](c3ccc(NC(=O)[C@@H]4CCCN4C(=O)[C@@H](NC(=O)OC)C(C)C)cc3)N2c2ccc(C(C)(C)C)cc2)cc1)C(C)C																																0	0	1
C[C@]12CC[C@@H]3c4ccc(O)cc4C[C@@H](CCCCCCCCCS(=O)CCCC(F)(F)C(F)(F)F)[C@H]3[C@@H]1CC[C@@H]2O																																0	0	0
C[C@@H]1C[C@H]2[C@@H]3CCC4=CC(=O)C=C[C@]4(C)[C@@]3(F)[C@@H](O)C[C@]2(C)[C@@]1(O)C(=O)CO																																0	0	0
OCC(O)COc1ccc(Cl)cc1																																0	0	0
[2H]C([2H])([2H])C(O)([C@@H](C)/C=C/[C@@H](C)[C@H]1CC[C@H]2/C(=C/C=C3C[C@@H](O)C[C@H](O)C3)CCC[C@@]21C)C([2H])([2H])[2H]																																0	0	0
NC(=O)C1CCCN1C(=O)C(Cc1cnc[nH]1)NC(=O)C1CCC(=O)N1																																0	0	0
CC(C)(C)c1ccc(CN2CCN(C(c3ccccc3)c3ccc(Cl)cc3)CC2)cc1																																0	0	0
CCN(CC)C(C)CN1c2ccccc2Sc2ccccc21.Cl																																0	0	0
Cl[C@H]1[C@H](Cl)[C@@H](Cl)[C@@H](Cl)[C@H](Cl)[C@H]1Cl																																0	0	0
CC1(C)NC(=O)N(c2ccc([N+](=O)[O-])c(C(F)(F)F)c2)C1=O																																0	0	0
COC(=O)c1cncn1C(C)c1ccccc1.Cl																																0	0	0
CCNC(=O)NCCCOc1cccc(CN2CCCCC2)c1																																0	0	0
NC[C@H](O)c1ccc(O)c(O)c1.O=C(O)C(O)C(O)C(=O)O.O=C(O)C(O)C(O)C(=O)O																																0	0	0
CCCCNC(=O)NS(=O)(=O)c1ccc(C)cc1																																0	0	0
CCCCCCCCCCC[C@@H](C[C@@H]1OC(=O)[C@H]1CCCCCC)OC(=O)C(CC(C)C)NC=O																																0	0	0
CCOc1ccc(NC(C)=O)cc1																																0	0	0
CCN1CCN(C(=O)N[C@@H](C(=O)N[C@@H]2C(=O)N3C(C(=O)[O-])=C(CSc4nnnn4C)CS[C@H]23)c2ccc(O)cc2)C(=O)C1=O.[Na+]																																0	0	0
O=C(O)c1ccccn1																																0	0	0
CCCCCCCCCCCCCC(=O)OC(C)C																																0	0	0
Cc1ncsc1CCCl																																0	0	0
CCN(CC)c1cc(C)nc2ncnn12																																0	0	0
c1ccc2c(c1)sc1ccccc12																																0	0	0
O=C(O)CNC(=O)c1ccccc1																																0	0	0
COc1cc(O)c(C(=O)Nc2nc(C(=O)NCCN(C(C)C)C(C)C)cs2)cc1OC																																0	0	0
N[C@H](Cc1c[nH]cn1)C(=O)O																																0	0	0
N#CC[C@H](C1CCCC1)n1cc(-c2ncnc3[nH]ccc23)cn1									0	0													0							0		0	0	0
Cc1ccc([S+](=O)([O-])O)cc1																																0	0	0
CC(C)C[C@H]1C(=O)O[C@H](Cc2ccc(N3CCOCC3)cc2)C(=O)N(C)[C@@H](CC(C)C)C(=O)O[C@H](C)C(=O)N(C)[C@@H](CC(C)C)C(=O)O[C@H](Cc2ccc(N3CCOCC3)cc2)C(=O)N(C)[C@@H](CC(C)C)C(=O)O[C@H](C)C(=O)N1C																																0	0	0
N#Cc1c(N(CC(=O)[O-])CC(=O)[O-])sc(C(=O)[O-])c1CC(=O)[O-].O.O.O.O.O.O.O.[Sr+2].[Sr+2]																																0	0	0
CCS(=O)(=O)CCn1c([N+](=O)[O-])cnc1C																																0	0	0
CCCCCCCCC(=O)NCc1ccc(O)c(OC)c1																																0	0	0
Br.CC(Cc1ccc(O)cc1)NCC(O)c1cc(O)cc(O)c1																																0	0	0
CCCCC1C(=O)N(c2ccccc2)N(c2ccc(O)cc2)C1=O																																0	0	0
CN1CCN(C(=O)O[C@H]2c3nccnc3C(=O)N2c2ccc(Cl)cn2)CC1																																0	0	0
COc1cc(C)nc(-n2nc(C)cc2OC)n1																																0	0	0
O=C(CS(=O)Cc1ccco1)NC/C=C\COc1cc(CN2CCCCC2)ccn1																																0	0	0
CN(C)C(=S)SSC(=S)N(C)C																																0	0	0
CNNCc1ccc(C(=O)NC(C)C)cc1.Cl																																0	0	0
NC(N)=Nc1nc(CSCC/C(N)=N\S(N)(=O)=O)cs1																																0	0	0
O=C([O-])CCCc1ccccc1.[Na+]																																0	0	0
Cc1ccc(/N=C/N(C)/C=N/c2ccc(C)cc2C)c(C)c1																																0	0	0
CC(=O)c1ccc2c(c1)N(CCCN1CCC(CCO)CC1)c1ccccc1S2																																0	0	0
C[NH+](C)CCC(c1ccccc1)c1cccc[nH+]1.O=C([O-])/C=C\C(=O)[O-]																																0	0	0
O=C1CCC(N2C(=O)c3ccccc3C2=O)C(=O)N1																																0	0	0
O=C(CCBr)N1CCN(C(=O)CCBr)CC1																																0	0	0
CC1(C)S[C@@H]2[C@H](N)C(=O)N2[C@H]1C(=O)O																																1	0	0
Cc1cccc(N(C)C(=S)Oc2ccc3c(c2)C2CCC3C2)c1																																0	0	0
C[C@H](NCCc1ccc(O)cc1)[C@H](O)c1ccc(O)cc1																																0	0	0
NC(=O)[C@@H]1C[C@]2(NC(=O)NC2=O)c2cc(F)ccc2O1																																0	0	0
O=C(Nc1ccc(O)cc1)c1ccccc1O																																0	0	0
CN(C)c1cc(NC(=O)CNC(C)(C)C)c(O)c2c1C[C@H]1C[C@H]3[C@H](N(C)C)C(O)=C(C(N)=O)C(=O)[C@@]3(O)C(O)=C1C2=O																																0	0	0
COCC1=C(C(=O)O)N2C(=O)[C@@H](NC(=O)/C(=N\OC)c3csc(N)n3)[C@H]2SC1																																0	0	0
COc1ccc(CC2c3cc(OC)c(OC)cc3CC[N+]2(C)CCC(=O)OCCCCCOC(=O)CC[N+]2(C)CCc3cc(OC)c(OC)cc3C2Cc2ccc(OC)c(OC)c2)cc1OC																																0	0	0
CC[C@H]1CN2CCc3cc(OC)c(OC)cc3C2C[C@@H]1CC1NCCc2cc(OC)c(OC)cc21																																0
CCC(C)n1ncn(-c2ccc(N3CCN(c4ccc(OC[C@H]5CO[C@](Cn6cncn6)(c6ccc(Cl)cc6Cl)O5)cc4)CC3)cc2)c1=O																																0
O=c1n(Cl)c(=O)n(Cl)c(=O)n1Cl																																0	0	0
CC(/C=C/C=C(\C)C(=O)O[C@@H]1O[C@H](CO[C@@H]2O[C@H](CO)[C@@H](O)[C@H](O)[C@H]2O)[C@@H](O)[C@H](O)[C@H]1O)=C\C=C\C=C(C)\C=C\C=C(/C)C(=O)O[C@@H]1O[C@H](CO[C@@H]2O[C@H](CO)[C@@H](O)[C@H](O)[C@H]2O)[C@@H](O)[C@H](O)[C@H]1O																																0	0	0
CS(=O)(=O)O.N[C@H]1[C@@H]2CN(c3nc4c(cc3F)c(=O)c(C(=O)O)cn4-c3ccc(F)cc3F)C[C@H]12																																0	0	0
O=C(O)CC(S[Au])C(=O)[O-]																																0	0	1
CN[C@@H]1[C@H](O[C@H]2[C@H](O[C@@H]3[C@@H](O)[C@H](O)[C@@H](NC(=N)N)[C@H](O)[C@H]3NC(=N)N)O[C@@H](C)[C@]2(O)CO)O[C@@H](CO)[C@H](O)[C@H]1O																																0	0	0
C/C(=C\c1csc(C)n1)[C@@H]1C[C@@H]2O[C@]2(C)CCC[C@H](C)[C@H](O)[C@@H](C)C(=O)C(C)(C)[C@@H](O)CC(=O)O1																																0	0	0
CNc1ncc(-c2ccc3c(=O)c(C(=O)O)cn(C4CC4)c3c2C)cc1C																																0	0	0
CCCCC(CC)CCC(CC(C)C)OS(=O)(=O)[O-]																																0	0	1
C=Cc1c(C)c2cc3nc(cc4[nH]c(cc5nc(cc1[nH]2)C(C)=C5CCC(=O)O)c(CCC(=O)OC)c4C)[C@@]1(C)C3=CC=C(C(=O)OC)[C@@H]1C(=O)OC																																0
C[C@H]1[C@H](NC(=O)/C(=N/OC(C)(C)C(=O)O)c2csc(N)n2)C(=O)N1S(=O)(=O)O																																0	0	0
Clc1ccc(CCC(Cn2ccnc2)Sc2c(Cl)cccc2Cl)cc1.O=[N+]([O-])O																																0	0	1
CC(C)(C)CC(=O)OCC(=O)[C@@]1(O)CC[C@H]2[C@@H]3CCC4=CC(=O)C=C[C@]4(C)[C@H]3[C@@H](O)C[C@@]21C																																0	0	0
C[N+]1(C)[C@H]2CC(OC(=O)C(O)(c3cccs3)c3cccs3)C[C@@H]1[C@H]1O[C@H]21																																0	0	0
O=C(OOC(=O)c1ccccc1)c1ccccc1																																0	0	0
CC(C)c1ccc2oc3nc(N)c(C(=O)O)cc3c(=O)c2c1																																0	0	1
Nc1ccc(C(=O)O)cc1																																0	0	0
CCCCOC(=O)c1ccc(N)cc1																																0	0	0
O=C(CCCCCCCCC#CI)Oc1ccccc1																																0	0	0
Cc1nnc2n1-c1sc(CCC(=O)N3CCOCC3)cc1C(c1ccccc1Cl)=NC2																																0	0	0
CC1(O)CCC(C(C)(C)O)CC1																																0	0	0
CC(O)COc1ccccc1																																0	0	0
CCOc1cc(OCC)c(C(=O)CCC(=O)O)cc1OCC																																0	0	0
C[C@]12CC[C@@H]3c4ccc(O)cc4CC[C@H]3[C@@H]1CCC2=O																																0	0	0
O=c1[nH]c(=O)n([C@H]2C[C@H](O)[C@@H](CO)O2)cc1Br																																0	0	0
O=[N+]([O-])O.[NH3+]c1ccccc1																																0	0	0
Br.COc1c2c(cc3c1OCO3)CCN(C)C2																																0	0	0
C[n+]1ccccc1/C=N/O.[Cl-]																																0	0	0
Nc1ccn(C[C@@H](CO)OCP(=O)(O)O)c(=O)n1																																0	0	0
CC(C)(C)c1nnc(NS(=O)(=O)c2ccccc2)s1																																0	0	0
CC1CCCCN1CCCOC(=O)c1ccc(OC2CCCCC2)cc1																																0	0	0
CN1CCC(=C2c3ccccc3CCc3sccc32)CC1																																0	0	0
C#CCN(C)Cc1ccccc1.Cl																																0	0	0
Cc1cc2c(cc1S(N)(=O)=O)S(=O)(=O)CCC2																																0	0	0
NCC(O)c1cccc(O)c1																																0	0	0
CN(Cc1ccccc1)C(=O)[C@H](NC(=O)c1cc2cc(NC(=O)c3ccccc3-c3ccc(C(F)(F)F)cc3)ccc2n1C)c1ccccc1																																0	0	0
O=c1[n-]c2[nH]c(=O)[nH]c(=O)c2[nH]1.[Na+]																																0	0	0
CCCCCCOc1ccc(C(=N)N(CCCC)CCCC)c2ccccc12.Cl																																0	0	1
CC(C)CCC[C@@H](C)[C@H]1CC[C@H]2[C@@H]3CC[C@H]4C[C@@H](O)CC[C@]4(C)[C@H]3CC[C@@]21C																																0	0	0
O=P(O)(O)CP(=O)(O)O																																0	0	0
CC1(C)S[C@@H]2[C@H](NC(=O)C(C(=O)[O-])c3ccccc3)C(=O)N2[C@H]1C(=O)[O-].[Na+].[Na+]																																0	0	0
CN(C)CCCN1c2ccccc2Sc2ccc(C(F)(F)F)cc21.Cl																																0	0	0
CCN(CC)CCOC(=O)C1(C2CCCCC2)CCCCC1																										1						0	0	0
O=c1ccc2ccccc2o1																																0	0	0
NCCCC[C@H](N)C(=O)O																																0	0	0
CC/C(=C(/CC)c1ccc(OP(=O)(O)O)cc1)c1ccc(OP(=O)(O)O)cc1																																0	0	0
C=C1CCN([C@H](C)[C@](O)(Cn2cncn2)c2ccc(F)cc2F)CC1																																0	0	0
CC(=O)Oc1c(C)cc(OCC(O)CNC(C)C)c(C)c1C																																0	0	0
C[C@H](Cc1cc2c(c(C(N)=O)c1)N(CCCO)CC2)NCCOc1ccccc1OCC(F)(F)F																																0	0	0
CCc1ccc(Nc2c(F)c(F)cc(F)c2F)c(CC(=O)O)c1																																0	0	1
C[C@H]1CNCCCN1[S+](=O)([O-])c1cccc2cncc(F)c12																																0	0	0
Cc1cc(Nc2ncc(Cl)c(Nc3ccccc3[S+](=O)([O-])C(C)C)n2)c(OC(C)C)cc1C1CCNCC1																																0	0	1
CCc1ccc(Cc2ccc3c(c2)[C@]2(OC3)O[C@H](CO)[C@@H](O)[C@H](O)[C@H]2O)cc1																																0	0	0
CC(CC(C#N)(c1ccccc1)C(C)C)N(C)C																																0	0	0
N[C@@H](CC(=O)O)C(=O)O																																0	0	0
C[N+]([O-])(CCCl)CCCl																																0	0	0
C[C@H](N)[C@H](O)c1cccc(O)c1.O=C(O)[C@@H](O)[C@@H](O)C(=O)O																																0	0	0
CC(COc1ccccc1)N(CCCl)Cc1ccccc1																																0	0	0
CN(Cc1cnc2nc(N)nc(N)c2n1)c1ccc(C(=O)N[C@@H](CCC(=O)O)C(=O)O)cc1																																0	0	0
OCc1ccccc1O																																0	0	0
O=[N+]([O-])c1nccn1CO[C@@H](CO)[C@H](O)CO																																0	0	0
Cc1c(NC(=O)c2cccnc2)c(=O)n(-c2ccccc2)n1C																																0	0	0
O=C(O)CCNC(=O)c1ccc(/N=N/c2ccc(O)c(C(=O)O)c2)cc1																																0	0	0
CC1(C)O[C@@H]2C[C@H]3[C@@H]4CCC5=CC(=O)CC[C@]5(C)[C@@]4(F)[C@@H](O)C[C@]3(C)[C@]2(C(=O)CCl)O1																																0	0	1
CCCCCCCN(CC)CCCC(O)c1ccc(N[S+](C)(=O)[O-])cc1																																0	0	0
C[C@@H]1CCN(C(=O)CC#N)C[C@@H]1N(C)c1ncnc2[nH]ccc12														0									0									0	0	0
O=S(=O)([O-])c1ccc2c(N=Nc3ccc(S(=O)(=O)[O-])c4ccccc34)c(O)c(S(=O)(=O)[O-])cc2c1																																0	0	0
CC[C@]12C=CCN3CC[C@@]4(c5cc([C@@]6(C(=O)OC)CC7C[C@@H](C(C)(F)F)CN(Cc8c6[nH]c6ccccc86)C7)c(OC)cc5N(C)[C@H]4[C@@](O)(C(=O)OC)[C@@H]1OC(C)=O)[C@@H]32																																0
CCOC(=O)NNc1ccc(N(CC)CC(C)O)nn1																																0	0	0
Cc1ccc(O)c([C@H](CCN(C(C)C)C(C)C)c2ccccc2)c1																																0	0	0
COC(=O)C1=C(C)NC(C)=C(C(=O)OCC(C)C)C1c1ccccc1[N+](=O)[O-]																																0	0	1
Nc1cc(Cl)c(N=C2NCCN2)c(Cl)c1																																0	0	0
CC[C@@H]1OC(OC(c2c[nH]cn2)C(NC(=O)c2nc(C(CC(N)=O)NCC(N)C(N)=O)nc(N)c2C)C(=O)NC(C)C(O)C(C)C(=O)NC(C(=O)NCCc2nc(-c3nc(C(=O)NCCCCNC(=N)N)cs3)cs2)C(C)O)[C@@H](O[C@H]2O[C@H](CO)[C@@H](O)[C@H](OC(N)=O)[C@@H]2O)[C@@H](C)[C@@H]1C																																0	1	1
CCOC(=O)[C@@H](N)Cc1ccc(-c2cc(O[C@H](c3ccc(Cl)cc3-n3ccc(C)n3)C(F)(F)F)nc(N)n2)cc1																																0	0	0
CCCOc1ccc2nc(NC(=O)OC)sc2c1																																0	0	0
O=C(c1cc(Cc2n[nH]c(=O)c3ccccc23)ccc1F)N1CCN(C(=O)C2CC2)CC1																																0	0	0
CCOC(=O)OC(C)OC(=O)[C@@H]1N2C(=O)[C@@H](NC(=O)[C@H](N)c3ccccc3)[C@H]2SC1(C)C.Cl																																0	0	0
CN(C)C(=N)NC(=N)N.Cl																																0	0	0
C=C(C)[C@H]1CN[C@H](C(=O)O)[C@H]1CC(=O)O																																0	0	0
NS(=O)(=O)Cc1noc2ccccc12																																0	0	0
C[C@@H](C1=C(CCN(C)C)Cc2ccccc21)c1ccccn1.O=C(O)/C=C\C(=O)O																																0	0	0
CCC(=O)O[C@@H]1C=C2CCC3C(CCC4(C)C3CC[C@@H]4OC(=O)CC)C2CC1																																0	0	0
CCOC(=O)Cc1ccc(-c2ccccc2)cc1																																0	0	0
C[C@H]1COc2c(N3CCN(C)CC3)c(F)cc3c(=O)c(C(=O)O)cn1c23																																0	0	0
O=C(O)[C@H]1OC(O)[C@H](O)[C@@H](O)[C@@H]1O																																0	0	0
CC(=O)NS(=O)(=O)c1ccc(N)cc1																																0	0	0
Cc1c(C(C)C)c(=O)n(-c2ccccc2)n1C																																0	0	0
Cn1c(=O)c2c(ncn2C)n(C)c1=O.O=C(O)CC(O)(CC(=O)O)C(=O)O																																0	0	0
C[N+]1(C)[C@H]2CC[C@@H]1C[C@H](OC(=O)C(CO)c1ccccc1)C2.O=[N+]([O-])[O-]																																0	0	0
C[C@]12CC[C@H]3[C@@H](CC[C@@]45O[C@@H]4C(O)=C(C#N)C[C@]35C)[C@@H]1CC[C@@H]2O																																0	0	0
COC(=O)c1cc(Cl)ccc1NS(=O)(=O)C(F)(F)F																																0	0	0
Oc1c(Cl)cc(Cl)cc1Sc1cc(Cl)cc(Cl)c1O																																0	0	0
Cc1ccc(C(=O)c2ccc(CC(=O)[O-])n2C)cc1.O.O.[Na+]																																0	0	0
CCCC(=O)OCOC(=O)C1=C(C)NC(C)=C(C(=O)OC)C1c1cccc(Cl)c1Cl																																0	0	1
CN1CCN(C2=Nc3cc(Cl)ccc3Nc3ccccc32)CC1																										0						0	0	0
CC(=O)OC(C)OC(=O)C(C)c1ccc(-c2ccccc2)c(F)c1																																0	0	0
CNC1(C)C2CCC(C2)C1(C)C																																0	0	0
CC(C)=CCOc1ccc(/C=C/C(=O)c2ccc(OCC=C(C)C)cc2OCC(=O)O)cc1																																0	0	1
Oc1ccc(Cl)cc1Cc1ccccc1																																0	0	0
CNCCc1ccccn1.CS(=O)(=O)O																																0	0	0
CCOc1c(N2CCOCC2)cnn(C)c1=O																																0	0	0
COc1ccc2c(c1)C(=O)N(CCc1ccc(S(=O)(=O)NC(=O)NC3CCCCC3)cc1)C(=O)C2(C)C																																0	0	0
COc1cc2nc(N(C)CCCNC(=O)C3CCCO3)nc(N)c2cc1OC.Cl																																0	0	0
COP(=S)(OC)Oc1ccc(S(=O)(=O)N(C)C)cc1																																0	0	0
CCCCCCCCCCCCCCCCCC(=O)OCCO																																0	0	0
C=CCC1=C(C)C(OC(=O)C2C(C=C(C)C)C2(C)C)CC1=O																																0	0	0
C[C@H](Oc1cc(-c2cnn(C3CCNCC3)c2)cnc1N)c1c(Cl)ccc(F)c1Cl														0									0							0		0	0	0
Cc1ccnc2c1NC(=O)c1cccnc1N2C1CC1																																0	1	0							1	1
CSCC[C@H](N)C(=O)O																																0	0	0
NS(=O)(=O)c1cc(C(=O)O)c(NCc2ccco2)cc1Cl																																0	0	0
Oc1ccc(Cl)cc1Cc1cc(Cl)ccc1O																																0	0	0
NC(Cc1cc(I)c(Oc2cc(I)c(O)c(I)c2)c(I)c1)C(=O)O																																0	0	1
CN1CCC2=C(C1)C(c1ccccc1)c1ccccc12																																0	0	0
N#C[C@@H]1CCCN1C(=O)CNC12CC3CC(CC(O)(C3)C1)C2																																0	0	0
CCNC1(c2cccs2)CCCCC1=O																																0	0	0
C=C1C[C@H]2[C@@H]3C=C(C)C4=CC(=O)CC[C@]4(C)[C@H]3CC[C@]2(C)[C@@]1(OC(C)=O)C(C)=O																																0	0	0
CO/N=C(\C(=O)N[C@@H]1C(=O)N2C(C(=O)[O-])=C(COC(C)=O)CS[C@H]12)c1csc(N)n1																																0	0	0
C#C[C@]1(O)C=C[C@H]2[C@@H]3CCC4=CC(=O)CC[C@@H]4[C@H]3CC[C@@]21CC																																0	0	0
C[n+]1cc2c3c(ccc2c2ccc4cc5c(cc4c21)OCO5)OCO3																																0	0	0	0
COS(=O)(=O)[O-].C[N+]1(C)CCC(=C(c2ccccc2)c2ccccc2)CC1																																0	0	0
C[C@@H]1C[C@H]2[C@@H]3CCC4=CC(=O)C=C[C@]4(C)[C@@]3(F)[C@@H](O)C[C@]2(C)[C@@]1(O)C(=O)COP(=O)([O-])[O-]																																0	0	0
CCC(C)(Oc1ccc(C2(c3ccc(OC(C)(CC)C(=O)O)cc3)CCCCC2)cc1)C(=O)O																																0	0	1
CCOC(=O)c1ncn2c1CN(C)C(=O)c1c(I)cccc1-2																																0	0	1
CCOC(=O)CC(SP(=S)(OC)OC)C(=O)OCC																																0	0	0
CCN(CC)CCNC(=O)c1cc(S(C)(=O)=O)ccc1OC.Cl																																0	0	0
C[C@]12C[C@H](O)[C@H]3[C@@H](CCC4=CC(=O)CC[C@@]43C)[C@@H]1CC[C@]2(O)C(=O)COP(=O)([O-])[O-]																																0	0	0
CCCCNc1ccc(C(=O)OCCN(C)C)cc1.Cl																																0	0	0
Cl.NCCCC(N)(C(=O)O)C(F)F																																0	0	0
CCCCCCCCCCCCCCCCO																																0	0	0
O=C(O)c1cccnc1																																0	0	0
CN(C)CCOC(=O)COc1ccc(Cl)cc1.Cl																																0	0	0
CNC(=O)Oc1cccc2ccccc12																																0	0	0
N#C/C(=C1\SCC(c2ccccc2Cl)S1)n1ccnc1																																0	0	0
CCc1cc(C(N)=S)ccn1																																0	0	0
N[C@@H](C(=O)N[C@@H]1C(=O)N2C(C(=O)O)=C(Cl)CS[C@H]12)c1ccccc1																																0	0	0
CCCC(=O)O[C@]1(C(=O)CC)CC[C@H]2[C@@H]3CCC4=CC(=O)CC[C@]4(C)[C@H]3[C@@H](O)C[C@@]21C																																0	0	0
CCCC(=O)OC[C@@H](OC(=O)CCC)[C@@H](OC(=O)CCC)[C@H](Cn1c2nc(=O)[nH]c(=O)c-2nc2cc(C)c(C)cc21)OC(=O)CCC																																0	0	1
CN1CC[C@H](CN2c3ccccc3Sc3ccccc32)C1																																0	0	0
C[C@](C#N)(COc1cc(C#N)ccc1C(F)(F)F)NC(=O)c1ccc(SC(F)(F)F)cc1																																0	0	0
N[C@@H](Cc1cc(I)c(Oc2ccc(O)c(I)c2)c(I)c1)C(=O)O																																0	0	0
Cc1ccc(C(=O)OCc2ccc([C@@H](CN)C(=O)Nc3ccc4cnccc4c3)cc2)c(C)c1																																0	0	1
NC(=O)c1cccc2cn(-c3ccc(C4CCCNC4)cc3)nc12																																0
C[N+](C)(C)CCCCCC[N+](C)(C)C																																0	0	0
CCCCCCCCCCCCCCCC(=O)OC/C=C(C)/C=C/C=C(C)/C=C/C1=C(C)CCCC1(C)C																																1	0	0
CCOc1cc(N)c(Cl)cc1C(=O)NCC1CN(Cc2ccc(F)cc2)CCO1.O=C(O)CC(O)(CC(=O)O)C(=O)O																																0	0	0
COC(=O)CCC(=O)CN																																0	0	0
CC(C(O)c1ccccc1)N(C)CCOC(c1ccccc1)c1ccccc1																																0	0	0
O=C(O)c1cc(O)c2c(c1)O[Bi](O)O2																																0	0	0
O=C1C2CC=CCC2C(=O)N1SC(Cl)(Cl)Cl																																0	0	0
NCc1ccccc1CC(=O)N[C@@H]1C(=O)N2C(C(=O)O)=C(CSc3nnnn3CC(=O)O)CS[C@H]12																																0	0	0
CN1CCN(CC/C=C2\c3ccccc3Sc3ccc([S+](=O)([O-])N(C)C)cc32)CC1																																0	0	0
C[C@]12CC[C@@H]3[C@H]4CCC(=O)C=C4CC[C@H]3[C@@H]1CC[C@@H]2OC(=O)CCC1CCCCC1																																0	0	0
COC1(O[C@H]2CC[C@H]3[C@@H]4CC[C@H]5C[C@@H]6S[C@@H]6C[C@]5(C)[C@H]4CC[C@]23C)CCCC1																																0	0	0
C/C(O)=N/[C@H](Cc1ccc2ccccc2c1)/C(O)=N/[C@H](Cc1ccc(Cl)cc1)/C(O)=N/[C@H](Cc1cccnc1)/C(O)=N/[C@@H](CO)/C(O)=N/[C@@H](Cc1ccc(O)cc1)/C(O)=N/[C@H](CCCNC(=N)O)/C(O)=N/[C@@H](CC(C)C)/C(O)=N/[C@@H](CCCNC(=N)N)C(=O)N1CCC[C@H]1/C(O)=N/[C@H](C)C(=N)O																																0	1	0
[2H]N[C@@H](Cc1ccccc1)C(=O)N1CCC[C@H]1C(=O)N[C@@H](CCCNC(=N)N)C(=O)N1CCC[C@H]1C(=O)NCC(=O)NCC(=O)NCC(=O)NCC(=O)N[C@@H](CC(N)=O)C(=O)NCC(=O)N[C@@H](CC(=O)O)C(=O)N[C@@H](Cc1ccccc1)C(=O)N[C@@H](CCC(=O)O)C(=O)N[C@@H](CCC(=O)O)C(=O)N[C@H](C(=O)N1CCC[C@H]1C(=O)N[C@@H](CCC(=O)O)C(=O)N[C@@H](CCC(=O)O)C(=O)N[C@@H](Cc1ccc(O)cc1)C(=O)N[C@@H](CC(C)C)C(=O)O)[C@@H](C)CC																																0	0	0
Sc1nc2ccccc2s1																																0	0	0
CC(C)(C)CC(C)(C)c1cc(Cc2cc(C(C)(C)CC(C)(C)C)cc(-n3nc4ccccc4n3)c2O)c(O)c(-n2nc3ccccc3n2)c1																																0	0	0
CC/C=C\C/C=C\C/C=C\C/C=C\C/C=C\CCCC(=O)O																																0	0	0
CN(Cc1cc(Br)cc(Br)c1N)C1CCCCC1.Cl																																0	0	0
CC(=O)OCC(=O)[C@@]1(O)[C@H](C)C[C@H]2[C@@H]3C[C@H](F)C4=CC(=O)C=C[C@]4(C)[C@@]3(F)[C@@H](O)C[C@@]21C																																0	0	0
Cc1cc(N2CCN([C@@H]3CN[C@H](C(=O)N4CCSC4)C3)CC2)n(-c2ccccc2)n1																																0	0	0
CC1(C)OC[C@@H](COC(=O)CCc2ccc(OC[C@@H](O)CNCCNC(=O)N3CCOCC3)cc2)O1.Cl																																0	0	0
OCCN1CCN(CC/C=C2/c3ccccc3Sc3ccc(Cl)cc32)CC1																																0	0	0
CCOC(=O)[C@H](CCc1ccccc1)N[C@@H](C)C(=O)N1[C@H](C(=O)O)C[C@@H]2CCC[C@@H]21																																0	0	0
COc1ccc(C(C)(C)C)cc1CN[C@H]1C2CCN(CC2)[C@H]1C(c1ccccc1)c1ccccc1																																0	0	0
CC(C)[C@H](N)C(=O)OCC(CO)OCn1cnc2c(=O)nc(N)[nH]c21																																0	0	0
CCN1CCN(Cc2ccc(Nc3ncc(F)c(-c4cc(F)c5nc(C)n(C(C)C)c5c4)n3)nc2)CC1																																0	0	1
CCCCCCCCCCCCCCCCCC(=O)OCC(C)O																																0	0	0
C=C[C@]1(C)C[C@@H](OC(=O)CSC2C[C@@H]3CC[C@H](C2)N3C)C2(C)[C@H](C)CCC3(CCC(=O)[C@H]32)[C@@H](C)[C@@H]1O																																0	0	0
Cl.c1ccc(CC2=NCCN2)cc1																																0	0	0
COCCCOc1ccnc(CS(=O)c2nc3ccccc3[n-]2)c1C.[Na+]																																0	0	0
FC(F)(F)C(F)(F)C(F)(F)C(F)(F)C(F)(F)C(F)(F)C(F)(F)C(F)(F)Br																																0	0	0
CC(C)NC(C)Cc1ccc(I)cc1.Cl																																0	0	0
CCCCC/C=C\C/C=C\CCCCCCCC(=O)NC(C)c1ccccc1																																0	0	0
C[N+]1(CC2COC(c3ccccc3)(C3CCCCC3)O2)CCCCC1.[I-]																																0	0	0
O=C(Nc1ccc([N+](=O)[O-])cc1Cl)c1cc(Cl)ccc1O																																0	0	1
NC(=O)CC[C@@H](N)C(=O)O																																0	0	0
Cc1oncc1C(=O)Nc1ccc(C(F)(F)F)cc1																																0	0	0
Cc1cccc(Nc2ccccc2C(=O)O)c1C																																0	0	0
COCCCC/C(=N\OCCN)c1ccc(C(F)(F)F)cc1																										1						0	0	0
C[N+]12CCC(CC1)C(OC(=O)C(O)(c1ccccc1)c1ccccc1)C2.[Br-]																																0	0	0
CC(=O)N[C@@H](Cc1ccc(O)cc1)C(=O)O																																0	0	0
CCN(CC)C(=O)c1cccc(C)c1																																0	0	0
O=C1CN(/N=C/c2ccc(-c3ccc([N+](=O)[O-])cc3)o2)C(=O)[N-]1.[Na+]																																0	0	0
CCc1oc2ccccc2c1C(=O)c1cc(Br)c(O)c(Br)c1															1																	0	0	0
CCC(=O)Oc1ccc2c(c1)CC[C@@H]1[C@@H]2CC[C@@]2(C)[C@H]1C[C@@H](OC(=O)CC)[C@@H]2OC(=O)CC																																0	0	0
COCCCN1CCC(NC(=O)c2cc(Cl)c(N)c3c2OCC3)CC1																																0	0	0
Nc1nc(=O)[nH]cc1F																																0	0	0
COc1cccc(CCc2ccccc2OCC(CN(C)C)OC(=O)CCC(=O)O)c1.Cl																																0	0	0
NCCNc1ccc(NCCN)c2c1C(=O)c1ccncc1C2=O																																0	0	1
CCN1CCC[C@H]1CNC(=O)c1cc(S(N)(=O)=O)ccc1OC																																0	0	0
CCCCN(CCN(CCCC)C(=O)N1CCOCC1)C(=O)N1CCOCC1																																0	0	0
CC(=O)O[Al](O)OC(C)=O																																0	0	0
O=C(O)CC(O)(CC(=O)O)C(=O)O.OC(CN1CCCCC1)c1cc(-c2ccccc2)on1																																0	0	0
NC(=O)c1ccc[n+]([C@@H]2O[C@H](COP(=O)([O-])OP(=O)(O)OC[C@H]3O[C@@H](n4cnc5c(N)ncnc54)[C@H](O)[C@@H]3O)[C@@H](O)[C@H]2O)c1																																0	0	0
OC[C@H]1O[C@@H](n2cnc3c2NC=NC[C@H]3O)C[C@@H]1O																																0	0	0
O=C(O)CCn1c2c(c3ccccc31)C[C@H](NS(=O)(=O)c1ccc(F)cc1)CC2																																0	0	0
CC(=O)CCC=C(C)CC/C=C(\C)CC/C=C(\C)CCC=C(C)C																																0	0	0
CC1(C)C(C=C(Cl)Cl)C1C(=O)OCc1cccc(Oc2ccccc2)c1																																0	0	0
COc1cc2c(cc1O)CCN[C@]21CS[C@@H]2c3c(OC(C)=O)c(C)c4c(c3[C@H](COC1=O)N1[C@@H](O)[C@@H]3Cc5cc(C)c(OC)c(O)c5[C@H]([C@H]21)N3C)OCO4																																0	0	1
CCOC(=O)N[C@@H]1CC[C@@H]2[C@@H](C1)C[C@H]1C(=O)O[C@H](C)C1[C@H]2/C=C/c1ccc(-c2cccc(F)c2)cn1																																0	0	0
C[C@]12CC[C@H]3[C@@H](C=CC4=CC(=O)CC[C@@]43C)[C@@H]1CC[C@@]2(O)CCC(=O)[O-]																																0	0	0
CC(=O)OC[C@@H]1O[C@@H](n2ccc(=O)[nH]c2=O)[C@H](OC(C)=O)[C@@H]1OC(C)=O																																0	0	0
C=C1/C(=C\C=C2/CCC[C@@]3(C)[C@H]2CC[C@@H]3[C@H](C)CC[C@@H](O)C(C)C)C[C@@H](O)C[C@@H]1O																																0	0	0
Oc1ccc(Cl)c2cccnc12																																0	0	1					0
CC(=O)Oc1cc(C(C)C)c(OCCN(C)C)cc1C.Cl																																0	0	0
CC1(C)[C@H](C=C(Cl)Cl)[C@H]1C(=O)OCc1c(F)c(F)cc(F)c1F																																0	0	0
CCN(CC)CCOCCOC(=O)C1(c2ccccc2)CCCC1																										1						0	0	0
CCCCC[C@H](O)/C=C/[C@H]1[C@H](O)CC(=O)[C@@H]1C/C=C\CCCC(=O)O																																0	0	0
Nc1c(CC(=O)[O-])cccc1C(=O)c1ccccc1																																0	0	0
Nc1nc(NC2CC2)c2ncn([C@H]3C=C[C@@H](CO)C3)c2n1																																0	0	0								1
NNC(=O)c1ccncc1																																0	0	0	1
CN(C)CCOc1ccccc1Cc1ccccc1.O=C(O)CC(O)(CC(=O)O)C(=O)O																																0	0	0
CC[C@H]1OC(=O)[C@H](C)[C@@H](O[C@H]2C[C@@](C)(OC)[C@@H](O)[C@H](C)O2)[C@H](C)[C@@H](O[C@@H]2O[C@H](C)C[C@H](N(C)C)[C@H]2O)[C@](C)(O)C[C@@H](C)CN(C)[C@H](C)[C@@H](O)[C@]1(C)O																																0	0	0
COc1ccc2cc1Oc1cc3c(cc1OC)CC[N+](C)(C)[C@H]3Cc1ccc(cc1)Oc1c(OC)c(OC)cc3c1[C@@H](C2)[N+](C)(C)CC3.[I-].[I-]																																0	0	0
Cc1cnc(C(=O)NCCc2ccc(S(=O)(=O)NC(=O)NC3CCCCC3)cc2)cn1																																0	0	0
C1CCN2C[C@@H]3C[C@@H](CN4CCCC[C@H]34)[C@@H]2C1																																0	0	0
COC(=O)C1=C(C)NC(C)=C(C(=O)OC)C1c1ccccc1[N+](=O)[O-]																																0	0	0
N[C@@H](Cc1ccc(N(CCCl)CCCl)cc1)C(=O)O																																0	0	0
O=S(=O)(O)c1ccc(O)cc1																																0	0	1
OC[C@H]1O[C@@H](n2cnc3c(S)ncnc32)[C@H](O)[C@@H]1O																																0	0	0
O=C(CCCCC(=O)Nc1c(I)cc(I)c(C(=O)O)c1I)Nc1c(I)cc(I)c(C(=O)O)c1I																																0	0	0
COP(=S)(OC)Oc1cc(Cl)c(Cl)cc1Cl																																0	0	0
CN[C@H]1C(=O)N[C@@H]2Cc3ccc(cc3)Oc3cc4cc(c3O[C@@H]3O[C@H](C(=O)O)[C@@H](O)[C@H](O)[C@H]3NC(=O)CCCCCCCCC(C)C)Oc3ccc(cc3Cl)[C@@H](O)[C@@H]3NC(=O)[C@H](NC(=O)[C@@H]4NC(=O)[C@@H](NC2=O)c2cc(cc(O)c2Cl)Oc2cc1ccc2O)c1ccc(O)c(c1)-c1c(O[C@H]2O[C@H](CO)[C@@H](O)[C@H](O)[C@@H]2O)cc(O)cc1[C@@H](C(=O)NCCCN(C)C)NC3=O																																0	0	1
CC(=O)O[C@]1(C(C)=O)CC[C@H]2[C@@H]3C=C(C)C4=CC(=O)CC[C@@H]4[C@H]3CC[C@@]21C																																0	0	0
CCOc1ccc(Cc2cc([C@@H]3O[C@H](CO)[C@@H](O)[C@H](O)[C@H]3O)ccc2Cl)cc1																																0	0	0
O=C(O[C@H]1[C@H](OC(=O)c2cccnc2)[C@@H](OC(=O)c2cccnc2)[C@H](OC(=O)c2cccnc2)[C@@H](OC(=O)c2cccnc2)[C@H]1OC(=O)c1cccnc1)c1cccnc1																																0	0	1
CCCCC[C@@H](O)CC[C@@H]1[C@@H](O)C[C@H]2Cc3c(cccc3OCC(=O)O)C[C@@H]12																																0	0	0
C=C[C@@H]1C[C@]1(NC(=O)[C@@H]1C[C@@H](Oc2ncc(OC)c3ccc(Cl)cc23)CN1C(=O)[C@@H](NC(=O)OC(C)(C)C)C(C)(C)C)C(=O)N[S+](=O)([O-])C1CC1																																0	0	0
C[C@H]1O[C@@H](n2cc(F)c(=O)[nH]c2=O)[C@H](O)[C@@H]1O																																0	0	0
O=c1oc2c(O)c(O)cc3c(=O)oc4c(O)c(O)cc1c4c23																																0	0	1					0
Nc1nc2c(ncn2COCCO)c(=O)[nH]1																																0	0	0
OC[C@H]1O[C@H](O[C@]2(CCl)O[C@H](CCl)[C@@H](O)[C@@H]2O)[C@H](O)[C@@H](O)[C@H]1Cl																																0	0	0
CS(=O)(=O)O.C[C@H]1NCc2cc(-c3ccc4c(=O)c(C(=O)O)cn(C5CC5)c4c3OC(F)F)ccc21.O																																0	0	0
CC12CC3CC(C)(C1)CC(N)(C3)C2																																0	0	0
CC[C@@]1(O)C[C@H](O[C@H]2C[C@H](N(C)C)[C@H](O[C@H]3C[C@H](O)[C@H](O[C@H]4CCC(=O)[C@H](C)O4)[C@H](C)O3)[C@H](C)O2)c2c(cc3c(c2O)C(=O)c2c(O)cccc2C3=O)[C@H]1C(=O)OC																																0	0	0	0
O=C([O-])CC(O)(CC(=O)[O-])C(=O)[O-]																																0	0	0
Cc1cc(/C=C/c2ccc3cc(N(C)C)ccc3[n+]2C)c(C)n1-c1ccccc1.O=C([O-])c1cc2ccccc2c(Cc2c(O)c(C(=O)O)cc3ccccc23)c1O																																0	0	1
CCOc1ccc(/N=C(\C)Nc2ccc(OCC)cc2)cc1.Cl																																0	0	0
CN1[C@H]2CC[C@@H]1CC(OC(c1ccccc1)c1ccccc1)C2																																0	0	0
CN1CCN(CCCN2c3ccccc3Sc3ccc(S(=O)(=O)N(C)C)cc32)CC1.CS(=O)(=O)O.CS(=O)(=O)O																																0	0	1
CSCCNc1nc(SCCC(F)(F)F)nc2c1ncn2[C@@H]1O[C@H](COP(=O)(O)OP(=O)(O)C(Cl)(Cl)P(=O)(O)O)[C@@H](O)[C@H]1O																																1	0	0
COc1cc(N)cn[n+]1-c1ccccc1																																0	0	0
Cc1ccccc1/N=N/c1ccc(/N=N/c2c(O)ccc3ccccc23)c(C)c1																																0	0	1
O=C(O)C1CCc2cc(C3CCCCC3)c(Cl)cc21																																0	0	0
C=CCOc1ccc(CC(=O)O)cc1Cl																																0	0	0
O=S(=O)([O-])c1cc(O)ccc1O																																0
CCN(CC)C(=O)[C@]1(c2ccccc2)C[C@@H]1CN																																0	0	0
C[C@]12CC[C@H]3[C@@H](CC=C4C[C@@H](O)CC[C@@]43C)[C@@H]1CCC2=O																																0	0	0
O=c1[nH]cc(F)c(=O)[nH]1																																0	0	0
N[C@@H]1C[C@H]1c1ccccc1																																0	0	0
Clc1ccccc1CN1CCc2sccc2C1																										1						0	0	0
N#CC(c1ccc(Cl)cc1)c1c(Cl)cc(-n2ncc(=O)[nH]c2=O)cc1Cl																																0	0	0
O=C(NC(Cc1cc(=O)[nH]c2ccccc12)C(=O)O)c1ccc(Cl)cc1																																0	0	0
CC(CN1c2ccccc2Sc2ccccc21)N(C)C																																0	0	0
Cc1ccccc1C(=O)N1CC/C(=N\OS(=O)(=O)[O-])c2ccc(Cl)cc21.[K+]																																0	0	0
O=C(O)c1cc(-c2ccc(F)cc2F)ccc1O																																0	0	0
COc1cc(C(=O)NCc2ccc(OCCN(C)C)cc2)cc(OC)c1OC.Cl																																0	0	0
CC(=O)O[C@H]1C[C@@H]2CC[C@@H]3[C@H](CC[C@@]4(C)[C@H]3C[C@H]([N+]3(C)CCCCC3)[C@@H]4OC(C)=O)[C@@]2(C)C[C@@H]1[N+]1(C)CCCCC1																																0	0	0
CC(=O)OCC(=O)[C@@]1(O)[C@H](C)C[C@H]2[C@@H]3CCC4=CC(=O)C=C[C@]4(C)[C@@]3(F)[C@@H](O)C[C@@]21C																																0	0	0
CN1CCCN=C1/C=C/c1cccs1.O=C(O)[C@H](O)[C@@H](O)C(=O)O																																0	0	0
CCN(CC)CCOCCOC(=O)C(CC)(CC)c1ccccc1																																0	0	0
CC(C)=CCC/C(C)=C/CC/C(C)=C/CC/C=C(\C)CC/C=C(\C)CCC=C(C)C																																0	0	0
Nc1c(NC/C=C\COc2cc(CN3CCCCC3)ccn2)c(=O)c1=O																																0	0	0
CCOC(=O)c1cnc2cc(OCC(C)C)c(OCC(C)C)cc2c1O																																0	0	0
N=C1NC(=O)N2CC12																																0	0	0
CCC(=O)O[C@@H](OP(=O)(CCCCc1ccccc1)CC(=O)N1C[C@H](C2CCCCC2)C[C@H]1C(=O)[O-])C(C)C																																0	0	0
OC[C@H](O)[C@@H](O)[C@@H](O)[C@H](O)CO																																0	0	0
C[C@@H](O)[C@H]1C(=O)N2C(C(=O)O)=C(S[C@@H]3CN[C@H](C(=O)N(C)C)C3)[C@H](C)[C@H]12																																0	0	0
Cc1ccc([C@@H]2O[C@H](CO)[C@@H](O)[C@H](O)[C@H]2O)cc1Cc1ccc(-c2ccc(F)cc2)s1																																0	0	0
Cc1cnc(C(=O)N[C@H]2CCCCC/C=C\[C@H]3C[C@@]3(C(=O)N[S+](=O)([O-])C3CC3)NC(=O)[C@@H]3C[C@@H](Oc4nc5ccccc5c5ccccc45)CN3C2=O)cn1																																0
N#Cc1c(N2C[C@@H]3NCCO[C@H]3C2)c(F)cc2c(=O)c(C(=O)O)cn(C3CC3)c12																																0	0	0
CCOC(=O)/C=C(C)/C=C/C[C@@H](C)CCCC(C)C																																1	0	0
CCCCCCCC/C=C/CCCCCCCC(=O)O																																0	0	0
Clc1ccc(C(Cn2ccnc2)OCc2ccsc2Cl)c(Cl)c1																																0	0	1
CCOc1ccc2c3c1O[C@H]1[C@@H](O)C=C[C@H]4[C@@H](C2)N(C)CC[C@]314																																0	0	0
CC(C)N[C@@H]1CCn2c(=O)[nH]c3cccc(c32)[C@H]1O																																0	0	0
Cc1cc(CC(C)C[Si](C)(O[Si](C)(C)C)O[Si](C)(C)C)c(O)c(-n2nc3ccccc3n2)c1																																0	0	0
CNC[C@H](O)c1ccc(O)c(O)c1																																0	0	0
CCN(C)C(=O)Oc1cccc([C@H](C)N(C)C)c1.O=C(O)[C@@H](O)[C@H](O)C(=O)O																																0	0	0
CO/N=C(/C(=O)N[C@@H]1C(=O)N2C(C(=O)O)=C(Cn3nnc(C)n3)CS[C@H]12)c1csc(N)n1																																0	0	0
CCN[C@H]1CN(CCCOC)S(=O)(=O)c2sc(S(N)(=O)=O)cc21																																0	0	0
OC[C@H]1O[C@@H](Oc2ccc(O)cc2)[C@H](O)[C@@H](O)[C@@H]1O																																0	0	0
CCCCOc1ccc(C[N+]2(C)C3CCC2CC(OC(=O)[C@H](CO)c2ccccc2)C3)cc1																																0	0	0
C[As](C)(=O)O																																0	0	0
Cc1cc(O)c2c(c1)O[C@@]1(C)CC[C@H]3C(C)(C)CCCC34CO[C@@H]2[C@H]41																																0	0	0
NCCCC(O)(P(=O)([O-])O)P(=O)(O)O																																0	0	0
CO/N=C1\CN(c2nc3c(cc2F)c(=O)c(C(=O)O)cn3C2CC2)CC1CN.CS(=O)(=O)O																																0	0	0
Cc1c(O)c(=O)ccn1C																																0	0	0
CCN1C(=O)NC(c2ccccc2)C1=O																																0	0	0
C/C=C/C1=C(C(=O)O)N2C(=O)[C@@H](NC(=O)[C@H](N)c3ccc(O)cc3)[C@H]2SC1																																0	0	0
CNC(=O)c1c(I)c(NC(=O)CCCCC(=O)Nc2c(I)c(C(=O)O)c(I)c(C(=O)NC)c2I)c(I)c(C(=O)O)c1I																																0	0	0
NC(=O)N1c2ccccc2C=Cc2ccccc21																																0	0	0
CC(C)NCC(O)COc1ccc(COCCOC(C)C)cc1.CC(C)NCC(O)COc1ccc(COCCOC(C)C)cc1.O=C(O)/C=C/C(=O)O																																0	0	0
O=CCCCC=O																																0	0	0
Cc1c(N)nc([C@H](CC(N)=O)NC[C@@H](N)C(N)=O)nc1C(=O)N[C@H](C(=O)N[C@@H](C)[C@H](O)[C@@H](C)C(=O)N[C@@H](C(=O)NCCc1nc(-c2nc(C(=O)NCCC[S+](C)C)cs2)cs1)[C@@H](C)O)C(O[C@H]1O[C@H](CO)[C@H](O)[C@@H](O)[C@H]1O[C@H]1O[C@H](CO)[C@@H](O)[C@H](OC(N)=O)[C@@H]1O)c1c[nH]cn1																																0	1	1
CC1(C)S[C@@H]2[C@H](NC(=O)[C@H](N)c3ccccc3)C(=O)N2[C@H]1C(=O)OCOC(=O)[C@@H]1N2C(=O)C[C@H]2S(=O)(=O)C1(C)C.Cc1ccc(S(=O)(=O)O)cc1																																0	0	0
CC(=O)/C=C/C=C1/C2CCC(C2)C1(C)C																																0	0	0
CN1CCN(C2=Nc3ccccc3Sc3ccc(Cl)cc32)CC1																																0	0	0
O=[N+]([O-])C(Br)(CO)CO																																0	0	0
Cc1cc(NS(=O)(=O)c2ccc(N)cc2)no1																																0
CC1=C(CC(=O)O)c2cc(F)ccc2/C1=C\c1ccc(S(C)=O)cc1																																0	0	0
CC(C)C[C@H]1C(=O)N2CCC[C@H]2[C@]2(O)O[C@](NC(=O)[C@@H]3C=C4c5cccc6[nH]c(Br)c(c56)CC4N(C)C3)(C(C)C)C(=O)N12																																0
CC(=O)OCC(=O)[C@@]1(OC(C)=O)[C@@H](C)C[C@H]2[C@@H]3C[C@H](F)C4=CC(=O)C=C[C@]4(C)[C@@]3(F)[C@@H](O)C[C@@]21C																																0	0	1
CC(CN1c2ccccc2Sc2ccc(S(=O)(=O)N(C)C)cc21)N(C)C																																0	0	0
Cc1cn(-c2cc(NC(=O)c3ccc(C)c(Nc4nccc(-c5cccnc5)n4)c3)cc(C(F)(F)F)c2)cn1																																0	0	0
CCN(CC)C(=O)Nc1ccc(OCC(O)CNC(C)(C)C)c(C(C)=O)c1.Cl																																0	0	0
C[C@]12CCC3c4ccc(O[S+](=O)([O-])O)cc4CCC3C1CCC2=O																																0
CC(=O)S[C@@H]1CC2=CC(=O)CC[C@]2(C)[C@H]2CC[C@@]3(C)[C@@H](CC[C@@]34CCC(=O)O4)[C@@H]21																																0	0	0
CCC(=O)O[C@]1(C(=O)COC)[C@@H](C)C[C@H]2[C@@H]3CCC4=CC(=O)C=C[C@]4(C)C3(F)[C@@H](O)C[C@@]21C																																0	0	0
NC(=O)Nc1ccc([As](=O)(O)O)cc1																																1	0	0
CC[C@H]1OC(=O)C[C@@H](O)[C@H](C)[C@@H](O[C@@H]2O[C@H](C)[C@@H](O[C@H]3C[C@@](C)(O)[C@@H](O)[C@H](C)O3)[C@H](N(C)C)[C@H]2O)[C@@H](CC=O)C[C@@H](C)C(=O)/C=C/C(C)=C/[C@@H]1CO[C@@H]1O[C@H](C)[C@@H](O)[C@@H](OC)[C@H]1OC																																0	0	0
Cc1ccccc1OCC(O)CO																																0	0	0
COC(=O)c1cccnc1																																0	0	0
CC(C(=O)O)c1ccc(CC2CCCC2=O)cc1																																0	0	0
CCCN(CCC)CCc1cccc2c1CC(=O)N2																																0	0	0
C=C1C/C(=C\C=C2/CCC[C@@]3(C)[C@H]2CC[C@@H]3[C@H](C)/C=C/C(C)C(C)C)[C@@H](O)C[C@@H]1O																																0	0	0
COc1cc2c(cc1OC)[C@@H](Cc1cc(OC)c(OC)c(OC)c1)[N+](C)(CCCOC(=O)CC/C=C/CCC(=O)OCCC[N+]1(C)CCc3cc(OC)c(OC)cc3[C@H]1Cc1cc(OC)c(OC)c(OC)c1)CC2																																0	0	0
CC(C)(CO)C(O)C(=O)NCCCC(=O)[O-]																																0	0	0
CN(C)CCn1nnnc1SCC1=C(C(=O)O)N2C(=O)[C@@H](NC(=O)Cc3csc(N)n3)[C@H]2SC1.Cl																																0	0	0
O=C([O-])c1cc(/N=N/c2ccc(O)c(C(=O)[O-])c2)ccc1O																																0	0	0
Cc1cc(C2=NOC(c3cc(Cl)cc(Cl)c3)(C(F)(F)F)C2)ccc1C(=O)NCC(=O)NCC(F)(F)F																																0	0	0
CC1CCc2c(N3CCC(O)CC3)c(F)cc3c(=O)c(C(=O)O)cn1c23																																0	0	0
CC(=O)c1ccc2c(c1)N(CCCN1CCN(CCO)CC1)c1ccccc1S2																																0	0	0
C[C@]12CC[C@H](O)C[C@H]1CCC1C2CC[C@]2(C)[C@@H](c3ccc(=O)oc3)C[C@H]3O[C@]132																																0	0	0	0
CCCCNc1ccc(C(=O)OCCOCCOCCOCCOCCOCCOCCOCCOCCOC)cc1																																0	0	0
OCCOCCOCCO																																0	0	0
COc1ccc2c(c1)c(CC(=O)OCC(=O)O)c(C)n2C(=O)c1ccc(Cl)cc1																																0	0	0
N[C@H](CCC(=O)O)C(=O)O																																0	0	0
Cc1c(C)c2c(c(C)c1OC(=O)c1cccnc1)CC[C@@](C)(CCC[C@H](C)CCC[C@H](C)CCCC(C)C)O2																																0	0	0
CN1CCN(CCCN2c3ccccc3Sc3ccc(C(F)(F)F)cc32)CC1.Cl.Cl																																0
OCCN(CCO)c1nc(N2CCCCC2)c2nc(N(CCO)CCO)nc(N3CCCCC3)c2n1																																0	0	0
COc1ccc(C2C(=O)c3ccccc3C2=O)cc1																																0	0	0
N#Cc1cc(NC(=O)C(=O)O)c(Cl)c(NC(=O)C(=O)O)c1																																0	0	0
CCN(CC)Cc1nccn1-c1ccc([N+](=O)[O-])cc1C(=O)c1ccccc1Cl																																0	0	0
CC(=O)CCC1C(=O)N(c2ccccc2)N(c2ccccc2)C1=O																																0	0	0
CO/N=C(\C(=O)N[C@@H]1C(=O)N2C(C(=O)O)=C(Cn3ccc(=N)n3CCO)CS[C@H]12)c1csc(N)n1																																0	0	0
CC(=O)NC(C=O)C(O)C(O)[C@H](O)CO																																0	0	0
CC1=C(C(=O)OCCN(Cc2ccccc2)c2ccccc2)C(c2cccc([N+](=O)[O-])c2)C(P2(=O)OCC(C)(C)CO2)=C(C)N1.CC[O-]																																0
Cc1cc(C(C)(C)C)c(O)c(C)c1CC1=NCCN1																																0	0	0
COc1ccc(/C=C/C(=O)O)cc1																																0	0	0
Cc1oc(=O)oc1COC(=O)[C@@H]1N2C(=O)[C@@H](NC(=O)[C@H](N)c3ccccc3)[C@H]2SC1(C)C.Cl																																0	0	0
CC(C)(CO)[C@@H](O)C(=O)NCCCO																																0	0	0
CC(C)Oc1ccc2c(=O)c(-c3ccccc3)coc2c1																																0	0	0
CC(C)NC(C)C																																0	0	0
CCN(CC)CCNC(=O)c1ccc(N)cc1																																0	0	0
COc1nccnc1NS(=O)(=O)c1ccc(N)cc1																																0	0	0
CCN(CCCc1ccccc1)CCCc1ccccc1.O=C(O)CC(O)(CC(=O)O)C(=O)O																																0	0	0
NS(=O)(=O)c1cc(C(=O)O)cc(N2CCCC2)c1Oc1ccccc1																																0	0	0
O=[N+]([O-])c1cccc([N+](=O)[O-])c1																																0	0	0
COc1ccc2c(=O)c(C)c(-c3ccccc3)oc2c1CN(C)C.Cl																																0	0	0
CCC(=O)O[C@@H]1CC(=O)O[C@H](C)C/C=C/C=C/[C@H](OC(C)=O)[C@H](C)C[C@H](CC=O)[C@H](O[C@@H]2O[C@H](C)[C@@H](O[C@H]3C[C@](C)(OC(C)=O)[C@H](OC(=O)CC)[C@@H](C)O3)[C@H](N(C)C)[C@H]2O)[C@H]1OC																																0	0	0
Cc1ccc2c(Cl)cc(Cl)c(O)c2n1																																0	0	0
C=CCOc1cc(Cl)ccc1C(=O)NCCN(CC)CC																																0	0	0
O=C1CSC2(CCN(CCCN3c4ccccc4Sc4ccc(Cl)cc43)CC2)N1																																0	0	1
NCCCC[C@H](N[C@@H](CCc1ccccc1)C(=O)O)C(=O)N1CCC[C@H]1C(=O)O.O.O																																0	0	0
FC(F)(F)C(Cl)Br																																0	0	0
C=C1/C(=C\C=C2/CCC[C@@]3(C)[C@H]2CC[C@@H]3[C@H](C)CCCC(C)(C)O)C[C@@H](O)[C@@H](OCCCO)[C@@H]1O																																0	0	0
CC(C)c1cc2c(cc1S(=O)(=O)O)[C@@]1(C)CCC[C@@](C)(C(=O)O)[C@@H]1CC2																																0	0	0
CCC(=O)OCC(=O)[C@]1(OC(=O)CC)[C@H](C)C[C@H]2[C@H]3[C@H]([C@@H](O)C[C@@]21C)[C@@]1(C)C=CC(=O)C=C1C[C@H]3Cl																																0	0	0
NC(=O)c1cc[n+](CC2=C(C(=O)[O-])N3C(=O)[C@@H](NC(=O)[C@@H](c4ccccc4)S(=O)(=O)[O-])[C@H]3SC2)cc1																																0	0	0
Nc1nc(CC(=O)Nc2ccc(CCNC[C@H](O)c3ccccc3)cc2)cs1																																0	0	0
O=C(CCCN1CCC(C(=O)c2ccc(F)cc2)CC1)c1ccc(F)cc1																																0	0	0
O=C([O-])C1=C(CSc2nnnn2CS(=O)(=O)[O-])CS[C@@H]2[C@@H](NC(=O)[C@H](O)c3ccccc3)C(=O)N12																																0	0	0
CN1C2=CC(=O)/C(=N\NC(N)=O)C=C2CC1S(=O)(=O)[O-]																																1	0	0
CCOC(=O)[C@H](CCc1ccccc1)N[C@H]1CCCN2CCC[C@@H](C(=O)O)N2C1=O																																0	0	0
CNC(=O)c1c(I)c(C(=O)NCC(=O)Nc2c(I)c(C(=O)O)c(I)c(C(=O)NCCO)c2I)c(I)c(N(C)C(C)=O)c1I																																0	0	0
Oc1c(Br)cc(Br)cc1CN[C@H]1CC[C@H](O)CC1																																0	0	0
Cc1nc2n(c(=O)c1CCN1CCC(c3noc4cc(F)ccc34)CC1)CCC[C@H]2O																																0	0	0
CC(=O)NC[C@H]1CN(c2ccc(N3CCOCC3)c(F)c2)C(=O)O1																																0	0	0
CC1=C(/C=C/C(C)=C/C=C/C(C)=C/C=C/C=C(C)/C=C/C=C(C)/C=C/C2=C(C)CCCC2(C)C)C(C)(C)CCC1																																0	0	0
Cl.Nc1ccn([C@@H]2O[C@H](CO)[C@@H](O)C2(F)F)c(=O)n1																																0	0	0
CCCCNCC(O)c1ccc(O)cc1																																0	0	0
CC1(C)O[C@@H]2C[C@H]3[C@@H]4CCC5=CC(=O)C=C[C@]5(C)[C@H]4[C@@H](O)C[C@]3(C)[C@]2(C(=O)CO)O1																																0	0	0
CO[C@@H]1[C@@H](OC(N)=O)[C@@H](O)[C@H](Oc2ccc3c([O-])c(NC(=O)c4ccc(O)c(CC=C(C)C)c4)c(=O)oc3c2C)OC1(C)C.[Na+]																																0	0	0
Nc1nc(Cl)nc2c1ncn2[C@@H]1O[C@H](CO)[C@@H](O)[C@@H]1F																																0	0	0
O=C1NC(c2ccccc2)(c2ccccc2)C(=O)N1COP(=O)(O)O																																0	0	0
Nc1ccc(S(=O)(=O)c2ccc(N)cc2)cc1																																0	0	0
CN1CCN2c3ccccc3Cc3ccccc3C2C1																																0	0	0
C=C[C@H]1CN2CCC1C[C@@H]2[C@@H](O)c1ccnc2ccc(OC)cc12																																0	0	0
CC(=O)OCC1=C(C(=O)O)N2C(=O)[C@@H](NC(=O)Cc3cccs3)[C@H]2SC1													0																			0	0	0
C[C@@](Cc1ccc(O)c(O)c1)(NN)C(=O)O																																0	0	0
CCCc1nn(C)c2c(=O)[nH]c(-c3cc(S(=O)(=O)N4CCN(C)CC4)ccc3OCC)nc12.O=C(O)CC(O)(CC(=O)O)C(=O)O																																0	0	0
CN(C)CCC=C1c2ccccc2C=Cc2ccccc21.Cl																																0	0	0
C[C@H]1CCC[C@@H](C)N1CCCC(O)(c1ccccc1)c1ccccn1																																0	0	0
CC(C)(CO)[C@@H](O)C(=O)NCCC(=O)NCCSSCCNC(=O)CCNC(=O)[C@H](O)C(C)(C)CO																																0	0	0
CCOC(=O)C(C)(C)Oc1ccc(Cl)cc1																																0	0	0
N[C@H](Cc1ccccc1)C(=O)O																																0	0	0
O=P([O-])(O)C(Sc1ccc(Cl)cc1)P(=O)([O-])O																																0	0	0
CC(C)C(=O)OCC(=O)[C@@]12OC(C3CCCCC3)O[C@@H]1C[C@H]1[C@@H]3CCC4=CC(=O)C=C[C@]4(C)[C@H]3[C@@H](O)C[C@@]12C																																0	0	0
CN[C@@H]1CCc2[nH]c3ccc(C(N)=O)cc3c2C1																																0	0	0
CC(C)CN(C[C@@H](O)[C@H](Cc1ccccc1)NC(=O)O[C@H]1CO[C@H]2OCC[C@@H]12)[S+](=O)([O-])c1ccc(N)cc1																																0	0	0
COc1c(OCCCN2CCOCC2)ccc2c1N=C(NC(=O)c1cnc(N)nc1)N1CCN=C21																																0	1	0
O=C(Nc1ccc2c(=O)cc(-c3nnn[nH]3)oc2c1)c1ccc(OCCCCc2ccccc2)cc1																																0	0	1
C[C@]12C[C@H](O)C3C(CCC4=CC(=O)C=C[C@@]43C)C1CC[C@]2(O)C(=O)COC(=O)CCC(=O)O																																0	0	0
O=C[C@H](O)[C@@H](O)[C@H](O)[C@H](O)CO																																1
Nc1ccc(S(=O)(=O)Nc2nccs2)cc1																																0	0	0
COC1=C(OC)C(=O)C(CCCCCCCCCCO)=C(C)C1=O																																0	0	0
Cc1cc(O)c2c(O)c3c(O)cccc3cc2c1																																0	0	0
CC(C)c1nc(CN(C)C(=O)N[C@H](C(=O)N[C@@H](Cc2ccccc2)C[C@H](O)[C@H](Cc2ccccc2)NC(=O)OCc2cncs2)C(C)C)cs1																																0	0	0
CC(=O)Oc1cc2c(s1)CCN(C(C(=O)C1CC1)c1ccccc1F)C2.Cl																																0	0	0
CCOC(=O)n1ccn(C)c1=S																																0	0	0
Oc1c(I)cc(Cl)c2cccnc12																																0	1	1
C[C@@H]1OC(=O)C[C@H](O)C[C@H](O)CC[C@@H](O)[C@H](O)C[C@H](O)C[C@]2(O)C[C@H](O)[C@@H](C(=O)O)[C@H](C[C@@H](O[C@@H]3O[C@H](C)[C@@H](O)[C@H](N)[C@@H]3O)/C=C/C=C/C=C/C=C/C=C/C=C/C=C/[C@H](C)[C@@H](O)[C@H]1C)O2																																0	0	0
COc1ccc(CCN(C)CCCC(C#N)(c2cc(OC)c(OC)c(OC)c2)C(C)C)cc1OC.Cl																																0	0	0
CC[C@@]1([C@@H]2O[C@@H]([C@H]3O[C@@](O)(CO)[C@H](C)C[C@@H]3C)C[C@@H]2C)CC[C@H]([C@]2(C)CCC3(C[C@H](O)[C@@H](C)[C@@H]([C@@H](C)[C@@H](OC)[C@H](C)C(=O)O)O3)O2)O1																																0	0	0
CN(CC1(C)CCCO1)S(=O)(=O)c1ccc(Cl)c(S(N)(=O)=O)c1																																0	0	0
CCCCCCC(=O)O[C@H]1CC[C@H]2[C@@H]3CC[C@H]4CC(=O)C=C(C)[C@]4(C)[C@H]3CC[C@]12C																																0	1	0
CCCCC(=O)N(Cc1ccc(-c2ccccc2-c2nn[nH]n2)cc1)[C@H](C(=O)O)C(C)C																																1	0	0
c1ccc2sc(SSc3nc4ccccc4s3)nc2c1																																0	0	0
C[n+]1c2cc(N)ccc2cc2ccc(N)cc21.Nc1ccc2cc3ccc(N)cc3nc2c1.[Cl-]																																0	0	0
CNCCCCOc1ccccc1Cc1ccccc1																																0	0	0
Cc1oc(=O)oc1CN1CCN(c2cc3c(cc2F)c(=O)c(C(=O)O)c2n3C(C)S2)CC1																																0	0	0
CCCCNC(=N)NC(=N)N																																0	0	0
CC(=O)[C@H]1CC[C@H]2[C@@H]3C[C@H](C)C4=CC(=O)CC[C@]4(C)[C@H]3[C@@H](O)C[C@]12C																																0	0	0
Cc1ccc(Cl)c(Nc2ccccc2C(=O)[O-])c1Cl.O.[Na+]																																0	0	1
CCCCNc1ccc(C(=O)OCC[NH+](CC)CC)cc1.[Cl-]																																0	0	0
C[C@H](O)C(=O)Nc1c(I)c(C(=O)NC(CO)CO)c(I)c(C(=O)NC(CO)CO)c1I																																0	0	0
COc1ccc(CCN(C)CCCC(C#N)(c2ccc(OC)c(OC)c2)C(C)C)cc1OC																																0	0	0
CN1CCC(OC(c2ccccc2)c2ccccc2)CC1.Cl																																0	0	0
CC(C)(Oc1ccc(C2CC2(Cl)Cl)cc1)C(=O)O																																0	0	0
CCN(CC)CC#CCOC(=O)C(O)(c1ccccc1)C1CCCCC1																																0	0	0
Cl.Cl.NC(=O)C1(N2CCCCC2)CCN(CCCC(=O)c2ccc(F)cc2)CC1																																0	0	0
O=C([O-])CCC(=O)OC[C@@H](NC(=O)C(Cl)Cl)[C@H](O)c1ccc([N+](=O)[O-])cc1.[Na+]																																0	0	0
CCCCCCOc1ccccc1C(N)=O																																0	0	0
CC(C)Cc1ccc(C(C)C(=O)O)cc1																																0	0	0
COc1cc2c(c(OC)c1OC)-c1ccc(OC)c(=O)cc1[C@@H](NC(C)=O)CC2																																0	0	0
CN1CC(O)C2=C/C(=N/NC(=N)N)C(=O)C=C21																																0	0	0
CCN(CC)CCOC(=O)c1ccc(N)cc1Cl																																0	0	0
Nc1ncnc2c1ncn2[C@@H]1O[C@H](CO)[C@@H](O)[C@H]1O																																0	0	0
CN1C[C@H]2c3ccccc3Oc3ccc(Cl)cc3[C@@H]2C1																																0	0	0
C[C@@H]1CC2=CC(=O)CC[C@@H]2[C@H]2CC[C@@]3(C)[C@@H](CC[C@]3(C)O)[C@@H]21																																0	0	0
CCC(=O)OC1(C(=O)CCl)C(C)CC2C3CC(F)C4=CC(=O)C=CC4(C)C3(F)C(O)CC21C																																1
Cc1ccc(C(=O)c2cc(O)c(O)c([N+](=O)[O-])c2)cc1											1																					0	0	1
COc1cc(NS(=O)(=O)c2ccc(N)cc2)nc(C)n1																																0	0	0
C/C=C(C(=C/C)/c1ccc(O)cc1)\c1ccc(O)cc1																																0	0	1
Nc1c(I)cc(I)c(C(=O)N(CCC(=O)O)c2ccccc2)c1I																																0	0	0
C=C/C=C\CC1=C(C)[C@@H](OC(=O)[C@H]2[C@H](C=C(C)C)C2(C)C)CC1=O																																0	0	0
COc1ccc([C@@H]2CC(=O)c3c(O)cc(O[C@@H]4O[C@H](CO[C@@H]5O[C@@H](C)[C@H](O)[C@@H](O)[C@H]5O)[C@@H](O)[C@H](O)[C@H]4O)cc3O2)cc1O																																0	0	0
CCOC(=O)[C@H](CCc1ccccc1)N[C@@H](C)C(=O)N1C(=O)N(C)C[C@H]1C(=O)O.Cl																																0	0	0
C#C[C@]1(O)CCC2C3CCC4=C(CCC(=O)C4)C3CC[C@@]21C																																0	0	0
C=C[C@H]1CN2CC[C@H]1C[C@@H]2[C@@H](OC(=O)OCC)c1ccnc2ccc(OC)cc12																																0	0	0
C[N+](C)(CCCCCC[N+](C)(C)C1c2ccccc2-c2ccccc21)C1c2ccccc2-c2ccccc21.[Br-].[Br-]																																0	0	0
NC(=O)C1(N2CCCCC2)CCN(CCCN2c3ccccc3CCc3ccccc32)CC1																																0	0	0
C[C@H](NCc1ccc(OCc2cccc(F)c2)cc1)C(N)=O																																0	0	0
O=c1[nH]c2ccccc2n1CCN1CCN(c2cccc(C(F)(F)F)c2)CC1																																0	0	0
Cc1ccccc1C(=O)Nc1ccc(C(=O)N2CCCC(O)c3cc(Cl)ccc32)c(C)c1																																0	0	0
Cc1ccccc1O																																0	0	0
CCCCC[C@@H](O)C1C(=O)OC(C)[C@H](O)C=CC=CC=CC=CC=C(C)C(O)C(O)C(O)C[C@H](O)C[C@H](O)C[C@H](O)C[C@H](O)C[C@@H]1O																																0	0	0
COC1=C(C(=O)O)N2C(=O)[C@@H](NC(=O)[C@H](N)C3=CCC=CC3)[C@H]2SC1																																0	0	0
CCC(=O)O[C@H]1[C@H](O[C@@H]2[C@@H](C)[C@H](O[C@H]3C[C@@](C)(OC)[C@@H](O)[C@H](C)O3)[C@@H](C)C(=O)O[C@H](CC)[C@@](C)(O)[C@H](O)[C@@H](C)C(=O)[C@H](C)C[C@@]2(C)O)O[C@H](C)C[C@@H]1N(C)C																																0	0	0
CC[N+](CC)(CC)CCOc1cccc(OCC[N+](CC)(CC)CC)c1OCC[N+](CC)(CC)CC.[I-].[I-].[I-]																																0	0	0
CN1C(=O)C(C)(C2=CCCCC2)C(=O)N=C1O																																0	0	0
C[C@]12C[C@H](O)[C@H]3[C@@H](CCC4=CC(=O)CC[C@@]43C)[C@@H]1CC[C@]2(O)C(=O)CO																																0	0	0
CC(C)(C)NC(=O)[C@H]1CC[C@H]2[C@@H]3CC[C@H]4NC(=O)C=C[C@]4(C)[C@H]3CC[C@]12C																																0	0	0
CCCCCCCCCCCCCCCC(=O)OC[C@@H](NC(=O)C(Cl)Cl)[C@H](O)c1ccc([N+](=O)[O-])cc1																																0	0	0
CCCC1O[C@@H]2C[C@H]3[C@@H]4CCC5=CC(=O)C=C[C@]5(C)[C@H]4[C@@H](O)C[C@]3(C)[C@]2(C(=O)CO)O1																																0	0	0
CCCNC(C)(C)COC(=O)c1ccccc1.Cl																																0	0	0
Cc1cc(/C=C/C#N)cc(C)c1Nc1ccnc(Nc2ccc(C#N)cc2)n1																																0	0	1								1
COc1cc2c(cc1OC)C(=O)C(CC1CCN(Cc3ccccc3)CC1)C2.Cl																																0	0	0
O=C1OC2(c3ccccc31)c1cc(I)c(O)c(I)c1Oc1c2cc(I)c(O)c1I																																0	0	1
CCOC(CN1CCN(CC(C)C(=O)c2ccccc2)CC1)c1ccccc1.Cl.Cl																																0	0	0
C=Cc1c(C)c2cc3[nH]c(cc4nc(cc5nc(cc1[nH]2)C(C)=C5CCC(=O)[O-])C(CCC(=O)[O-])=C4C)c(C)c3C=C																																0	0	0
COc1cc2nccc(Oc3ccc(NC(=O)NC4CC4)c(Cl)c3)c2cc1C(N)=O																																0	0	0
C[C@@H]1C[C@H]2[C@@H]3C[C@H](F)C4=CC(=O)C=C[C@]4(C)[C@@]3(Cl)[C@@H](O)C[C@]2(C)[C@H]1C(=O)COC(=O)C(C)(C)C																																0	0	0
NCCCC[C@H](NC(=O)[C@@H]1CCCN1C(=O)[C@@H]1CSSC[C@H](N)C(=O)N[C@@H](Cc2ccc(O)cc2)C(=O)N[C@@H](Cc2ccccc2)C(=O)N[C@@H](CCC(N)=O)C(=O)N[C@@H](CC(N)=O)C(=O)N1)C(=O)NCC(N)=O																																0	0	0
C=C(C)[C@@H]1CCC(C)=C[C@H]1c1c(O)cc(CCCCC)cc1O																																0	0	0
O=C(CCCN1CCC(O)(c2ccc(Br)cc2)CC1)c1ccc(F)cc1																																0	0	0
Cc1ncc(CO)c(CO)c1O																																0	0	0
CC(C)[N+](C)(CCC(C(N)=O)(c1ccccc1)c1ccccc1)C(C)C																																0	0	0
CCCCC(=O)O[C@]1(C(=O)CO)CC[C@H]2[C@@H]3CCC4=CC(=O)CC[C@]4(C)[C@H]3[C@@H](O)C[C@@]21C																																0	0	0
Br.CN1[C@H]2C[C@H](OC(=O)[C@H](CO)c3ccccc3)C[C@@H]1[C@H]1O[C@@H]21																																0	0	0
CN(CCOc1ccc(CC2SC(=O)NC2=O)cc1)c1ccccn1																																0	0	0
Cl.NCCS																																0	0	0
CCCOC(C(=O)OC1CCN(C)CC1)(c1ccccc1)c1ccccc1.Cl																																0	0	0
O=S(=O)([O-])CC(S)CS																																0	0	0
CN(C)[C@@H](CCOc1cccc2ccccc12)c1ccccc1																																0	0	0
CC(C)(CO)[C@@H](O)C(=O)NCCC(=O)O																																0	0	0
CC(C)OC(=O)[C@H](C)N[P@@](=O)(OC[C@H]1O[C@@H](n2ccc(=O)[nH]c2=O)[C@](C)(F)[C@@H]1O)Oc1ccccc1																																0	0	0
CC1=C(/C=C/C(C)=C/C=C/C(C)=C/CO)C(C)(C)CCC1																																0	0	0
CCCCc1ncc(/C=C(\Cc2cccs2)C(=O)O)n1Cc1ccc(C(=O)O)cc1																																0	0	0
O=[N+]([O-])c1ccc(Oc2ccc(N=C=S)cc2)cc1																																0	0	0
CCCCCCCCCCCCCCCCC(C(=O)O)C(O)(CC(=O)O)C(=O)O																																0	0	1
COC1CC(=C(c2cccs2)c2cccs2)C[N+](C)(C)C1.[Br-]																																0	0	0
CCOc1ccc2c(c1)C(C)=CC(C)(C)N2																																0	0	1
CC(=O)O[C@@H]1C(=O)O[C@H]2[C@@H](OC(C)=O)C(=O)O[C@@H]12																																0	0	0
Cc1ccccc1N1CCN(CCc2nnc3n2CCCC3)CC1.Cl																																0	0	0
O=C(OC1C[C@@H]2CC3C[C@H](C1)N2CC3=O)c1c[nH]c2ccccc12																																0	0	0
Oc1cccc2cccnc12																																0	0	1
CCCCCCCCCCCCOCCOCCOCCOCCOCCOCCOCCOCCOCCO																																0	0	0
CCOC(=O)c1ncn2c1CN(C)C(=O)c1cc(F)ccc1-2																																0	0	0
CN(C)c1ccc(C(=C2C=CC(=[N+](C)C)C=C2)c2ccccc2)cc1.CN(C)c1ccc(C(=C2C=CC(=[N+](C)C)C=C2)c2ccccc2)cc1.O=C(O)C(=O)O.O=C([O-])C(=O)O.O=C([O-])C(=O)O																																0	0	1
CCN(CC)c1ccc(C(=C2C=CC(=[N+](CC)CC)C=C2)c2cc(S(=O)(=O)[O-])ccc2S(=O)(=O)[O-])cc1.[Na+]																																0	0	1
c1ccc2c(c1)Sc1ccccc1N2CC1CN2CCC1CC2																																0	0	1
CC(C)(C)CC(C)(C)c1ccc(O)cc1																																0	0	0
O=C([O-])CC(O)C(=O)[O-].[Na+].[Na+]																																0	0	0
CCC[C@H](N[C@@H](C)C(=O)N1[C@H](C(=O)O)C[C@@H]2CCCC[C@@H]21)C(=O)OCC																																0	0	0
O=c1[nH]c(=O)n(C2CCCO2)cc1F																																0	0	0
C[C@]12CC[C@@H]3c4ccc(OC(=O)N(CCCl)CCCl)cc4CC[C@H]3[C@@H]1CC[C@@H]2O																																0	0	1
C[C@]12Cc3nonc3C[C@@H]1CC[C@@H]1[C@@H]2CC[C@@]2(C)[C@H]1CC[C@]2(C)O																																0	0	0
O=C(O)c1ccc2nc(-c3cc(Cl)cc(Cl)c3)oc2c1																																0	0	0
C=C(c1ccc(C(=O)O)cc1)c1cc2c(cc1C)C(C)(C)CCC2(C)C																																0	0	1
CC(C)C[C@H](NC(=O)[C@@H](Cc1c[nH]c2ccccc12)NC(=O)[C@H](Cc1ccc(O)cc1)NC(=O)[C@H](CO)NC(=O)[C@H](Cc1c[nH]c2ccccc12)NC(=O)[C@H](Cc1cnc[nH]1)NC(=O)[C@@H]1CCC(=O)N1)C(=O)N[C@@H](CCCNC(=N)N)C(=O)N1CCC[C@H]1C(=O)NCC(N)=O																																0	0	0
CC[C@@]1(O)C(=O)OCc2c1cc1n(c2=O)Cc2c-1nc1ccccc1c2/C=N/OC(C)(C)C																																0	0	0
CO[C@H]1C[C@@H](O[C@@H]2/C(C)=C/C[C@@H]3C[C@@H](C[C@]4(CC[C@H](C)[C@@H](C5CCCCC5)O4)O3)OC(=O)[C@@H]3C=C(C)/C(=N/O)[C@H]4OC/C(=C\C=C\[C@@H]2C)[C@@]34O)O[C@@H](C)[C@H]1O																																0	0	0
Cc1onc(-c2ccccc2)c1-c1ccc(S(N)(=O)=O)cc1																																0	0	0
OC[C@@H](O)C(O)[C@H](O)CO																																0	0	0
CNC(C)(C)Cc1ccccc1.CNC(C)(C)Cc1ccccc1.O=S(=O)(O)O																																0	0	0
CC(=O)Nc1ccc(S(=O)(=O)Nc2cc(C)on2)cc1																																1	0	0
CCCc1ccc(OCC(=O)N2CCN(C(=O)COc3ccc(CCC)cc3OC)CC2)c(OC)c1																																0	0	0
Cn1cc(C2=C(c3cn(C4CCN(Cc5ccccn5)CC4)c4ccccc34)C(=O)NC2=O)c2ccccc21									0																							0	0	1
NS(=O)(=O)c1ccc(N2CCCCS2(=O)=O)cc1																																0	0	0
CNCCCC12CCC(c3ccccc31)c1ccccc12																																0	0	0
CCCCC(C)(O)C/C=C/[C@H]1[C@H](O)CC(=O)[C@@H]1CCCCCCC(=O)OC																																1	0	0
O=C(O)CCCCCCCC(=O)O																																0	0	0
CCN(CC)CC(=O)OCC(=O)[C@@]1(O)CC[C@H]2[C@@H]3CCC4=CC(=O)CC[C@]4(C)[C@H]3[C@@H](O)C[C@@]21C																																0	0	0
CC[C@H](c1ccc(O)cc1)[C@@H](CC)c1ccc(O)cc1																																0	0	0
CCN(CC)CCNC(=O)c1cc(Cl)c(N)cc1OC																																0	0	0
C[C@@H]1C[C@H]2[C@@H]3CCC4=CC(=O)C=C[C@]4(C)[C@@]3(F)[C@@H](O)C[C@]2(C)[C@@]1(O)C(=O)COC(=O)c1ccncc1																																0	0	1
Cc1cc(O)cc(C)c1Cl																																0	0	0
CC(=O)Nc1ccccc1																																0	0	0
COc1cc([C@@H]2c3cc4c(cc3[C@@H](O[C@@H]3O[C@@H]5CO[C@@H](C)O[C@H]5[C@H](O)[C@H]3O)[C@H]3COC(=O)[C@H]23)OCO4)cc(OC)c1O																																0	0	0
COCC(=O)Nc1cc(Sc2ccccc2)ccc1N=C(NC(=O)OC)NC(=O)OC																																0	0	0
C[N+]1(C)CCCC(OC(=O)C(O)(c2ccccc2)c2ccccc2)C1.[Br-]																																0	0	0
c1ccc2c(c1)CCCC2C1=NCCN1																																0	0	0
CCCCN1CCCC[C@H]1C(=O)Nc1c(C)cccc1C.Cl																																0	0	0
O=[Mn]O[Mn]O[Mn]=O																																0	0	0
COc1cc([C@@H]2c3cc4c(cc3C(O[C@@H]3O[C@@H]5CO[C@@H](c6cccs6)OC5[C@H](O)[C@H]3O)C3COC(=O)[C@@H]32)OCO4)cc(OC)c1O																																0	0	0
CN(CCCl)CCCl.Cl																																0	0	0
O=C(c1ccccc1)c1ccccc1																																0	0	0
O=C(O)[C@@H](S)[C@H](S)C(=O)O																																0	0	0
O=C(O)/C=C\C(=O)O																																0	0	0
CC1(C)O[C@@H]2C[C@H]3[C@@H]4C[C@H](F)C5=CC(=O)CC[C@]5(C)[C@H]4[C@@H](O)C[C@]3(C)[C@]2(C(=O)CO)O1																																0	0	0
NCCNCCNCCN																																0	0	1
COCCOC(=O)C1=C(C)NC(C)=C(C(=O)OC/C=C/c2ccccc2)C1c1cccc([N+](=O)[O-])c1																																0	0	1
CN1CCCN=C1COC(=O)C(O)(c1ccccc1)C1CCCCC1.Cl																																0	0	0
NC(=O)C1(N2CCCCC2)CCN(CCCN2c3ccccc3CCc3ccc(Cl)cc32)CC1																																0	0	0
CC1=CC(=O)c2ccccc2C1=O																																0	0	0
CN(C)c1ccc(C(=C2C=CC(=[N+](C)C)C=C2)c2c(O)c(S(=O)(=O)[O-])cc3cc(S(=O)(=O)[O-])ccc23)cc1																																0	0	1
CN[C@H]1CC[C@@H](c2ccc(Cl)c(Cl)c2)c2ccccc21.Cl																																1	0	0
O=C(OCC(O)CO)c1ccccc1Nc1ccnc2c(C(F)(F)F)cccc12																																0	0	0
CN(C)c1ccc(C(=C2C=CC(=[N+](C)C)C=C2)c2ccc(N(C)C)cc2)cc1.[Cl-]																																0	0	1
CS(=O)(=O)OCCCCOS(C)(=O)=O																																1	0	0
CS(=O)(=O)OCC(O)C(O)COS(C)(=O)=O																																0	0	0
CN(C(=O)CO)c1c(I)c(C(=O)NCC(O)CO)c(I)c(C(=O)NCC(O)CO)c1I																																0	0	0
CC1=C(C(=O)O)N2C(=O)[C@@H](NC(=O)[C@H](N)C3=CCC=CC3)[C@@H]2SC1																																0	0	0
Cc1cc(C#N)cc(C)c1Oc1nc(Nc2ccc(C#N)cc2)nc(N)c1Br															0																	0	0	0								1
CCCCCOc1ccccc1/C(=C\SC)n1ccnc1																																0	0	0
CCCCCC(O)/C=C/[C@@H]1C(CCCCCCC(=O)O)C(=O)C[C@@H]1O																																0	0	0
CCC(C)C(N)C1=NC(C(=O)N[C@@H](CC(C)C)C(=O)N[C@H](CCC(=O)O)C(=O)N[C@H](C(=O)N[C@H]2CCCCNC(=O)[C@H](CC(N)=O)NC(=O)[C@@H](CC(=O)O)NC(=O)[C@H](Cc3cnc[nH]3)NC(=O)[C@@H](Cc3ccccc3)NC(=O)[C@H]([C@@H](C)CC)NC(=O)[C@@H](CCCN)NC2=O)[C@@H](C)CC)CS1																																0	0	0
C[N+]1(C)CCC(OC(=O)C(O)(c2ccccc2)C2CCCC2)C1.[Br-]																																0	0	0
Br.NC(=O)C(c1ccccc1)(c1ccccc1)[C@@H]1CCN(CCc2ccc3c(c2)CCO3)C1																																0	0	0
CC(=O)N(CC(=O)N(C)C)c1ccccc1																																0	0	0
CN(C)CCOc1ccc(/C(=C(/CCCl)c2ccccc2)c2ccccc2)cc1																																0	0	0
O=C(O)CCCN1CCC(O[C@@H](c2ccc(Cl)cc2)c2ccccn2)CC1																																0	0	0
O=C(CO)[C@@H](O)[C@H](O)[C@@H](O)CO																																0	0	0
C[N+](C)(C)CCO																																0	0	0
CC(=O)c1c(C)c2cnc(Nc3ccc(N4CCNCC4)cn3)nc2n(C2CCCC2)c1=O																																0	0	0
COc1ccc2c3c1O[C@H]1C[C@@H](O)C=C[C@@]31CCN(C)C2																																0	0	0
CN1[C@H]2CC[C@@H]1C[C@H](NC(=O)n1c(=O)[nH]c3ccccc31)C2																																0	0	0
O=C(C1CCCCC1)N1CC(=O)N2CCc3ccccc3C2C1																																0	0	0
CC(=O)Nc1c(I)c(NC(C)=O)c(I)c(C(=O)O)c1I.O.O																																0	0	0
NS(=O)(=O)c1cc2c(cc1Cl)NC(C1CC3C=CC1C3)NS2(=O)=O																																0	0	0
CC(C(=O)O)c1cccc(C(=O)c2ccccc2)c1																																0	0	0
O[C@H](CBr)[C@@H](O)[C@H](O)[C@H](O)CBr																																0	0	0
CC(=O)OC1CC(OC2C(O)CC(OC3C(O)CC(OC4CCC5(C)C(CCC6C5CCC5(C)C(C7=CC(=O)OC7)CCC65O)C4)OC3C)OC2C)OC(C)C1O																																0	0	0
[2H]C([2H])([2H])C(CCC[C@@H](C)[C@H]1CC[C@H]2/C(=C/C=C3/C[C@@H](O)C[C@H](O)C3=C)CCC[C@@]21C)C([2H])([2H])[2H]																																0	0	0
CC[C@@H](C)C[C@@H](C)CCCCCCCCC(=O)NC1C[C@@H](O)[C@@H](NCCN)NC(=O)[C@@H]2[C@@H](O)CCN2C(=O)[C@H]([C@H](O)CCN)NC(=O)[C@H]([C@H](O)[C@@H](O)c2ccc(O)cc2)NC(=O)[C@@H]2C[C@@H](O)CN2C(=O)[C@H]([C@@H](C)O)NC1=O																																0
CC(=O)O[C@H]1Cc2ccccc2N(C(N)=O)c2ccccc21																																0	0	0
C[C@]12C[C@H](O)[C@H]3[C@@H](CCC4=CC(=O)C=C[C@@]43C)[C@@H]1CC[C@]2(O)C(=O)COC(=O)c1cccc(S(=O)(=O)[O-])c1																																0	0	0
CO/N=C(\C(=O)N[C@@H]1C(=O)N2C(C(=O)O)=C(CSc3cnns3)CS[C@H]12)c1csc(N)n1.Cl																																0	0	0
O=C([O-])P(=O)([O-])[O-].[Na+].[Na+].[Na+]																																0	0	0							0
CNCCC=C1c2ccccc2CCc2ccccc21																																0	0	0
COc1cc2ncnc(Nc3ccc(F)c(Cl)c3)c2cc1OCCCN1CCOCC1																																0	0	0
CSc1ccc2c(c1)N(CCC1CCCCN1C)c1ccccc1S2																																0	0	1
C=CC1=C(C(=O)O)N2C(=O)[C@@H](NC(=O)/C(=N\OCC(=O)O)c3csc(N)n3)[C@H]2SC1																																0	0	0
CCCc1nc2c(C)cc(-c3nc4ccccc4n3C)cc2n1Cc1ccc(-c2ccccc2C(=O)O)cc1																																0	0	0
CC/C=C\C/C=C\C/C=C\C/C=C\C/C=C\C/C=C\CCC(=O)O																																0	0	0
CCC(NC(C)C)C(O)c1ccc(O)c(O)c1																																0	0	0
CNC[C@@H]1CC[C@@H](N)[C@@H](O[C@@H]2[C@@H](N)C[C@@H](N)[C@H](O[C@H]3OC[C@](C)(O)[C@H](NC)[C@H]3O)[C@H]2O)O1.O=S(=O)(O)O																																0	0	0
O=C(/C=C/c1cccc([S+](=O)([O-])Nc2ccccc2)c1)NO																																0	0	0
Cl.NCCNC(=O)c1ccc(Cl)cn1																																0	0	0
C[C@H](N)[C@H](O)c1ccc(O)c(O)c1																																0	0	0
CC[C@@H](C(=O)[C@@H](C)[C@@H](O)[C@H](C)[C@@H]1O[C@@H]([C@@H](CC)C(=O)O)[C@@H](C)C[C@@H]1C)[C@H]1O[C@]2(C=C[C@@H](O)[C@]3(CC[C@@](C)([C@H]4CC[C@](O)(CC)[C@H](C)O4)O3)O2)[C@H](C)C[C@@H]1C																																0	0	0
CC(=O)SC[C@@H](C)C(=O)N1CCC[C@H]1C(=O)N[C@@H](Cc1ccccc1)C(=O)O																																0	0	0
CC(O)C(CO)NC(=O)C1CSSCC(NC(=O)C(N)Cc2ccccc2)C(=O)NC(Cc2ccccc2)C(=O)NC(Cc2c[nH]c3ccccc23)C(=O)NC(CCCCN)C(=O)NC(C(C)O)C(=O)N1																																0	0	0
CC(Oc1ccccc1)C(=O)N[C@@H]1C(=O)N2[C@@H](C(=O)[O-])C(C)(C)S[C@H]12																																0	0	0
O=C(NCC(O)CO)c1c(I)c(C(=O)NCC(O)CO)c(I)c(N(CCO)C(=O)CO)c1I																																0	0	0
O=C(O)Cc1sc(-c2ccccc2)nc1-c1ccc(Cl)cc1																																0	0	0
Cl.O=C(Nc1ccccc1)OCC(CN1CCCCC1)OC(=O)Nc1ccccc1																																0	0	0
CC[N+](C)(CC)CCOC(=O)C1c2ccccc2Oc2ccccc21.[Br-]																																0	0	0
CC(C)/N=c1\cc2n(-c3ccc(Cl)cc3)c3ccccc3nc-2cc1Nc1ccc(Cl)cc1																																0	0	1
Cc1ccc(C(C)C)c(O)c1																																0	0	0
Cl.c1ccc(CN(CC2=NCCN2)c2ccccc2)cc1																																0	0	0
CN(C)CCN(Cc1cccs1)c1ccccn1.Cl																																0	0	0
NC(=O)N1c2ccccc2CC(=O)c2ccccc21																																0	0	0
CN(C)C(=O)Oc1cccc([N+](C)(C)C)c1.[Br-]																																0	0	0
OC(CCN1CCCCC1)(c1ccccc1)c1ccccc1																																0	0	0
Oc1ccc(C2CNCCc3c2cc(O)c(O)c3Cl)cc1																																0	0	0
Cc1cccc(C)c1NC1=NCCCS1																																0	0	0
CCN1CCN(c2cc(-c3ccc(F)cc3)c3c(n2)CCCCCC3)CC1																																0	0	1
CC(=O)[C@H]1CC[C@H]2[C@@H]3C=CC4=CC(=O)CC[C@@]4(C)[C@@H]3CC[C@]12C																																0	0	0
CNCCCN1c2ccccc2CCc2ccccc21.Cl																																0	0	0
COc1cc(OC)cc(OC)c1																																0	0	0
CC(C)(O)C(Cl)(Cl)Cl																																0	0	0
NC(=O)NO																																0	0	0
COc1cc(N)c(Cl)cc1C(=O)NC1CCN(Cc2ccccc2)CC1.O=C(O)/C=C\C(=O)O																																0	0	0
O=C(Oc1ccccc1)c1ccccc1O																																0	0	0
NC[C@@H]1O[C@H](O[C@@H]2[C@@H](CO)O[C@@H](O[C@@H]3[C@@H](O)[C@H](N)C[C@H](N)[C@H]3O[C@H]3O[C@H](CO)[C@@H](O)[C@H](O)[C@H]3N)[C@@H]2O)[C@H](N)[C@@H](O)[C@@H]1O																																0	0	0
CC(=O)OCC(=O)[C@@]1(O)[C@H](OC(C)=O)C[C@H]2[C@@H]3CCC4=CC(=O)C=C[C@]4(C)[C@@]3(F)[C@@H](O)C[C@@]21C																																0	0	0
CNC(C)CC1CCCC1																																0	0	0
CC[C@@]1(O)C(=O)OCc2c1cc1n(c2=O)Cc2c-1nc1cc(F)c(C)c3c1c2[C@@H](N)CC3																																0	0	0
O=C(c1ccc(F)c(F)c1Nc1ccc(I)cc1F)N1CC(O)([C@@H]2CCCCN2)C1																																0	1	0
OCCc1ccccc1																																0	0	0
NCCC[C@H](NC(=O)[C@@H]1CCCN1C(=O)[C@@H]1CSSC[C@H](N)C(=O)N[C@@H](Cc2ccc(O)cc2)C(=O)N[C@@H](Cc2ccccc2)C(=O)N[C@@H](CCC(N)=O)C(=O)N[C@@H](CC(N)=O)C(=O)N1)C(=O)NCC(N)=O																																0	0	0
Cc1ccc(Nc2nccc(N(C)c3ccc4c(C)n(C)nc4c3)n2)cc1S(N)(=O)=O														0								0										0	0	1
CCCCCC[C@@H](O)C/C=C\CCCCCCCC(=O)O																																0	0	0
CCCCC(CC)CN1CN(CC(CC)CCCC)CC(C)(N)C1																																0	0	0
Nc1ccc([S+](=O)([O-])Nc2ncccn2)cc1																																0	0	0
COc1ccc(Cc2nccc3cc(OC)c(OC)cc23)cc1OC.Cl																																0	0	0
Cc1ccc(S(=O)(=O)NC(=O)NN2CC3CCCC3C2)cc1																																0	1	0
O=C(Oc1ccccc1C(=O)O)c1ccccc1O																																0	0	0
O=c1[nH]c(=O)n([C@H]2O[C@H](CO)[C@@H](O)[C@@H]2O)cc1/C=C\Br																																0	0	0
CS(=O)(=O)Nc1ccc([N+](=O)[O-])cc1Oc1ccccc1																																0	0	0
CCCNCC(O)COc1ccccc1C(=O)CCc1ccccc1																																0	0	0
CNC[C@H](O)[C@@H](O)[C@@H](O)[C@H](O)CO.Cc1c(Nc2ncccc2C(=O)O)cccc1C(F)(F)F																																0	0	0
CC12CCC(CC1)C(C)(C)O2																																0	0	0
Nc1nc2c(ncn2COC(CO)CO)c(=O)[nH]1																																0	0	0
C[C@H](CCC(=O)[O-])[C@H]1CC[C@H]2[C@@H]3CC[C@@H]4C[C@H](O)CC[C@]4(C)[C@H]3C[C@H](O)[C@@]21C																																0	0	0
Cl.O=C(O)c1cn(C2CC2)c2cc(N3CCNCC3)c(F)cc2c1=O																																0	0	0
O=S([O-])OC[C@H]1O[C@H](O[C@]2(COS(=O)[O-])O[C@H](COS(=O)[O-])[C@@H](OS(=O)[O-])[C@@H]2OS(=O)[O-])[C@H](OS(=O)[O-])[C@@H](OS(=O)[O-])[C@@H]1OS(=O)[O-].[Na+].[Na+].[Na+].[Na+].[Na+].[Na+].[Na+].[Na+]																																0	0	0
CCC(=O)O[C@]1(C(=O)CCl)[C@@H](C)C[C@H]2[C@@H]3CCC4=CC(=O)C=C[C@]4(C)[C@@]3(F)[C@@H](O)C[C@@]21C																																0	0	0
Cl.Clc1ccc(C(OCCN2CCCCC2)c2ccccc2)cc1																																0	0	0
N#Cc1ccc2c(c1)N(CCCN1CCC(O)CC1)c1ccccc1S2																																0	0	0
C[C@]12CC[C@@H]3c4ccc(O)cc4CC[C@H]3[C@@H]1CC[C@@H]2OC(=O)CCC1CCCC1																																0	0	1
Cc1onc(-c2ccccc2Cl)c1C(=O)N[C@@H]1C(=O)N2[C@@H](C(=O)[O-])C(C)(C)S[C@H]12.[Na+]																																0	0	0
COc1ccc(-c2c(Cl)ncn2-c2ccc([S+](N)(=O)[O-])cc2)cc1F																																0	0	1
O=C(Cc1cccs1)NC1C(=O)N2C(C(=O)[O-])=C(C[n+]3ccccc3)CSC12																																0	0	0
COCC1=C(C(=O)OC(C)OC(=O)OC(C)C)N2C(=O)[C@@H](NC(=O)/C(=N/OC)c3csc(N)n3)[C@H]2SC1																																0	0	0
N[S+](=O)([O-])c1cc(Cl)c(Cl)c([S+](N)(=O)[O-])c1																																0	0	0
O=C1CCc2ccc(OCCCCN3CCN(c4cccc(Cl)c4Cl)CC3)cc2N1																																0	0	0
CCOC(=O)O[C@]1(C(=O)OCCl)CC[C@H]2[C@@H]3CCC4=CC(=O)C=C[C@]4(C)[C@H]3[C@@H](O)C[C@@]21C																																0	0	0
NC(=O)c1cn(Cc2c(F)cccc2F)nn1																																0	0	0
CCCNC(=O)NS(=O)(=O)c1ccc(Cl)cc1																																0	0	0
CCOc1ccc2ccccc2c1C(=O)N[C@@H]1C(=O)N2[C@@H](C(=O)[O-])C(C)(C)S[C@H]12.O.[Na+]																																0	0	0
O=C1OC(c2ccc(O)c(S(=O)(=O)[O-])c2)(c2ccc(O)c(S(=O)(=O)[O-])c2)c2c(Br)c(Br)c(Br)c(Br)c21.[Na+].[Na+]																																0	0	1
CN1CCN(CCCN2c3ccccc3Sc3ccc(Cl)cc32)CC1.O=C(O)/C=C\C(=O)O.O=C(O)/C=C\C(=O)O																																0	0	0
CCC1(c2ccccc2)C(=O)NCNC1=O																																0	0	0
OC[C@H]1O[C@@H](c2ccc(F)c(Cc3cc4ccccc4s3)c2)[C@H](O)[C@@H](O)[C@@H]1O																																0	0	0
C[C@H](O)[C@H](O)[C@H]1CNc2nc(N)[nH]c(=O)c2N1																																0	0	0
NC(=O)[C@H]1O[C@@H](O)[C@H](O)[C@@H](O)[C@@H]1O																																0	0	0
COc1cc2c(cc1OC)[C@@H]1CC(=O)[C@@H](CC(C)C)CN1CC2																																0	0	1
O.O.O.O=C1OC2(c3cc(Br)c([O-])cc3Oc3c2cc(Br)c([O-])c3[Hg]O)c2ccccc21.[Na+].[Na+]																																0	0	0
C[N+]1(CC2CC2)CC[C@]23c4c5ccc(O)c4O[C@H]2C(=O)CC[C@@]3(O)[C@H]1C5																																0	0	0
CCCCCCCCCCCCCCCC(=O)O[C@@H]1CC(C)=C(C=C/C(C)=C/C=C/C(C)=C/C=C/C=C(C)/C=C/C=C(C)/C=C/C2=C(C)C[C@@H](OC(=O)CCCCCCCCCCCCCCC)CC2(C)C)C(C)(C)C1																																0	0	1
CCOc1ccc(CC2NC(=O)CCSSCC(C(=O)N3CCCC3C(=O)NC(CCCN)C(=O)NCC(N)=O)NC(=O)C(CC(N)=O)NC(=O)C(C(C)O)NC(=O)C(C(C)CC)NC2=O)cc1																																0	0	0
CCCOC(=O)c1ccccc1																																0	0	0
O=C1NC(=O)C(c2ccccc2)(c2ccccc2)N1																																0	0	0
N=C(N)N/N=C/c1c(Cl)cccc1Cl																																0	0	0
O=C1OCCN1/N=C/c1ccc([N+](=O)[O-])o1																																0	0	0
NC(=O)CCCCC1CCSS1																																0	0	0
O.O.O.O.[Na+].[O-]c1ccccc1-c1ccccc1																																0	0	0
O=C([O-])C(O)[C@H](O)[C@H](O)[C@H](O)[C@H](O)CO																																0	0	0
CC[C@@H]1/C=C(\C)C[C@H](C)C[C@H](OC)[C@H]2O[C@@](O)(C(=O)C(=O)N3CCCC[C@H]3C(=O)O[C@H](/C(C)=C/[C@@H]3CC[C@H](Cl)[C@H](OC)C3)[C@H](C)[C@@H](O)CC1=O)[C@H](C)C[C@@H]2OC																																0	0	0
CO[C@H]1C[C@@H]2CC[C@@H](C)[C@@](O)(O2)C(=O)C(=O)N2CCCC[C@H]2C(=O)O[C@H]([C@@H](C)C[C@@H]2CC[C@@H](O)[C@H](OC)C2)CC(=O)[C@H](C)/C=C(\C)[C@@H](O)[C@@H](OC)C(=O)[C@H](C)C[C@H](C)/C=C/C=C/C=C/1C																																0	0	1
CCN1CCC(=C2c3ccccc3CCc3ccccc32)C1C																																0	0	0
COC(=O)CCc1ccc(OCC(O)CNC(C)C)cc1.Cl																																0	0	0
CC1(C)SC2C(NC(=O)Cc3ccccc3)C(=O)N2C1C(=O)[O-]																																0	0	0
CO/N=C(/C(=O)N[C@@H]1C(=O)N2C(C(=O)O)=C(CSC(=O)c3ccco3)CS[C@H]12)c1csc(N)n1																																0	0	0
O=[N+]([O-])OCCN(CCO[N+](=O)[O-])CCO[N+](=O)[O-]																																0	0	0
Cl.O=C(OCC(O)CO)c1ccccc1Nc1ccnc2cc(Cl)ccc12																																0	0	0
N=C(N)NCCC[C@H](N)C(=O)O																																0	0	0
Cc1cc(=O)oc2cc(O)ccc12																																0	0	0
CCCCOC(=O)c1ccc(O)cc1																																0	0	0
CN(C)CCOC(=O)C(c1ccccc1)C1(O)CCCC1.Cl																																0	0	0
NCC(O)c1ccc(O)cc1																																0	0	0
CC(C[N+](C)(C)C)OC(N)=O.[Cl-]																																0	0	0
COP(=O)(OC)C(O)C(Cl)(Cl)Cl																																0	0	0
CN1C(=O)CC(C)(c2ccccc2)C1=O																																0	0	0
CCCCC(CC)COC(=O)C=Cc1ccc(OC)cc1																																0	0	0
COC(=O)C1=C(C)NC(C)=C(C(=O)OC(C)(C)CN(C)CCC(c2ccccc2)c2ccccc2)C1c1cccc([N+](=O)[O-])c1.Cl																																0	0	1
NS(=O)(=O)c1cc2c(cc1Cl)NC(Cc1ccccc1)NS2(=O)=O																																0	0	0
CO[C@H]1/C=C/O[C@@]2(C)Oc3c(C)c(O)c4c(O)c(c(/C=N/N5CCN(C6CCCC6)CC5)c(O)c4c3C2=O)NC(=O)/C(C)=C/C=C/[C@H](C)[C@H](O)[C@@H](C)[C@@H](O)[C@@H](C)[C@H](OC(C)=O)[C@@H]1C																																0	0	0
CCC(=O)O[C@H]1CC[C@H]2[C@@H]3CC[C@H]4CC(=O)[C@H](C)C[C@]4(C)[C@H]3CC[C@]12C																																0	0	0
Nc1nc(=O)c2c([nH]1)NCC(CNc1ccc(C(=O)N[C@@H](CCC(=O)[O-])C(=O)[O-])cc1)N2C=O																																0	0	0
Cc1cc(C(=C2C=CC(=N)C=C2)c2ccc(N)cc2)ccc1N																																1	0	1
Cc1ccsc1C(=CCCN1CCC[C@@H](C(=O)O)C1)c1sccc1C.Cl																																0	0	0
CN(C)CCC(c1ccc(Br)cc1)c1ccccn1																																0	0	0
OCCOc1ccccc1																																0	0	0
CC1=C(/C=C/C(C)=C/C=C/C(C)=C\C(=O)O)C(C)(C)CCC1																																0	0	0
Cc1cccc(C)c1NC(=O)c1cc(S(N)(=O)=O)c(Cl)cc1O																																0	0	0
CC[N+]1(CCOC(=O)C(O)(c2ccccc2)c2ccccc2)CCCCC1.[Br-]																																0	0	0
N[C@@H](CCC(=O)N[C@@H](CSSC[C@H](NC(=O)CC[C@H](N)C(=O)O)C(=O)NCC(=O)[O-])C(=O)NCC(=O)O)C(=O)[O-]																																0	0	0
CC1(C)S[C@@H]2[C@H](NC(=O)[C@H](N)c3ccccc3)C(=O)N2[C@H]1C(=O)O																																0	0	0
Cc1ncc(CSSCc2cnc(C)c(O)c2CO)c(CO)c1O.Cl.Cl																																0	0	0
CO[C@@H]1C[C@H](O[C@@H]2[C@@H](C)C(=O)O[C@@H](C)[C@@H](C)[C@@H](OC(C)=O)[C@@H](C)C(=O)[C@@]3(CO3)C[C@@H](C)[C@@H](O[C@@H]3O[C@@H](C)C[C@@H](N(C)C)[C@H]3OC(C)=O)[C@H]2C)O[C@H](C)[C@H]1OC(C)=O																																0	0	1
CCCC1C(=O)N2C(N(C)C)=Nc3ccc(C)cc3N2C1=O																																0	0	0
CCC[C@@H]1C[C@@H](C(=O)N[C@@H](C2O[C@H](SC)[C@H](O)[C@@H](O)[C@H]2O)[C@H](C)Cl)N(C)C1																																0	0	0
CO/N=C(\C(=O)N[C@@H]1C(=O)N2C(C(=O)OCOC(=O)C(C)(C)C)=C(/C=C\c3scnc3C)CS[C@H]12)c1csc(N)n1																																0	0	0
CCCCCCC(=O)O[C@H]1CC[C@H]2[C@@H]3CCc4cc(O)ccc4[C@H]3CC[C@]12C																																0	0	0
COS(=O)(=O)[O-].C[N+]1(C)CCN(CC(O)(c2ccccc2)C2CCCCC2)CC1																																0	0	0
CCOC(=O)[C@H](CCc1ccccc1)N[C@@H](C)C(=O)N1Cc2cc(OC)c(OC)cc2C[C@H]1C(=O)O.Cl																																0	0	0
C[S+](=O)([O-])c1ccc(C2=C(c3ccccc3)C(=O)OC2)cc1																																0	0	0
Clc1ccc(CO/N=C(\Cn2ccnc2)c2ccc(Cl)cc2Cl)c(Cl)c1.O=[N+]([O-])O																																0	0	1
CCCCCCCC(=O)CC[C@H]1[C@H](O)C[C@H](O)[C@@H]1C/C=C\CCCC(=O)OC(C)C																																0	0	0
CC(C)[C@H]1CC[C@H](C)C[C@@H]1O																																0	0	0
O=[N+]([O-])c1cc(I)c(O)c(I)c1																																0	0	1
N[C@@H](CSCCCO)C(=O)O																																0	0	0
CCN(CC)C(=S)SSC(=S)N(CC)CC																																0	0	0		0
O=C(O)CCC(=O)c1ccc(-c2ccccc2)cc1																																0	0	0
CC(=O)Nc1ccc(S(=O)(=O)Nc2ccc([N+](=O)[O-])cc2)cc1																																0	0	0
O=C(O)CNC(=O)c1ccccc1I																																0	0	1
CC(=O)SCC(CC(=O)c1ccc(C)cc1)C(=O)O																																0	0	0
C[N+](C)(C)CC(=O)O.[Cl-]																																0	0	0
CCOC(=O)c1ccccc1C(=O)OCC																																0	0	0
O=S1(=O)OC(c2ccc(O)cc2)(c2ccc(O)cc2)c2ccccc21																																0	0	0
C=Cc1c(C)c2cc3nc(c(CC(=O)N[C@@H](CC(=O)O)C(=O)O)c4nc(cc5[nH]c(cc1[nH]2)c(C)c5CC)C(C)=C4C(=O)O)[C@@H](CCC(=O)O)[C@@H]3C																																0	0	0
Cl.O[C@@H](CNC[C@H](O)[C@H]1CCc2cc(F)ccc2O1)[C@@H]1CCc2cc(F)ccc2O1																																0	0	0
CN(C/C=C/c1ccccc1)Cc1cccc2ccccc12.Cl																																0	0	0
C[C@@H](O)[C@H]1C(=O)N2C(C(=O)O)=C(S[C@@H]3CN[C@H](CNS(N)(=O)=O)C3)[C@H](C)[C@H]12																																0	0	0
CC(C)CC(NC(=O)CNC(=O)C(Cc1ccc(O)cc1)NC(=O)C(CO)NC(=O)C(Cc1c[nH]c2ccccc12)NC(=O)C(Cc1cnc[nH]1)NC(=O)C1CCC(=O)N1)C(=O)NC(CCCN=C(N)N)C(=O)N1CCCC1C(=O)NCC(N)=O																																0	0	0
Nc1ncnc2c1ncn2[C@@H]1O[C@H](COP(=O)(O)OP(=O)([O-])OP(=O)([O-])O)[C@@H](O)[C@H]1O																																0	0	0
C#C[C@]1(O)CC[C@H]2[C@@H]3CCC4=C/C(=N/O)CC[C@@H]4[C@H]3CC[C@@]21CC																																0	0	0
CNC(C)[C@@H](O)c1ccc(O)cc1																																0	0	0
COc1nc(C)nc(Cl)c1NC1=NCCN1																																0	0	0
CC(C)(C)C(=O)C(Oc1ccc(Cl)cc1)n1ccnc1																																0	0	0
Cc1cn([C@H]2C=C[C@@H](CO)O2)c(=O)[nH]c1=O																																0	0	0								0
CCOC(=O)[C@H](CCc1ccccc1)N[C@H](C)C(=O)N1C2CCCCC2C[C@H]1C(=O)O																																0
COC[C@H]1C[C@@H](c2ncc(-c3ccc4c(c3)COc3cc5c(ccc6nc([C@@H]7CC[C@H](C)N7C(=O)[C@@H](NC(=O)OC)C(C)C)[nH]c65)cc3-4)[nH]2)N(C(=O)[C@H](NC(=O)OC)c2ccccc2)C1																																0	0	1
C=C[C@H]1CN2CC[C@H]1C[C@H]2[C@H](O)c1ccnc2ccccc12																																0	0	0
CO[C@H](C(=O)[C@@H](O)[C@@H](C)O)C1Cc2cc3cc(O[C@H]4C[C@@H](O[C@H]5C[C@@H](O)[C@H](O)[C@@H](C)O5)[C@@H](O)[C@@H](C)O4)c(C)c(O)c3c(O)c2C(=O)[C@H]1O[C@H]1C[C@@H](O[C@H]2C[C@@H](O[C@H]3C[C@](C)(O)[C@H](O)[C@@H](C)O3)[C@H](O)[C@@H](C)O2)[C@H](O)[C@@H](C)O1																																0	0	0
CC(C)[C@H]1CC[C@H](C(=O)N[C@H](Cc2ccccc2)C(=O)O)CC1																																0	0	0
CC[C@H]1OC(=O)C[C@@H](O)[C@H](C)[C@@H](OC2OC(C)C(O)C(N(C)C)C2O)[C@@H](CCN2CCCCC2)C[C@@H](C)C(=O)/C=C/C(C)=C/[C@@H]1CN1CCCCC1																																0	0	0
CCCc1nc(C(C)(C)O)c(C(=O)OCc2oc(=O)oc2C)n1Cc1ccc(-c2ccccc2-c2nn[nH]n2)cc1																																0	0	1
Cc1ccc(C(C)OC(=O)C2(C)CCC(C(=O)O)C2(C)C)cc1.OCCNCCO																																0	0	0
C[C@]12CC[C@@H]3[C@H]4CCC(=O)C(O)=C4CC[C@H]3[C@@H]1CC[C@@H]2OC(=O)CCC1CCCC1																																0	0	0
N#Cc1nn(-c2c(Cl)cc(C(F)(F)F)cc2Cl)c(N)c1S(=O)C(F)(F)F																																1	0	0
CCCCCCCCCCCCCCCC[n+]1ccccc1.[Br-]																																0	0	0
Clc1ccc(C(c2ccccc2Cl)C(Cl)Cl)cc1																																0	0	0
Cc1ccc(/C=N/n2c(-c3ccccc3)csc2=S)cc1																																0	0	1
CN(C)CCC(O)(c1ccccc1)c1ccccc1Cl																																0	0	0
CC(=O)OC(C)(C)/C=C/C(=O)[C@](C)(O)[C@H]1C(O)C[C@@]2(C)[C@@H]3CC=C4[C@@H](C=C(O[C@@H]5O[C@H](CO)[C@@H](O)[C@H](O)[C@H]5O)C(=O)C4(C)C)[C@]3(C)C(=O)C[C@]12C																																0	0	0
Cl.Cl.c1ccc(CNCCNCc2ccccc2)cc1																																0	0	0
C[C@@H](c1nc(-c2ccc(C#N)cc2)cs1)[C@](O)(Cn1cncn1)c1cc(F)ccc1F																																0	0	0
CN(C)CCOC(C)(c1ccccc1)c1ccccn1.O=C(O)CCC(=O)O																																0	0	0
O=c1c(-c2ccccc2)c1-c1ccccc1																																0	0	0
O=c1[nH]c2ccccc2n1C1CCN(CCCC(c2ccc(F)cc2)c2ccc(F)cc2)CC1																																0	0	0
O=C1c2cccc(O)c2C(=O)c2c(O)cccc21																																0	0	1
Nc1cccc2c1CN(C1CCC(=O)NC1=O)C2=O																																0	0	0
Oc1cc(Cl)ccc1Oc1ccc(Cl)cc1Cl																																0	0	0
Oc1ccccc1																																0	0	0
COc1ccc(CN(CCN(C)C)c2ccccn2)cc1																										1						0	0	0
Cc1cccn2c(=O)c(-c3nnn[n-]3)cnc12.[K+]																																0	0	0
COc1nc2ccc(Br)cc2cc1[C@@H](c1ccccc1)[C@@](O)(CCN(C)C)c1cccc2ccccc12																																0	0	0
COC(=O)N[C@H](C(=O)N1CCC[C@H]1c1ncc(-c2ccc(-c3ccc(-c4cnc([C@@H]5CCCN5C(=O)[C@@H](NC(=O)OC)C(C)C)[nH]4)cc3)cc2)[nH]1)C(C)C																																0	0	1
CO[C@H]1C=CO[C@@]2(C)Oc3c(C)c(O)c4c(O)c(c(/C=N/N5CCN(C)CC5)c(O)c4c3C2=O)NC(=O)C(C)=CC=C[C@H](C)[C@H](O)[C@@H](C)[C@@H](O)[C@@H](C)[C@H](OC(C)=O)[C@@H]1C																																1
O=C1O[Bi](O)Oc2ccccc21																																0	0	0
CO[C@@H]1[C@@H](OC2OC(C)C(OC3CC(C)(O)C(OC(=O)CC(C)C)C(C)O3)C(N(C)C)C2O)[C@@H](CC=O)C[C@@H](C)C(=O)/C=C\C2O[C@H]2C[C@@H](C)OC(=O)C[C@H]1OC(C)=O																																0	0	0
CCCCCCCCCC(=O)OCCN1CCN(CC/C=C2/c3ccccc3Sc3ccc(Cl)cc32)CC1																																0	0	0
CC(C)=CCC/C(C)=C/C=C/C(C)=C/C=C/C(C)=C/C=C/C=C(C)/C=C/C=C(C)/C=C/C=C(\C)CCC=C(C)C																																0	0	0
CCCCCCOC(=O)/N=C(/N)c1ccc(NCc2nc3cc(C(=O)N(CCC(=O)OCC)c4ccccn4)ccc3n2C)cc1																																0	0	0
NC(=O)NC1NC(=O)NC1=O																																0	0	0
CC(C)Cn1cnc2c(N)nc3ccccc3c21																																0	0	0
C[C@]12CC[C@H]3[C@@H](CCC4=CC(=O)CC[C@@]43C)[C@@H]1CCC2=O																																1	0	0
CCOc1ccccc1OCCN[C@H](C)Cc1ccc(OC)c(S(N)(=O)=O)c1.Cl																																0	0	0
COc1cc(C(=O)NC2CCCNC2)cc(OC)c1OC																																0	0	0
Nc1ccn([C@H]2CC[C@@H](CO)O2)c(=O)n1																																0	0	0
Cc1c(F)cc2c(=O)c(C(=O)O)cn3c2c1CCC3C																																0	0	0
Clc1cccc(Cl)c1N=C1NCCN1																																0	0	0
Nc1ccc(S(=O)(=O)Nc2ccnn2-c2ccccc2)cc1																																0	0	0
N=C(N)NCC1COC2(CCCCC2)O1																																0	0	0
OCCN(CCO)CCO																																0	0	0
N[C@@H](C(=O)N[C@@H]1C(=O)N2C(C(=O)O)=C(Cl)CC[C@H]12)c1ccccc1																																0	0	0
FCOC(C(F)(F)F)C(F)(F)F																																0	0	0
N=C(N)NCCCC(NC(=O)C1CCCN1C(=O)C1CSSCCC(=O)NC(Cc2ccc(O)cc2)C(=O)NC(Cc2ccccc2)C(=O)NC(CCC(N)=O)C(=O)NC(CC(N)=O)C(=O)N1)C(=O)NCC(N)=O																																0	0	0
N=C(N)NCc1cccc(I)c1																																0	0	0
Cc1nc(Nc2ncc(C(=O)Nc3c(C)cccc3Cl)s2)cc(N2CCN(CCO)CC2)n1																																0	0	0
C[N@+]12CCCC[C@@H]1CCC(=C(c1cccs1)c1cccs1)C2.[Br-]																																0	0	0
CC(=O)[C@H]1CC[C@H]2[C@@H]3CCC4=CC(=O)CC[C@]4(C)[C@H]3CC[C@]12C																										1						0	0	0
Fc1cccc(Br)c1NC1=NCCN1																																0	0	0
CCC1(CC)C(=O)NC(=O)N(C)C1=O																																0	0	0
CCCCCCCCCC(=O)OCCN1CCN(CCCN2c3ccccc3Sc3ccc(C(F)(F)F)cc32)CC1																																0	0	1
O=C(O)c1ccccc1C(c1ccc(O)cc1)c1ccc(O)cc1																																0	0	0
Cc1ncc(C[n+]2csc(CCO)c2C)c(N)n1																																0	0	0
CNC(=C[N+](=O)[O-])NCCSCc1csc(CN(C)C)n1																																0	0	0
COC(=O)C1=C(C)NC(C)=C(C(=O)OCCN(C)Cc2ccccc2)C1c1cccc([N+](=O)[O-])c1																																0	0	1
COc1ccc(OC)c(C(O)CNC(=O)CN)c1.Cl																																0	0	0
O=C(O)CCCC[C@@H]1SC[C@@H]2NC(=O)N[C@H]12																																0	0	1
Cl.NC(CO)C(=O)NNCc1ccc(O)c(O)c1O																																0	0	0
CCC(C(N)=O)N1CCCC1=O																																0	0	0
Cc1cc(-n2c(=O)[nH]c(=O)n(C)c2=O)ccc1Oc1ccc([S+](=O)([O-])C(F)(F)F)cc1																																0	0	0
N[C@@H](CCC(=O)N[C@@H](CS)C(=O)NCC(=O)O)C(=O)O																																0	0	0
CC(C)OC(=O)[C@H](C)N[P@](=O)(CO[C@H](C)Cn1cnc2c(N)ncnc21)Oc1ccccc1																																0	0	0
CCN1CCN(c2cc3c(cc2F)c(=O)c(C(=O)O)cn3C2CC2)CC1																																0	0	0
O=C(CCCN1CCC(n2c(=O)[nH]c3ccccc32)CC1)c1ccc(F)cc1																																0	0	0
NS(=O)(=O)c1cc2c(cc1C(F)(F)F)NCNS2(=O)=O																																0	0	0
Clc1ccc(COC(Cn2ccnc2)c2ccc(Cl)cc2Cl)cc1.O=[N+]([O-])O																																0	0	0
CCN(CC)CCOC(=O)c1cccnc1.O=C(O)CC(O)(CC(=O)O)C(=O)O																																0	0	0
CCOc1nc2cccc(C(=O)O)c2n1Cc1ccc(-c2ccccc2-c2nc(=O)o[nH]2)cc1																																0	0	0
Cl.Cl.Cl.O[C@@H](COc1cccc2ncccc12)CN1CCN([C@@H]2c3ccccc3[C@@H]3[C@H](c4ccccc42)C3(F)F)CC1																																0	0	0
CCOC(=O)c1cncn1C(C)c1ccccc1																																0	0	0
CC(=O)Oc1c(C)c(C)c2c(c1C)CC[C@@](C)(CCC[C@H](C)CCC[C@H](C)CCCC(C)C)O2																																0	0	0
CCCCCCCCCCCCCCCCCC(=O)O[Al](O)O																																0	0	0
Nc1cc(C(Cl)=C(Cl)Cl)c(S(N)(=O)=O)cc1S(N)(=O)=O																																0	0	0
COC1=C(OC)C(=O)C(C/C=C(\C)CC/C=C(\C)CC/C=C(\C)CC/C=C(\C)CC/C=C(\C)CC/C=C(\C)CC/C=C(\C)CC/C=C(\C)CC/C=C(\C)CCC=C(C)C)=C(C)C1=O																																0	0	0
O=C(O)Cc1cccc2ccccc12																																0	0	0
CC(c1cc2ccccc2s1)N(O)C(N)=O																																0	0	0
O=C(CCCN1CCC2(CC1)C(=O)NCN2c1ccccc1)c1ccc(F)cc1																										1						0	0	0
C[N+]1(CC2COC(c3ccccc3)(c3ccccc3)O2)CCCCC1.[I-]																																0	0	0
CC#CCC(C)[C@H](O)/C=C/C1[C@H]2C/C(=C/CCCC(=O)O)C[C@H]2C[C@H]1O																																0	0	0
CC(COc1ccc(Oc2ccccc2)cc1)Oc1ccccn1																																0	0	0
O=C1O[C@H](CO)[C@@H](O)[C@H](O)[C@H]1O																																0	0	0
CC(=O)N(CC(O)CO)c1c(I)c(C(=O)NCC(O)CO)c(I)c(C(=O)NCC(O)CO)c1I																																0	0	0
Cn1nnc(-c2ccc(-c3ccc(N4C[C@@H](CO)OC4=O)cc3F)cn2)n1																																0	0	0
CCCCCCCCCCOc1cc2c(O)c(C(=O)OCC)cnc2cc1OCC																																0	0	0
CN1N=C2CCN(C(=O)[C@H](COCc3ccccc3)NC(=O)C(C)(C)N)C[C@]2(Cc2ccccc2)C1=O																																0	0	0
CN1CCN2c3ncccc3Cc3ccccc3C2C1																																0	0	0
O=C(O)c1ccccc1Nc1cccc(C(F)(F)F)c1																																0	0	0
Nc1ccc([As](=O)(O)O)cc1																																0	0	0
N=C(N)NCCCC[C@@H]1NC(=O)CCSSC[C@@H](C(N)=O)NC(=O)[C@@H]2CCCN2C(=O)[C@H](Cc2c[nH]c3ccccc23)NC(=O)[C@H](CC(=O)O)NC(=O)CNC1=O																																0	0	0
CC1CCCC(O)CCCCCc2cc(O)cc(O)c2C(=O)O1																																0	0	0
CCC(c1ccccc1)c1c(O)c2ccccc2oc1=O																																0	0	1
CN(c1nccc(=O)[nH]1)C1CCN(c2nc3ccccc3n2Cc2ccc(F)cc2)CC1																																0	0	0
O=C(O)C(O)C(O)C(=O)O																																0	0	0
NCCS[As](SCCN)c1ccc(Nc2nc(N)nc(N)n2)cc1																																0	0	0
Nc1nc(=O)c2c(CCc3ccc(C(=O)N[C@@H](CCC(=O)O)C(=O)O)cc3)c[nH]c2[nH]1																																0	0	0
CC(C)C[C@H](NC(=O)CNC(=O)c1cc(Cl)ccc1Cl)B(O)O																																0	0	0	1
CC(C)(C)NC(=O)N[C@H](C(=O)N1C[C@H]2[C@@H]([C@H]1C(=O)NC(CC1CCC1)C(=O)C(N)=O)C2(C)C)C(C)(C)C																																0	0	0
COc1ccc(CCNCC(O)COc2cccc(C)c2)cc1OC.Cl																																0	0	0
CC(C)(C)C(=O)OCOC(=O)[C@@H]1N2C(=O)[C@@H](/N=C/N3CCCCCC3)[C@H]2SC1(C)C																																0	0	0
Fc1ccc(C(c2ccc(F)cc2)N2CCN(C/C=C/c3ccccc3)CC2)cc1																										1						0	0	1
CCOc1ccc(C(=O)OCCN(CC)CC)cc1																																0	0	0
CCOC(=O)c1ccc(OCCN2C[C@H](O)[C@@H](O)[C@H](O)[C@H]2CO)cc1																																0	0	0
CN[C@@H]1[C@@H](O)[C@@H](O[C@H]2[C@H](N)C[C@H](N)[C@@H](O[C@H]3OC(CN)=CC[C@H]3N)[C@H]2O)OC[C@@]1(C)O																																0	0	0
CN1CCc2cccc3c2[C@H]1Cc1ccc(O)c(O)c1-3																																0	0	0
CC(=O)OCC(=O)Nc1cc(C#N)cc(NC(=O)COC(C)=O)c1Cl																																0	0	0
CC(C)C(=O)c1c(C(C)C)nn2ccccc12																																0	0	0
Cl.N=C(N)NC(=O)Cc1c(Cl)cccc1Cl																																0	0	0
CC(C)OC(=O)CCC/C=C\C[C@H]1[C@@H](O)C[C@@H](O)[C@@H]1/C=C/[C@@H](O)COc1cccc(C(F)(F)F)c1																																0	0	0
CC(C)C[C@H](NC(=O)[C@H](Cc1ccccc1)NC(=O)c1cnccn1)B(O)O																1																0	0	0	0
COc1ccc2c(c1)OC(C)(C)[C@@H](c1ccccc1)[C@@H]2c1ccc(OCCN2CCCC2)cc1																																0	0	0
CCOC(=O)C1(c2ccccc2)CCN(CCc2ccc(N)cc2)CC1																																0	0	0
Cl.N[C@H]1C(O)O[C@H](CO)[C@@H](O)[C@@H]1O																																0	0	0
CC(C)[C@H](N)C(=O)O																																0	0	0
C=C1[C@@H](n2cnc3c(=O)[nH]c(N)nc32)C[C@H](O)[C@H]1CO																																0	1	0
CC(C(O)c1ccc(O)cc1)N1CCC(Cc2ccccc2)CC1																																0	0	0
CC1(C)[C@@H]2CC[C@@]1(C)C(=O)C2																																0	0	0
Cc1cccc(CN2CCN(C(c3ccccc3)c3ccc(Cl)cc3)CC2)c1.Cl.Cl																																0	0	0
CNC(C)Cc1ccccc1OC																																0	0	0
CC(=O)N[C@@H](CS)C(=O)O																																0	0	0
C[N+](C)(C)CCOC(N)=O.[Cl-]																																0	0	0
CN[C@H]1[C@@H](O)[C@@H](NC)[C@H](O)[C@H]2O[C@@H]3O[C@H](C)CC(=O)[C@]3(O)O[C@H]12.Cl.Cl																																0	0	0
Nc1nnc(-c2cccc(Cl)c2Cl)c(N)n1																																0	0	0
CCC(CC)(CNC(=O)CCCO)c1cccc(OC)c1																																0	0	0
C=CC[C@@H]1/C=C(\C)C[C@H](C)C[C@H](OC)[C@H]2O[C@@](O)(C(=O)C(=O)N3CCCC[C@H]3C(=O)O[C@H](/C(C)=C/[C@@H]3CC[C@@H](O)[C@H](OC)C3)[C@H](C)[C@@H](O)CC1=O)[C@H](C)C[C@@H]2OC																																0	0	0
C/C(=C\c1csc(C)n1)[C@@H]1C[C@@H]2O[C@]2(C)CCC[C@H](C)[C@H](O)[C@@H](C)C(=O)C(C)(C)[C@@H](O)CC(=O)N1																																0	0	0
O=S(=O)([O-])CCCS(=O)(=O)[O-]																																0	0	0
CO/N=C(/C(=O)N[C@@H]1C(=O)N2C(C(=O)OC(C)OC(C)=O)=C(COC(N)=O)CS[C@H]12)c1ccco1																																0	0	0
N=C1CCCN1Cc1[nH]c(=O)[nH]c(=O)c1Cl																																0	0	0
CCN(CC)CCCN(c1ccccc1)C1Cc2ccccc2C1.Cl																																0	0	0
Cl.OC(CCN1CCCCC1)(c1ccccc1)C1CC2C=CC1C2																																0	0	0
OC[C@H]1O[C@](O)(CO)[C@@H](O)[C@@H]1O[C@@H]1O[C@H](CO)[C@H](O)[C@H](O)[C@H]1O																																0	0	0
CCC(=O)c1c(O)cc(O)cc1O																																0	0	0
CC(=O)OCC(=O)[C@@]12OC(C)(C)O[C@@H]1C[C@H]1[C@@H]3C[C@H](F)C4=CC(=O)C=C[C@]4(C)[C@@]3(F)[C@@H](O)C[C@@]12C																																0	0	0
COc1ccc(C(CN(C)C)C2(O)CCCCC2)cc1																																0	0	0
CC[C@@]1(O)C(=O)OCc2c1cc1n(c2=O)Cc2cc3c(CN(C)C)c(O)ccc3nc2-1.Cl																																0	0	0
CC(C)(C)c1ccc(C(=O)CCCN2CCC(OC(c3ccccc3)c3ccccc3)CC2)cc1																																0	0	0
CC[N+](CC)(CCNC(=O)C(=O)NCC[N+](CC)(CC)Cc1ccccc1Cl)Cc1ccccc1Cl.[Cl-].[Cl-]																																1	0	0
CC1=NN(c2ccccc2)C(=O)C1																																1	0	0
[2H]C([2H])([2H])C(O)(CCO[C@@H](C)[C@H]1CC[C@H]2/C(=C/C=C3/C[C@@H](O)C[C@H](O)C3=C)CCC[C@]12C)C([2H])([2H])[2H]																																0	0	0
O=C1/C(=C2\Nc3ccc(S(=O)(=O)[O-])cc3C2=O)Nc2ccc(S(=O)(=O)[O-])cc21																																0	0	0
Cc1cc2nc3c(=O)[nH]c(=O)nc-3n(C[C@@H](O)[C@@H](O)[C@@H](O)COP(=O)([O-])O)c2cc1C																																0	0	0
CNC(=O)c1ccc(N2C(=S)N(c3ccc(C#N)c(C(F)(F)F)c3)C(=O)C2(C)C)cc1F																																0	0	0
CC(N)Cc1ccc(O)cc1																																0	0	0
C[C@@H]1OC(=O)CC(O)CC(O)CC(O)CCC(O)C(O)C[C@]2(O)CC(O)C(C(=O)O)C(CC(OC3O[C@H](C)[C@@H](O)[C@H](N)[C@@H]3O)/C=C/C=C/C=C/C=C/CC/C=C/C=C/[C@H](C)[C@@H](O)[C@@H]1C)O2																																0	0	0
CC(=O)N(O)CCCCCNC(=O)CCC(=O)N(O)CCCCCNC(=O)CCC(=O)N(O)CCCCCN.CS(=O)(=O)O																																0	0	0
CN(CCCCCCCCCCN(C)C(=O)Oc1cccc([N+](C)(C)C)c1)C(=O)Oc1cccc([N+](C)(C)C)c1																																0	0	0
Cc1ccc(S(=O)(=O)O)cc1.NC1CCN(c2nc3c(cc2F)c(=O)c(C(=O)O)cn3-c2ccc(F)cc2F)C1																																0	0	0
CNC[C@H](O)[C@@H](O)[C@H](O)[C@H](O)CO																																0	0	0
CC(C(=O)O)c1ccc(C2CCCCC2)c2ccccc12																																0	0	0
Cc1cc2nc3ccc(N(C)C)cc3[s+]c2cc1N.[Cl-]																																0	0	1
FC(F)OC(F)(F)C(F)Cl																																0	0	0
COc1ccc(-n2nc(C(N)=O)c3c2C(=O)N(c2ccc(N4CCCCC4=O)cc2)CC3)cc1																																0	0	0
CC(C)NCC(O)COc1ccc(CCOCC2CC2)cc1																																0	0	0
Br.CN1[C@H]2CC[C@@H]1C[C@H](OC(=O)C(O)c1ccccc1)C2																																0	0	0
C[C@]12C[C@H](O)[C@H]3[C@@H](CCC4=CC(=O)C=C[C@@]43C)[C@@H]1CC[C@]2(O)C(=O)COP(=O)([O-])[O-]																																0	0	0
CCCCC/C=C\C/C=C\CCCCCCCC(=O)OCC																																0	0	0
COc1ccc(C(=O)Nc2ccccc2CCC2CCCCN2C)cc1																																0	0	0
CC(C)(C)C(O)C=Cc1ccc2c(c1)OCO2																																0	0	0
CCc1ccc(CCOc2ccc(CC3SC(=O)NC3=O)cc2)nc1.Cl																																0	0	0
Clc1ccccc1C(c1ccccc1)(c1ccccc1)n1ccnc1																																0	0	0
CCCCOc1cc(C(=O)NCCN(CC)CC)c2ccccc2n1																																0	0	0
COc1ccc(-c2cc(C(F)F)nn2-c2ccc(S(N)(=O)=O)cc2)cc1F																																0	0	0
O=C(NCC1CN(c2ccc(N3CCOCC3=O)cc2)C(=O)O1)c1ccc(Cl)s1																																0	0	0
Cc1ccccc1C(OCCN(C)C)c1ccccc1.O=C(O)CC(O)(CC(=O)O)C(=O)O																																0	0	0
Cc1cc(C)nc(NS(=O)(=O)c2ccc(N)cc2)n1																																0	0	0
CC(=O)Nc1nnc(S(N)(=O)=O)s1																																0	0	0
Nc1nc(-n2cc(C(=O)O)c(=O)c3cc(F)c(N4CC(O)C4)c(Cl)c32)c(F)cc1F																																0	0	0
O=C1CN2CCOC2(c2ccccc2Cl)c2cc(Cl)ccc2N1																																0	0	0
CCCC[C@H](C)C[C@H](O)/C=C/[C@H]1[C@H](O)CC(=O)[C@@H]1CCCC/C=C/C(=O)O																																0	0	1
C=CC1=C(C(=O)O)N2C(=O)[C@@H](NC(=O)/C(=N\O)c3csc(N)n3)[C@H]2SC1																																0	0	0
O=C(N[C@H]1CCS[C@H]2CCC[C@@H](C(=O)O)N2C1=O)[C@@H](S)Cc1ccccc1																																0	0	0
O=C([O-])[C@H](O)[C@@H](O)[C@H](O)[C@H](O)CO																																0	0	0
C[C@H]1CN(c2c(F)c(N)c3c(=O)c(C(=O)O)cn(C4CC4)c3c2F)C[C@@H](C)N1																																0	0	0
CS(=O)(=O)OCCCNCCCOS(C)(=O)=O.Cc1ccc(S(=O)(=O)O)cc1																																0	0	0
CC(=O)CCC(=O)[O-].CC(=O)CCC(=O)[O-].O.O.[Ca+2]																																0	0	0
CCOC(=O)[C@H](CCc1ccccc1)N[C@@H](C)C(=O)N1CCC[C@H]1C(=O)O																																0	1	1
CCn1cc(C(=O)O)c(=O)c2cc(F)c(N3CCNCC3)nc21																																0	0	0
CCn1nc(C(=O)O)c(=O)c2cc3c(cc21)OCO3																																0	0	0
CCC1(c2cccc(O)c2)CCCCN(C)C1.Cl																																0	0	0
OC(Cn1cncn1)(Cn1cncn1)c1ccc(F)cc1F																																0	0	0
C[C@]12C[C@H](O)[C@@]3(F)[C@@H](CCC4=CC(=O)C=C[C@@]43C)[C@@H]1C[C@@H](O)[C@]2(O)C(=O)CO																																0	0	0
CCCCc1oc2ccccc2c1C(=O)c1cc(I)c(OCCN(CC)CC)c(I)c1																										1						0	0	0
CCC(Oc1ccccc1)C(=O)N[C@@H]1C(=O)N2[C@@H](C(=O)O)C(C)(C)S[C@H]12																																0	0	0
CCCCCCCCCCCCCCCC(=O)OCC(=O)[C@@]1(O)[C@H](C)C[C@H]2[C@@H]3CCC4=CC(=O)C=C[C@]4(C)[C@@]3(F)[C@@H](O)C[C@@]21C																																0	0	1
COc1ccc(NC(=O)c2ccc(C(=N)N(C)C)cc2)c(C(=O)Nc2ccc(Cl)cn2)c1																																0	0	0
O=C([O-])CC(O)CC(O)/C=C/c1c(C2CC2)nc2ccccc2c1-c1ccc(F)cc1																																0
N[C@H](C(=O)O)[C@@H](O)c1ccc(O)c(O)c1																																0	0	0
CCCCCOc1ccc(C2SC(=O)NC2=O)cc1OCC																																0	0	0
O=C(OC[C@H]1O[C@@H](OC(=O)c2cc(O)c(O)c(OC(=O)c3cc(O)c(O)c(O)c3)c2)[C@H](OC(=O)c2cc(O)c(O)c(OC(=O)c3cc(O)c(O)c(O)c3)c2)[C@@H](OC(=O)c2cc(O)c(O)c(OC(=O)c3cc(O)c(O)c(O)c3)c2)[C@@H]1OC(=O)c1cc(O)c(O)c(OC(=O)c2cc(O)c(O)c(O)c2)c1)c1cc(O)c(O)c(OC(=O)c2cc(O)c(O)c(O)c2)c1																																1	0	1
COCC(=O)Nc1c(I)c(C(=O)NCC(O)CO)c(I)c(C(=O)N(C)CC(O)CO)c1I																																0	0	0
NC(=O)c1cc([N+](=O)[O-])cc([N+](=O)[O-])c1																																0	0	0
CCCCCCCCCCCCCCCCCCCCCCCCCCCCO																																0	0	0
CC(=O)c1ccc(S(=O)(=O)NC(=O)NC2CCCCC2)cc1																																0	0	0
COc1cc(C(=O)NS(=O)(=O)c2ccccc2C)ccc1Cc1cn(C)c2ccc(NC(=O)OC3CCCC3)cc12																																0	0	1
COc1ccc(C(=O)N2CCCC2=O)cc1																																0	0	0
N#Cc1cc(-c2n[nH]c(-c3ccncc3)n2)ccn1																																0	0	0
CO[C@H]1/C=C/O[C@@]2(C)Oc3c(C)c(O)c4c(c3C2=O)C2=NC3(CCN(CC(C)C)CC3)NC2=C(NC(=O)/C(C)=C/C=C/[C@H](C)[C@H](O)[C@@H](C)[C@@H](O)[C@@H](C)[C@H](OC(C)=O)[C@@H]1C)C4=O																																0	0	1
C[C@]12CC[C@H]3[C@@H](CC[C@H]4C[C@@H]5S[C@@H]5C[C@@]43C)[C@@H]1CC[C@@H]2O																																0	0	0
CO/N=C(/C(=O)N[C@@H]1C(=O)N2C(C(=O)OCOC(=O)C(C)(C)C)=C(C)CS[C@H]12)c1csc(N)n1.Cl																																0	0	0
Cc1cccc(C)c1N(CCCc1cccnc1)C(=O)C(C)N.Cl.Cl																																0	0	0
CN(C)c1ccc2nc3ccc(N(C)C)cc3[s+]c2c1.[Cl-]																																0	0	1
CN1CCC2=C(C1)c1ccccc1Cc1ccccc12																																0	0	0
CC(C)c1nc(N(C)[S+](C)(=O)[O-])nc(-c2ccc(F)cc2)c1/C=C/[C@@H](O)C[C@@H](O)CC(=O)[O-]																																0
CNC[C@H](O)c1cccc(O)c1.Cl																																0	0	0
CC(CC=O)CCCC(C)(C)O																																0	0	0
Cc1noc(NS(=O)(=O)c2ccc(N)cc2)c1C																																0	0	0
CC(O)(P(=O)([O-])O)P(=O)([O-])O.[Na+].[Na+]																																0
O=C1NC2CCCCN2C12CCN(CCCN1c3ccccc3CCc3ccc(Cl)cc31)CC2																																0	0	0
COc1ccc(C(=O)c2ccccc2O)c(O)c1																																0	0	0
CC(C)(C)NC(=O)[C@@H]1C[C@@H]2CCCC[C@@H]2CN1C[C@@H](O)[C@H](Cc1ccccc1)NC(=O)[C@H](CC(N)=O)NC(=O)c1ccc2ccccc2n1																																0	0	1						1
Nc1c(Br)cc(Br)cc1CNC1CCC(O)CC1																																0	0	0
C[C@@H]1C[C@H]2[C@@H]3C[C@H](F)C4=CC(=O)C=C[C@]4(C)[C@@]3(F)[C@@H](O)C[C@]2(C)[C@@]1(O)C(=O)COC(=O)C(C)(C)C																																0	0	0
[O-][n+]1cccc(/C(Cl)=N/OC[C@H](O)CN2CCCCC2)c1																																0	0	0
O=C(Nc1ccc(Br)cc1)c1cc(Br)cc(Br)c1O																																0	0	0
CN(C)CC/C=C1/c2ccccc2COc2ccc(CC(=O)O)cc21.Cl																																0	0	0
C[N+]1(C)C2CC[C@H]1CC(OC(=O)C(O)c1ccccc1)C2																																0	0	0
Cc1cc2nc3c(=O)[nH]c(=O)nc-3n(C[C@H](O)[C@H](O)[C@H](O)COP(=O)([O-])OP(=O)([O-])OC[C@H]3O[C@@H](n4cnc5c(N)ncnc54)[C@H](O)[C@@H]3O)c2cc1C.O.[Na+].[Na+]																																0	0	0
NCCC[C@H](N)CC(=O)N[C@H]1CNC(=O)[C@H]([C@H]2C[C@H](O)N=C(N)N2)NC(=O)/C(=C/NC(N)=O)NC(=O)[C@H](CO)NC(=O)[C@H](CO)NC1=O																																0	0	0
O=C1CN(/N=C/c2ccc([N+](=O)[O-])o2)C(=O)N1																																0	0	0
CCCCOc1ccc(C(=O)CCN2CCCCC2)cc1.Cl																																0	0	0
NS(=O)(=O)c1cc2c(cc1Cl)N=CNS2(=O)=O																																0	0	0
CC(C)C(Br)C(=O)NC(N)=O																																0	0	0
O=C(O)CCCCC(=O)O																																0	0	0
C#CCN(C)[C@H](C)Cc1ccccc1.Cl																																0	0	0
NCCc1ccc(O)c(O)c1																		0														0	0	0
C[C@H](N[C@H](CCc1ccccc1)C(=O)O)C(=O)N1CCC[C@H]1C(=O)O																																0	0	0
CCCC(=O)Nc1ccc(OCC(O)CNC(C)C)c(C(C)=O)c1.Cl																																0	0	0
C/C(=C(\CCOC(=O)C(C)C)SS/C(CCOC(=O)C(C)C)=C(/C)N(C=O)Cc1cnc(C)nc1N)N(C=O)Cc1cnc(C)nc1N																																0	0	0
Cc1nn(C)c2c1C(c1ccccc1F)=NCC(=O)N2C																																0	0	0
CC(N/C(=N/C#N)Nc1ccncc1)C(C)(C)C																																0	0	0
NCCCC(N)C(=O)O																																0	0	0
Nc1ccn(C2CO[C@H](CO)O2)c(=O)n1																																0	0	0
O=C1CCC(C(=O)O)N1																																0	0	0
NCCCC[C@@H]1NC(=O)[C@@H](Cc2c[nH]c3ccccc23)NC(=O)[C@H](c2ccccc2)NC(=O)[C@@H]2C[C@@H](OC(=O)NCCN)CN2C(=O)[C@H](Cc2ccccc2)NC(=O)[C@H](Cc2ccc(OCc3ccccc3)cc2)NC1=O																																0	0	1
NNCCc1ccccc1.O=S(=O)(O)O																																0	0	0
CC(=O)OCC(=O)[C@@]1(O)CCC2C3CCC4=CC(=O)CC[C@]4(C)C3[C@@H](O)C[C@@]21C																																0	0	0
CN(C)CC/C=C1\c2ccccc2Sc2ccc(Cl)cc21																																1	0	0
CCCC(=O)O[C@]1(C(=O)CCl)[C@@H](C)C[C@H]2[C@@H]3CCC4=CC(=O)C=C[C@]4(C)[C@@]3(F)C(=O)C[C@@]21C																																0	0	0
CC1CCC(C(C)C)C(OC(=O)c2ccccc2N)C1																																0	0	0
C[C@H](CN1CCCC1)C(=O)c1ccc(C(F)(F)F)cc1																																0	0	0
CCCNC(C)C(=O)Nc1c(C)csc1C(=O)OC.Cl																																0	0	0
C=C1CC[C@@]2(O)[C@H]3Cc4ccc(O)c5c4[C@@]2(CCN3CC2CC2)[C@H]1O5																																0	0	0
CC(=O)OCC(CCn1cnc2cnc(N)nc21)COC(C)=O																																0	0	0
CCN1CCCC1=O																																0	0	0
C/C(=N/NC(=O)c1ccncc1)C(=O)O																																0	0	1
Cl.c1cnc2cc3c(cc2n1)C1CNCC3C1																																0	0	0
CNC(=O)c1cnn(-c2nc(N)c3ncn([C@@H]4O[C@H](CO)[C@@H](O)[C@H]4O)c3n2)c1																																0	0	0
C[C@](N)(Cc1ccc(O)c(O)c1)C(=O)O.C[C@](N)(Cc1ccc(O)c(O)c1)C(=O)O.O.O.O																																0	0	0
NC[C@@H]1O[C@H](O[C@@H]2[C@@H](CO)O[C@@H](O[C@@H]3[C@@H](O)[C@H](N)C[C@H](N)[C@H]3O[C@H]3O[C@H](CN)[C@@H](O)[C@H](O)[C@H]3N)[C@@H]2O)[C@H](N)[C@@H](O)[C@@H]1O																																0	0	0
O=[Bi]O[As](=O)(O)c1ccc(NC(=O)CO)cc1																																0	0	0
CN(C)C(=O)N[C@H]1CC[C@H](CCN2CCN(c3cccc(Cl)c3Cl)CC2)CC1																																0	0	0
C[C@@H](O)[C@H]1C(=O)N2C(C(=O)OCOC(=O)C(C)(C)C)=C(SC3CN(C4=NCCS4)C3)[C@H](C)[C@H]12																																0	0	0
CCCC(=O)O[C@]1(C(=O)CO)CC[C@H]2[C@@H]3CCC4=CC(=O)CC[C@]4(C)[C@H]3[C@@H](O)C[C@@]21C																																0	0	0
NS(=O)(=O)c1cc2c(cc1Cl)NC(C(Cl)Cl)NS2(=O)=O																																0	0	0
CCOC(=O)Cn1cccc1-c1nc(-c2ccc(OC)cc2)c(-c2ccc(OC)cc2)s1																																0	0	0
N#Cc1ccc(C(c2ccc(C#N)cc2)n2cncn2)cc1																																0	0	0
Cn1cc[nH]c1=S																																0	0	0
O=c1sc2ccccc2c(O)c1C1CC(c2ccc(-c3ccc(Br)cc3)cc2)Cc2ccccc21																																0	0	0
Nc1ncnc2c1ncn2[C@@H]1O[C@@H]2COP(=O)(O)O[C@H]2[C@H]1O																																0	0	0
O=C(CCCN1CC=C(n2c(=O)[nH]c3ccccc32)CC1)c1ccc(F)cc1																																0	0	0
O=C(O)/C=C(\CC(=O)O)C(=O)O																																0	0	0
CC(C)n1c(/C=C/[C@H](O)C[C@H](O)CC(=O)O)c(-c2ccc(F)cc2)c2ccccc21																																0	0	0
CC1CCC(C(C)C)C(OC(=O)c2ccccc2O)C1																																0	0	0
CC(C)NC[C@@H](O)COc1ccc(CC(N)=O)cc1																																0	0	0
COc1ccccc1OCC(O)CO																																0	0	0
CCC(C)C(N)C(=O)O																																0	0	0
CC(CC(c1ccccc1)c1ccccc1)NC(C)(C)C																																0	0	0
NC(=O)c1cc[n+](CC2=C(C(=O)[O-])N3C(=O)[C@@H](NC(=O)Cc4cccs4)[C@H]3SC2)cc1																																0	0	0
CC(C)N(CCCCOCC(=O)N[S+](C)(=O)[O-])c1cnc(-c2ccccc2)c(-c2ccccc2)n1																																0	0	0
CCCCc1cc2c(=O)c(C(=O)OC)c[nH]c2cc1OCc1ccccc1																																0	0	0
CCO/N=C(\C(=O)N[C@@H]1C(=O)N2C(C(=O)O)=C(Sc3nc(-c4cc[n+](C)cc4)cs3)CS[C@H]12)c1nsc(NP(=O)(O)O)n1																																0	0	0
CCCCCCCCCC(=O)O[C@H]1CC[C@H]2[C@@H]3CCC4=CC(=O)CC[C@]4(C)[C@H]3CC[C@]12C																																1	0	0
O=[Mo](=O)([O-])[O-]																																0	0	0
CC1(COc2ccc(N3CCC(Oc4ccc(OC(F)(F)F)cc4)CC3)cc2)Cn2cc([N+](=O)[O-])nc2O1																																0	0	1
CN1[C@H]2CCC[C@@H]1CC(NC(=O)c1nn(C)c3ccccc13)C2																																0
CN(C)CCc1c[nH]c2ccc(Cn3cncn3)cc12																																0	0	0
CC1=C(C(=O)O)N2C(=O)[C@@H](NC(=O)[C@H](N)c3ccc(O)cc3)[C@H]2SC1																																0	0	0
C=C(NC(=O)C(=C)NC(=O)c1csc(C2=N[C@H]3c4csc(n4)[C@H]4NC(=O)c5csc(n5)[C@H]([C@@](C)(O)[C@@H](C)O)NC(=O)[C@H]5CSC(=N5)/C(=C\C)NC(=O)[C@H]([C@@H](C)O)NC(=O)c5csc(n5)[C@]3(CC2)NC(=O)[C@H](C)NC(=O)C(=C)NC(=O)[C@H](C)NC(=O)[C@H](C(C)CC)N[C@@H]2C=Cc3c([C@H](C)O)cc(nc3[C@H]2O)C(=O)O[C@@H]4C)n1)C(N)=O																																0	0	1
Cc1nnc2n1-c1sc(Br)cc1C(c1ccccc1Cl)=NC2																																0	0	0
O=C(O)CCC(=O)Nc1ccc(S(=O)(=O)Nc2nccs2)cc1																																0	0	0
COc1c(C)c2c(c(O)c1C/C=C(\C)CCC(=O)O)C(=O)OC2							1																									0	0	0
[O-][n+]1ccccc1SSc1cccc[n+]1[O-]																																0	0	0
CC1=C(C/C=C(\C)CCC[C@H](C)CCC[C@H](C)CCCC(C)C)C(=O)c2ccccc2C1=O																																0	0	1
Cc1cc(C(C)(C)C)cc(C)c1CC1=NCCN1.Cl																																0	0	0
COC(=O)c1ccc(O)cc1																																0	0	0
CC(=O)OCC(=O)NCCCOc1cccc(CN2CCCCC2)c1.Cl																																0	0	0
CN(C(=O)C(Cl)Cl)c1ccc(OC(=O)c2ccco2)cc1																																0	0	0
CCn1ccc(NS(=O)(=O)c2ccc(N)cc2)nc1=O																																0	0	0
CC(=C(CCOP(=O)(O)O)SC(=O)c1ccccc1)N(C=O)Cc1cnc(C)nc1N																																0	0	0
CN1CCCN(C(c2ccccc2)c2ccc(Cl)cc2)CC1																																0	0	0
O=C(OCCO)c1ccccc1O																																0	0	0
C#CC(O)(/C=C\Cl)CC																																0	0	0
CC1(C)S[C@@H]2[C@@H](N3C(=O)[C@@H](c4ccccc4)NC3(C)C)C(=O)N2[C@H]1C(=O)[O-]																																0	0	0
CC(=O)O[C@]1(C(C)=O)CC[C@H]2[C@@H]3C=C(Cl)C4=CC(=O)[C@@H]5C[C@@H]5[C@]4(C)[C@H]3CC[C@@]21C																																0	0	0
C[C@H]1CCC[C@@H](C)N1NC(=O)c1ccc(Cl)c([S+](N)(=O)[O-])c1																																0	0	0
CC(C)(C)NCC(O)COc1ccccc1C1CCCC1																																0	0	0
CC[N+](CC)(CC)CCOC(=O)C(C1CCCC1)C1CCCC1.[Br-]																																0	0	0
O=C(NCNC(=O)NC1C(=O)NC(=O)N1CO)NC1C(=O)NC(=O)N1CO																																0	0	0
C=C/C=C/CC1=C(C)[C@H](OC(=O)[C@H]2[C@H](/C=C(\C)C(=O)OC)C2(C)C)CC1=O																																0	0	0
C1N2CN3CN1CN(C2)C3																																0	0	0
O=c1cc(CO)occ1O																																0	0	0
CNCCCC1c2ccccc2C=Cc2ccccc21.Cl																																0	0	0
Clc1ccc2c(c1)C(N1CCNCC1)=Nc1ccccc1O2																																0	0	0
CC(=O)O[C@@H]1CC2C3CCc4cc(OC(=O)c5ccccc5)ccc4C3CCC2(C)[C@H]1OC(C)=O																																0	0	0
CCCCCCCCCCCCCCCCOP(=O)([O-])OCC[N+](C)(C)C																																0	0	0
CCOc1ccccc1O[C@H](c1ccccc1)[C@H]1CNCCO1.CS(=O)(=O)O																																0	0	0
COc1ccc(OC)c(C(O)C(C)N)c1																																0	0	0
C[C@H]1O[C@H](O[C@@H]2[C@@H](CO)O[C@H](O[C@@H]3[C@@H](CO)O[C@@H](O)[C@H](O)[C@H]3O)[C@H](O)[C@H]2O)[C@H](O)[C@@H](O)[C@@H]1N[C@H]1C=C(CO)[C@@H](O)[C@H](O)[C@H]1O																																0	0	0
CCCC1CCCCN1																																0	0	0
CCN(CCO)CCCC(C)Nc1ccnc2cc(Cl)ccc12.O=S(=O)(O)O																																0	0	0
Cl.c1ccc2cc(CC3=NCCN3)ccc2c1																																0	0	0
CCC(=C(CC)c1ccc(O)cc1)c1ccc(O)cc1																																0	0	0
Cl.Oc1ccc([C@H]2CNCc3c2ccc(O)c3O)cc1O																																0	0	0
Nc1ccc2cc3ccc(N)cc3nc2c1.Nc1ccc2cc3ccc(N)cc3nc2c1.O=S(=O)(O)O																																0	0	0
CCCOC(=O)c1ccc(O)cc1																																0	0	1
CC(=O)OCC[N+](C)(C)C.[Cl-]																																0	0	0
CCCc1nc(C)c2c(=O)nc(-c3cc(S(=O)(=O)N4CCN(CC)CC4)ccc3OCC)[nH]n12.O=C(O)CC(O)(CC(=O)O)C(=O)O																																0	0	0
COC(=O)C1=C(C)NC(C)=C(C(=O)OCC(C)=O)C1c1ccccc1[N+](=O)[O-]																																0	0	0
C=C[C@@H]1C[C@]1(NC(=O)[C@@H]1C[C@@H]2CN1C(=O)[C@H](C(C)(C)C)NC(=O)O[C@@H]1C[C@H]1CCCCCc1nc3ccc(OC)cc3nc1O2)C(=O)N[S+](=O)([O-])C1CC1																																0	0	0
CC[C@H]1OC(=O)C[C@@H](OC(C)=O)[C@H](C)[C@@H](O[C@@H]2O[C@H](C)[C@@H](O[C@H]3C[C@@](C)(O)[C@@H](OC(=O)CC(C)C)[C@H](C)O3)[C@H](N(C)C)[C@H]2O)[C@@H](CC=O)C[C@@H](C)C(=O)/C=C/C(C)=C/[C@@H]1CO[C@@H]1O[C@H](C)[C@@H](O)[C@@H](OC)[C@H]1OC																																0	0	0
CCOC(=O)C1=C[C@@H](OC(CC)CC)[C@H](NC(C)=O)[C@@H](N)C1																																0	0	0
CCCCCCCC(=O)N[C@H](CN1CCCC1)[C@H](O)c1ccc2c(c1)OCCO2																																0	0	0
CC(C)COC(=O)OCN1C(=O)CN(CCN2CC(=O)N(COC(=O)OCC(C)C)C(=O)C2)CC1=O																																0	0	0
CCOC(=O)Oc1c(OC)cc(C(=O)O[C@@H]2C[C@@H]3CN4CCc5c([nH]c6cc(OC)ccc56)[C@H]4C[C@@H]3[C@H](C(=O)OC)[C@H]2OC)cc1OC																																0	0	1
CC1=C2N=C(C=C3N=C(C(C)=C4[C@@H](CCC(N)=O)[C@](C)(CC(N)=O)[C@](C)([C@@H]5N=C1[C@](C)(CCC(=O)NC[C@@H](C)OP(=O)([O-])O[C@@H]1[C@@H](CO)O[C@H](n6cnc7cc(C)c(C)cc76)[C@@H]1O)[C@H]5CC(N)=O)N4[Co+]C#N)[C@@](C)(CC(N)=O)[C@@H]3CCC(N)=O)C(C)(C)[C@@H]2CCC(N)=O																																0	0	0
Oc1cccc(C2=C3C=CC(=N3)C(c3cccc(O)c3)=C3C=CC(=N3)C(c3cccc(O)c3)=C3CCC(=N3)C(c3cccc(O)c3)=C3C=CC2=N3)c1																																0	0	1
O=C(O)CCCc1ccc(N(CCCl)CCCl)cc1																		1														0	0	0
NC(=O)CN1CCCC1=O																																0	0	0
CN1CCN(C2=Nc3ccccc3Oc3ccc(Cl)cc32)CC1.O=C(O)CCC(=O)O																																0	0	0
CC(=O)[C@H]1CC[C@H]2[C@@H]3CC=C4C[C@@H](O)CC[C@]4(C)[C@H]3CC[C@]12C																																0	0	0
CCN(CC)CC(=O)Nc1c(C)cccc1C																																0	0	0
O=C(Nc1ccc([N+](=O)[O-])cc1)Nc1ccc([N+](=O)[O-])cc1																																0	0	0
CC(=O)Oc1ccccc1C(=O)O																																0	0	0
Cc1cccc(N(C)C(=S)Oc2ccc3ccccc3c2)c1																																0	0	0
O=C(O)CCCCC1CCSS1																																0	0	0
CCC1Nc2cc(Cl)c(S(N)(=O)=O)cc2S(=O)(=O)N1																																0	0	1
CO[C@@]1(NC(=O)C(C(=O)[O-])c2ccc(O)cc2)C(=O)N2C(C(=O)[O-])=C(CSc3nnnn3C)CO[C@@H]21.[Na+].[Na+]																																0	0	0
O=[N+]([O-])c1cc([As](=O)(O)O)ccc1O																																0	0	1
O=c1[nH]c2cc(Cl)ccc2o1																																0	0	1
CN1CCCC(n2nc(Cc3ccc(Cl)cc3)c3ccccc3c2=O)CC1.Cl																																0	0	0
CCCCCCNC(=O)n1cc(F)c(=O)[nH]c1=O																																0	0	0
Cl.c1ccc([C@H]2CN3CCSC3=N2)cc1																																0
[truncated: 27,384 more rows]
