# Supplementary material for: Deep learning identifies synergistic drug combinations for treating COVID-19
Source: Proc Natl Acad Sci U S A. 2021 Sep 15;118(39):e2105070118. doi: 10.1073/pnas.2105070118 (PMC8488647; doi:10.1073/pnas.2105070118)
Supplement: Supplementary File [file pnas.2105070118.sd02.csv]

id	smiles	label
NCGC00390731-01	O=C(O)c1ccc2nc(-c3cc(Cl)cc(Cl)c3)oc2c1	0
NCGC00023339-16	CCC1C(=O)OCC1Cc1cncn1C	0
NCGC00380992-01	CC1=CC2C(CC1OC1OC(CO)C(O)C(O)C1O)C(C)CC(=O)C2C(C)C	0
NCGC00385947-01	O=C1C(OC2OC(CO)C(O)C(O)C2O)Oc2ccccc2N1O	0
NCGC00346627-08	Cc1cnc(CNC(=O)c2c(=O)c3ccc(N4CCCN(C)CC4)nc3n3c2sc2ccccc23)cn1	0
NCGC00160451-02	CC(C)Cc1ccc(CC(=O)O)cc1	0
NCGC00161923-31	COc1cc(C2c3cc4c(cc3C(O)C3COC(=O)C23)OCO4)cc(OC)c1OC	0
NCGC00091268-12	CN(C)C1C(O)=C(C(N)=O)C(=O)C2(O)C(O)=C3C(=O)c4c(O)cccc4C(C)(O)C3C(O)C12	0
NCGC00166141-06	CN(C)CCOC(c1ccc(Cl)cc1)c1ccccn1.O=C(O)C=CC(=O)O	0
NCGC00351480-16	CCCc1cc(C)[nH]c(=O)c1CNC(=O)c1cc(-c2ccnc(N3CCN(C)CC3)c2)cc2c1cnn2C(C)C	0
NCGC00385823-01	COc1c(C(C)C)c(O)c(O)c2c1C(OC)C1OC(=O)C23CCCC(C)(C)C13	0
NCGC00402235-03	CC1CC(C)CN(CCC(=O)Nc2ccc(Br)cc2)C1	0
NCGC00384655-01	CC(=O)OC1C(=O)C2(C)C(O)CC3OCC3(OC(C)=O)C2C(OC(=O)c2ccccc2)C2(O)CC(O)C(C)=C1C2(C)C	0
NCGC00091616-03	CCOc1ccccc1C(N)=O	0
NCGC00378846-01	CC1(C)Oc2ncnc(N)c2N=C1c1ccc(C23CCC(CC(=O)O)(CC2)CC3)cc1	0
NCGC00024257-08	CNCC(O)c1cccc(O)c1.Cl	0
NCGC00160539-02	Nc1ncnc2c1ncn2CCOCP(=O)(O)O	0
NCGC00182851-02	CC1CC2C3CCC4=CC(=O)C=CC4(C)C3C(=O)CC2(C)C1(O)C(=O)CO	0
NCGC00408825-01	O=C(N1CCCCC1Cc1ccccc1)n1cc(-c2ccc(-c3ccccc3)cc2)nn1	0
NCGC00095304-05	O=C1OCCN1N=Cc1ccc([N+](=O)[O-])o1	0
NCGC00380580-01	CC(=O)OC1C(CO)OC(CO)(OC2OC(COC(=O)C=Cc3ccccc3)C(O)C(O)C2O)C1O	0
NCGC00385149-01	COc1cc(C(=O)OCC2OC(Oc3ccccc3C=CC(=O)O)C(O)C(O)C2O)cc(OC)c1OC	0
NCGC00509859-03	Cc1cnc(C(=O)NC2CCCCCC=CC3CC3(C(=O)N[S+](=O)([O-])C3CC3)NC(=O)C3CC(Oc4nc5ccccc5c5ccccc45)CN3C2=O)cn1	0
NCGC00371015-01	CC(=O)N1CCc2ccc(N(C(=O)C=Cc3cccc(C#N)c3)C3CCN(CCC4CCCC4)CC3)cc21	0
NCGC00387273-01	Fc1ccc(-c2nc(-c3ccccc3F)[nH]c2-c2ccncc2)cc1	0
NCGC00381020-01	CC1OC(OC2C(O)CC3(C)C(C(O)CC4(C)C3CC=C3C5CC(C)(C)CCC5(C(=O)OC5OC(CO)C(O)C(O)C5OC5OCC(OC6OCC(OC7OCC(O)C(O)C7O)C(O)C6O)C(OC6OCC(O)(CO)C6O)C5O)CCC34C)C2(C)CO)C(O)C(O)C1O	0
NCGC00016509-08	COc1cc(C(=O)NCc2ccc(OCCN(C)C)cc2)cc(OC)c1OC	0
NCGC00380931-01	CC1(CCOC2OC(CO)C(O)C(O)C2O)CCC23OC2(C1)C(O)CC1C(C)(C(=O)O)CCCC13C	0
NCGC00015708-15	CNCCCC12CCC(c3ccccc31)c1ccccc12	1
NCGC00347844-02	NC1Nc2ccccc2C1(N)CC1NC(=O)C(Cc2ccccc2)NC(=O)C(Cc2ccccc2)NC1=O	0
NCGC00159469-04	CNC(C)Cc1ccccc1OC	0
NCGC00274080-01	CC12CCC3c4ccc(O)cc4CCC3C1CC(O)C2O	0
NCGC00381220-02	CCC(C)C1NC(=O)C2CCCN2C(=O)C(CC(O)CO)OC(=O)CCNC(=O)C(C)N(C)C(=O)C(C(C)C)N(C)C1=O	0
NCGC00384992-01	CC1CCC23COC(=O)C2=CC(O)CC3C1(C)CCC1=CC(O)OC1=O	0
NCGC00384897-01	O=C(OCC(O)COC1OC(C(=O)O)C(O)C(O)C1O)c1ccccc1	0
NCGC00068236-07	COc1c(N2CCNC(C)C2)c(F)cc2c(=O)c(C(=O)O)cn(C3CC3)c12	0
NCGC00346568-05	CC(C)c1noc(N2CCC(COc3ccc(-c4ccc([S+](C)(=O)[O-])cc4)nc3)CC2)n1	0
NCGC00481574-01	Cc1cc(C)c(CN=C(O)c2cc(-c3ccc(N4CCN(C)CC4)nc3)cc3c2c(C)cn3C(C)C)c(O)n1	1
NCGC00384782-01	COC(=O)C1(C)CCC2(C(=O)O)CCC3(C)C(=CCC4C5(C)CC(O)C(OC6OCC(O)C(O)C6O)C(C)(CO)C5CCC43C)C2C1	0
NCGC00181140-02	COC(COC(N)=O)C1=C(N2CC2)C(=O)C(C)=C(N2CC2)C1=O	0
NCGC00371091-01	Cc1cc(C)c(NC(=O)N(Cc2ccc3c(c2)Cc2ccccc2-3)C2CCCCCC2)c(C)c1	0
NCGC00507962-02	CC(C)n1cc(-c2ccc3c(c2)N(C)CC3)c2c(N[S+](=O)([O-])c3ccn(C)n3)ccnc21	0
NCGC00385287-01	C=C1CCC2C(C)(COC3OC(CO)C(O)C(O)C3O)C(O)CCC2(C)C1CC=C1C(=O)OCC1O	0
NCGC00347131-03	O=C(O)C(O)C(O)C(=O)O	0
NCGC00015959-09	C[n+]1cc2c3c(ccc2c2ccc4cc5c(cc4c21)OCO5)OCO3	0
NCGC00509934-01	NC(=O)c1ccc2nc(-c3ccc(C4(N)CCC4)cc3)c(-c3ccccc3)n2n1	0
NCGC00378990-02	COC(=O)NC(C(=O)N1CC2(CC2)CC1c1ncc(-c2ccc3c(c2)C(F)(F)c2cc(-c4ccc5nc(C6C7CCC(C7)N6C(=O)C(NC(=O)OC)C(C)C)[nH]c5c4)ccc2-3)[nH]1)C(C)C	0
NCGC00384977-01	O=C(C=Cc1ccc(O)c(O)c1)OC1C(OC2CCCCC2O)OC(CO)C(O)C1O	0
NCGC00384499-01	COc1c(OC2OC(CO)C(O)C(O)C2O)c(CCC(=O)O)cc2ccoc12	0
NCGC00015074-14	CC(=O)Nc1nnc(S(N)(=O)=O)s1	0
NCGC00483076-02	CCC1OC(=O)C(C)(F)C(=O)C(C)C(OC2OC(C)CC(N(C)C)C2O)C(C)(OC)CC(C)C(=O)C(C)C2N(CCCCn3cc(-c4cccc(N)c4)nn3)C(=O)OC12C	0
NCGC00169908-02	COc1cc(C)c(C(=O)Oc2cc(C)c(C(=O)Oc3cc(C)c(C(=O)NC(C)C(=O)O)c(O)c3)c(OC3OC(CO)C(O)C(O)C3OC(C)=O)c2)c(OC)c1	0
NCGC00016069-13	Brc1c(NC2=NCCN2)ccc2nccnc12	0
NCGC00385390-01	CC1=CCCC(C)CCOC2OC(COC3OCC(O)(COC1=O)C3O)C(O)C(O)C2O	0
NCGC00385056-01	C=C1C(=O)OC2CC(COC(=O)C(C)C)=C(C(C)CCCOC(C)=O)C(OC(C)=O)C12	0
NCGC00163572-01	COc1cc(-c2oc3cc(O)cc(O)c3c(=O)c2O)ccc1O	0
NCGC00095123-10	CCOc1nc2cccc(C(=O)OC(C)OC(=O)OC3CCCCC3)c2n1Cc1ccc(-c2ccccc2-c2nnn[nH]2)cc1	0
NCGC00385961-01	COc1cc(O)c2c(c1Cl)CC(C)OC2=O	0
NCGC00386913-02	COc1ccc(N2CCN(C(=O)c3cc4c(s3)-c3ccccc3[S+](=O)([O-])C4)CC2)cc1	0
NCGC00017190-01	O=c1cc(-c2cccc(O)c2)oc2c(O)c(O)ccc12	0
NCGC00384981-01	C=C1C(OC2OCC(O)C(O)C2O)CC2C(C)(C)C(O)CCC2(C)C1CCC(C)=CCO	0
NCGC00380203-01	CCC(C)C=C(C)C=CC1=CC2=C(Cl)C(=O)C(C)(OC(C)=O)C(=O)C2=CN1C(CCC(=O)O)C(=O)O	0
NCGC00094812-05	CC(=O)Nc1cc([As](=O)(O)O)ccc1O	0
NCGC00263622-03	CC(=O)OCC1OC(n2cnc(N)nc2=O)C(OC(C)=O)C1OC(C)=O	0
NCGC00263231-01	COc1ccc(-c2c(-c3ccc(O)cc3O)n[nH]c2C)cc1	0
NCGC00370773-01	CCOC(=O)Nc1ccc(NCc2c(C)cc(C)cc2C)cc1N	0
NCGC00013109-03	O=S1(=O)OC(c2ccc(O)cc2)(c2ccc(O)cc2)c2ccccc21	0
NCGC00015819-15	CCCNCC(O)COc1ccccc1C(=O)CCc1ccccc1	0
NCGC00380733-01	COc1c(C)c(OCC(O)C(C)(C)O)cc2c1COC2=O	0
NCGC00185939-01	Cc1ccc(N[S+](=O)([O-])c2ccc3c(c2)CCC(=O)N3)cc1C	0
NCGC00347571-02	CC1CCC2(OC1)OC1CC3C4CCC5CC(O)CCC5(C)C4=CC(=O)C3(C)C1C2C	0
NCGC00016913-14	COc1ccc(CCN2CCC(Nc3nc4ccccc4n3Cc3ccc(F)cc3)CC2)cc1	0
NCGC00024868-09	CC(C)NCC(O)COc1ccc(COCCOC(C)C)cc1.CC(C)NCC(O)COc1ccc(COCCOC(C)C)cc1.O=C(O)C=CC(=O)O	0
NCGC00182081-04	CN(C)CCOC1=Cc2ccccc2Sc2ccc(Cl)cc21	0
NCGC00385179-01	C=C(COC1OC(COC2OCC(O)(CO)C2O)C(O)C(O)C1O)C1Cc2cc(C(C)=O)ccc2O1	0
NCGC00385586-01	CCC(O)C(C)C1CCC(C(C)C(=O)O)O1	0
NCGC00177986-12	CCn1cc(C(=O)O)c(=O)c2cc(F)c(N3CCN(C)CC3)cc21	0
NCGC00347879-02	CC(C)CC(=O)OC1OC=C(COC2OC(CO)C(O)C(O)C2O)C2CC(O)C(O)(CO)C12	0
NCGC00387803-01	CCOc1ccc(CC2NC(=O)CCSSCC(C(=O)N3CCCC3C(=O)NC(CCCN)C(=O)NCC(N)=O)NC(=O)C(CC(N)=O)NC(=O)C(C(C)O)NC(=O)C(C(C)CC)NC2=O)cc1	0
NCGC00179240-04	CC1CN(C2CCC(C#N)(c3ccc(F)cc3)CC2)CCC1(C(=O)O)c1ccccc1.Cl	0
NCGC00385329-01	CC(C)=CCCC1(C)C=CC(OC(=O)C=C(C)C)C(C)(O)C=CC(=O)C(CO)=CC1	0
NCGC00016522-10	CC(=O)Oc1ccc(C(c2ccc(OC(C)=O)cc2)c2ccccn2)cc1	0
NCGC00354780-01	COc1cc(C=Cc2cn(-c3ccc(C(=O)[O-])cc3)nc2C=Cc2ccc(O)c(OC)c2)ccc1O	0
NCGC00346937-01	COc1ccc(C=Cc2cc(OC)c(OC)c(OC)c2)cc1NC(=O)C(N)CO	0
NCGC00015482-15	CC[N+](CC)(CC)CCOc1cccc(OCC[N+](CC)(CC)CC)c1OCC[N+](CC)(CC)CC	0
NCGC00273985-04	CCN1CCC(n2cc(CNc3cc(Cl)c4ncc(C#N)c(Nc5ccc(F)c(Cl)c5)c4c3)nn2)CC1	0
NCGC00024563-11	CN1C(=O)COc2c(C(=O)NC3CN4CCC3CC4)cc(Cl)cc21	0
NCGC00380653-01	CC(=O)OC1CC2(C)C(CCC(C)C23Cc2c(O)cc4c(c2O3)CNC4=O)C(C)(C)C1O	0
NCGC00179903-03	O=c1cc(-c2ccccc2)oc2ccc(O)cc12	0
NCGC00385736-01	CC1(CO)CC(O)C2(C)CCC3(C)C(=CCC4C5(C=O)CCC(OC6OC(C(=O)O)C(O)C(O)C6OC6OC(C(=O)O)C(O)C(O)C6O)C(C)(C)C5CCC43C)C2C1	0
NCGC00263101-07	COCC(=O)NCC=Cc1ccc2ncnc(Nc3ccc(Oc4ccc(C)nc4)c(C)c3)c2c1	0
NCGC00485412-01	CCCCCCCOc1cc2c(cc1C(C)=Cc1ccc(C(=O)O)cc1)C(C)(C)CC[S+]2(=O)[O-]	0
NCGC00242056-04	COc1cc2ncn(-c3cc(OCc4ccccc4[S+](C)(=O)[O-])c(C#N)s3)c2cc1OC	0
NCGC00179506-05	NCC1OC(OC2C(N)CC(N)C(OC3OC(CO)C(O)C(N)C3O)C2O)C(O)C(O)C1O	0
NCGC00015462-22	Cc1cnc(C(=O)NCCc2ccc([S+](=O)([O-])NC(=O)NC3CCCCC3)cc2)cn1	0
NCGC00263103-09	CCOc1cc2ncc(C#N)c(Nc3ccc(F)c(Cl)c3)c2cc1NC(=O)C=CCN(C)C	0
NCGC00242501-03	Cc1cc(C=c2sc3nc4ccccc4n3c2=O)c(C)n1-c1ccccc1	0
NCGC00160428-03	O=C(Nc1ccncc1)C(=O)c1cn(Cc2ccc(Cl)cc2)c2ccccc12	0
NCGC00378691-02	C=CC1CC1(NC(=O)C1CC(Oc2ncc(OC)c3ccc(Cl)cc23)CN1C(=O)C(NC(=O)OC(C)(C)C)C(C)(C)C)C(=O)N[S+](=O)([O-])C1CC1	0
NCGC00347562-02	CC(C)C(=O)OC1C2C(CC(C)C3C=CC(=O)C31C)OC(=O)C2C	1
NCGC00386694-01	CCCCc1ccc(C(=O)Nc2cc(-c3ccc(Cl)cc3)nn2-c2ccc(Cl)cc2)cc1	0
NCGC00164528-04	CCCCCCCCCCCC(=O)OCC(O)CO	0
NCGC00163490-03	C1CCCC2CCCN3CCC(CCCCCCC4CCCN5CCC(CC1)OC45)OC23	0
NCGC00380603-02	CC(O)C=CC1OC(=O)CC1Nc1ccc(C(=O)O)cc1	0
NCGC00015766-13	Cc1cc(C(C)(C)C)c(O)c(C)c1CC1=NCCN1	0
NCGC00384577-01	OCC1(O)COC(OCC2OC(OCCc3ccccc3)C(O)C(O)C2O)C1O	0
NCGC00159341-18	Nc1ccn(C2CSC(CO)O2)c(=O)n1	0
NCGC00385310-01	COC(=O)C1=COC(OC2OC(CO)C(O)C(O)C2O)C2C1C(OC(=O)CCc1ccc(O)cc1)CC2(C)O	0
NCGC00253707-01	Fc1ccc(C(c2ccc(F)cc2)N2CCNCC2)cc1	0
NCGC00386419-01	CC(=O)NC(Cc1ccc(O)cc1)C(=O)NC(CCCNC(=N)N)C(=O)NC(Cc1ccccc1)C(N)=O	0
NCGC00370903-02	CCN(CC)CCCCNc1ncc2cc(-c3c(Cl)cccc3Cl)c(NC(=O)NC(C)(C)C)nc2n1	1
NCGC00162149-07	CN(C)C1C(O)=C(C(N)=O)C(=O)C2(O)C(O)=C3C(=O)c4c(O)ccc(Cl)c4C(O)C3CC12.Cl	0
NCGC00169782-02	CC(=CCCC1(C)C2CC3C(C2)C31C)C(=O)O	0
NCGC00386725-07	CCCCOc1ccc(CCC=C2SC(=O)N(CCN)C2=O)cc1	0
NCGC00390811-01	CCC(C)C1NC(=O)C(Cc2ccc(O)cc2)NC(=O)C(N)CSSCC(C(=O)N2CCCC2C(=O)NC(CC(C)C)C(=O)NCC(N)=O)NC(=O)C(CC(N)=O)NC(=O)C(CCC(N)=O)NC1=O	0
NCGC00378781-01	CSc1ccc(C(=O)NC2CCCCC2NC(=O)CNC(=O)c2cc(C(F)(F)F)ccc2NC(=O)NC(C)C)cc1	0
NCGC00345794-11	N[S+](=O)([O-])OCC1CC(n2ccc3c(NC4CCc5ccccc54)ncnc32)CC1O	0
NCGC00378653-02	COc1ccc(N2CCOCC2)c2sc(NC(=O)N3CCC(C)(O)CC3)nc12	0
NCGC00182868-16	O=C(C=Cc1cccnc1)NCCCCC1CCN(C(=O)c2ccccc2)CC1	0
NCGC00016781-08	Nc1c(Br)cc(Br)cc1CNC1CCC(O)CC1	0
NCGC00169509-02	COC1CC(OC2CCC3(C=O)C4CCC5(C)C(C6=CC(=O)OC6)CCC5(O)C4CCC3(O)C2)OC(C)C1O	0
NCGC00169565-02	C=C1CC23CCC4C(C)(C(=O)O)CCCC4(C)C2CCC1C3	0
NCGC00522534-01	CCCN1CC(N[S+](=O)([O-])N(CC)CC)CC2Cc3c(O)cccc3CC21	0
NCGC00386728-01	Oc1cc(CNC(=S)C=Cc2cc(O)c(O)c(Br)c2)cc(O)c1O	0
NCGC00386232-01	Cn1nc(C(C)(C)C)cc1C(=O)NC(Cc1cccc(Cl)c1)C(=O)NCC#N	1
NCGC00160396-04	COc1ccc(C(=O)c2c(C)n(CCN3CCOCC3)c3ccccc23)cc1	0
NCGC00169858-03	COC(=O)C1(Cc2ccc(O)c(CC=C(C)C)c2)OC(=O)C(O)=C1c1ccc(O)cc1	0
NCGC00179475-03	CC1(C)OC2CC3C4CCC5=CC(=O)CCC5(C)C4(F)C(O)CC3(C)C2(C(=O)CCl)O1	0
NCGC00346889-03	Cc1cn2cc(C(=O)N(C)CCO)cc(NC3CCOc4cccc(C)c43)c2n1	0
NCGC00346932-04	O=[S+]([O-])(CC1CS1)c1ccc(Oc2ccccc2)cc1	0
NCGC00386301-06	CNCc1ccc(C)c(NC(=O)c2ccc(Nc3nc(-c4ccccc4)c4ccccc4n3)cc2)c1	0
NCGC00167984-01	C[N+]12CCCCC1CCC(=C(c1cccs1)c1cccs1)C2.[Br-]	0
NCGC00025341-06	COC(=O)C1=C(C)NC(C)=C(C(=O)OC(C)C)C1c1cccc2nonc12	0
NCGC00381009-01	CC1CC(=O)C2(O)C(C(=O)OCCc3ccc(O)cc3)=COC(OC3OC(CO)C(O)C(O)C3O)C12	0
NCGC00484061-01	Cc1[nH]c2ccc(F)cc2c1-c1nc2c3cccnc3c3ncccc3c2[nH]1	1
NCGC00378762-01	CC(C)c1cccc(C(C)C)c1NC(=O)Nc1ccc(Sc2ccc([N+](=O)[O-])cc2)cc1	0
NCGC00384943-01	COC1CCC(OCC2(COC(=O)c3ccc(C)[nH]3)C(OC(C)=O)CCC3(C)C4CC=C(C)C(C5=C(O)C(=O)OC5O)C4(C)CCC32)OC1C	0
NCGC00485031-01	CC12CCC3C(CCC4CC(O)CCC43C)C1CCC2=O	0
NCGC00370746-10	O=C(Nc1ccc(CN2CCOCC2)cc1)c1ccc(-c2cccc(Cl)c2)o1	0
NCGC00090905-16	C[S+](=O)([O-])OCCCCO[S+](C)(=O)[O-]	0
NCGC00380800-01	COC1C=CC=CC=CCC(OC(=O)C(C)NC(=O)C2CCCCC2)C(C)C(O)C(C)=CCCc2cc(O)cc(c2)NC(=O)C1	0
NCGC00381434-01	CC=Cc1cc(OC)c2c(c1)C(C)C(c1ccc(O)c(OC)c1)O2	0
NCGC00346471-03	COC1C(CO)OC(n2c3c(Cl)cccc3c3c4c(c5c6cccc(Cl)c6[nH]c5c32)C(=O)NC4=O)C(O)C1O	0
NCGC00164529-04	CCCCCCCCCCCCCCCCCC(=O)OCC(O)CO	0
NCGC00091120-13	COC1=CC(=O)CC(C)C12Oc1c(Cl)c(OC)cc(OC)c1C2=O	0
NCGC00347065-03	c1ccc(CNc2nc(N3CCOc4ccccc43)nc3c2CCCC3)cc1	0
NCGC00389662-01	CC(C)CC(NC(=O)CNC(=O)C(Cc1ccc(O)cc1)NC(=O)C(CO)NC(=O)C(Cc1c[nH]c2ccccc12)NC(=O)C(Cc1cnc[nH]1)NC(=O)C1CCC(=O)N1)C(=O)NC(CCCN=C(N)N)C(=O)N1CCCC1C(=O)NCC(N)=O	0
NCGC00385343-01	CC=C(C)C(=O)OC1C(OC(=O)C(C)=CC)C23C(O)CC4(C)C5(C)CCC6C(C)(C)C(OC7OC(C(=O)O)C(O)C(OC8OC(CO)C(O)C(O)C8OC8OC(C)C(O)C(O)C8OC8OCC(O)C(O)C8O)C7OC7OC(CO)C(O)C(O)C7O)CCC6(C)C5CCC4(OC2O)C3CC1(C)C	0
NCGC00178090-03	COC(=O)C1(C)CCC2(C)CCC3(C)C4=CC=C5C(=CC(=O)C(O)=C5C)C4(C)CCC3(C)C2C1	1
NCGC00389219-01	CCN(CC)CCOCCOC(=O)C(CC)(CC)c1ccccc1	0
NCGC00385633-01	CC1(CO)CCCC2(C)C3COC(=O)C3=CC(O)C12	0
NCGC00178692-04	CC(C(O)c1ccccc1)N(C)C	0
NCGC00163470-27	C=CCC1C=C(C)CC(C)CC(OC)C2OC(O)(C(=O)C(=O)N3CCCCC3C(=O)OC(C(C)=CC3CCC(O)C(OC)C3)C(C)C(O)CC1=O)C(C)CC2OC	0
NCGC00386331-01	NC(=O)CCCSc1nc(N)nc(-c2c(Cl)cc3c4c(cccc24)COC3)n1	0
NCGC00385206-01	C=C(C(=O)OC1CC(C)=CCCC(CO)=CC2OC(=O)C(=C)C21)C(O)CO	0
NCGC00344578-01	Cc1cc2nc3c(=O)[nH]c(=O)nc-3n(CC(O)C(O)C(O)COP(=O)([O-])OP(=O)([O-])OCC3OC(n4cnc5c(N)ncnc54)C(O)C3O)c2cc1C.O.[Na+].[Na+]	0
NCGC00380751-01	COC(=O)CC(O)CC(O)C=Cc1c(C)ccc2c1C(OC(C)=O)CC(C)C2	0
NCGC00241107-12	COc1cc(Nc2c(C#N)cnc3cc(OCCCN4CCN(C)CC4)c(OC)cc23)c(Cl)cc1Cl	0
NCGC00384198-02	NC(Cc1ccc([N+]([O-])(CCCl)CCCl)cc1)C(=O)O	0
NCGC00344041-02	CCOc1c2c(c(OCC)c3ccccc13)C(=O)N(c1ccc(CC(=O)N[S+](=O)([O-])c3ccccc3)cc1)C2	0
NCGC00504899-01	COC(=O)N(C)Cc1cccc(N2CCN(C(c3ccccc3)c3ccccc3)CC2)c1	0
NCGC00385645-01	CC=C(C)C(=O)OC1C(C)C2(O)C(C=C(CO)CC3(O)C(=O)C(C)=CC32)C2C(C)(C)C12OC(C)=O	0
NCGC00188346-18	CC(C)n1nc(-c2cc3cc(O)ccc3[nH]2)c2c(N)ncnc21	0
NCGC00015147-04	NC(=NC(=O)c1nc(Cl)c(N)nc1N)NCc1ccccc1	0
NCGC00018158-09	COc1cc2nc(N3CCN(C(=O)C4COc5ccccc5O4)CC3)nc(N)c2cc1OC.CS(=O)(=O)O	0
NCGC00344091-03	COc1ccc(-c2nc(-c3ccc(-c4cccc(Cl)c4)o3)[nH]c2-c2ccc(OC)cc2)cc1	0
NCGC00387491-01	CNc1ccc([N+](=O)[O-])cc1-n1cnc(-c2ccc(C(F)(F)F)cc2)c1	0
NCGC00385029-01	CC(=O)c1c(C)cc2cccc(O)c2c1OC1OC(CO)C(O)C(O)C1O	0
NCGC00388372-01	O=c1ccc2ccc3occc3c2o1	0
NCGC00381437-01	CC=CC1=CC2=C(CO1)C(=O)C(C)(OC(=O)c1c(C)cc(O)cc1OC)C(O)C2	0
NCGC00169796-02	CC1OC(OCC2OC(OCCc3ccccc3)C(O)C(O)C2O)C(O)C(O)C1O	0
NCGC00253588-01	CCC1(O)C(=O)OCc2c1cc1n(c2=O)Cc2c-1nc1ccccc1c2C=NOC(C)(C)C	0
NCGC00186544-01	O=C1CCc2cc([S+](=O)([O-])Nc3cccc(Cl)c3)ccc2N1	0
NCGC00165871-04	CC(C)C(=O)SCCCCCCC(=O)Nc1nc(-c2ccccc2)cs1	0
NCGC00163553-03	CN1c2ccccc2C(=O)N2CCc3c([nH]c4ccccc34)C21	0
NCGC00347741-02	COC(=O)C1=COC(OC2OC(CO)C(O)C(O)C2O)C2C1C=CC21C=C(C(C)OC(=O)C=Cc2ccc(OC3OC(CO)C(O)C(O)C3O)cc2)C(=O)O1	0
NCGC00168865-02	C=C1CCC2C(C)(CO)C(O)CCC2(C)C1CCC1=CCOC1=O	0
NCGC00485899-01	CN(C)c1ccc(NC(=O)N[S+](=O)([O-])c2ccc(Cl)cc2)cc1	0
NCGC00507854-01	Cc1c(CN2CCC(Nc3ncnc4sc(CC(F)(F)F)cc34)CC2)ccc2c1cc(C#N)n2Cc1cn[nH]c1	0
NCGC00386425-01	CNC(=O)c1ccc(Nc2ncc(C(F)(F)F)c(NCc3nccnc3N(C)[S+](C)(=O)[O-])n2)cc1	0
NCGC00263166-10	COC1=CC(c2cc3ccccc3[nH]2)=NC1=Cc1[nH]c(C)cc1C	1
NCGC00091470-05	CC=Cc1ccc(O)c(OC)c1	0
NCGC00378920-01	C=C1C(=CC=C2CCCC3(C)C2CCC3C(C)CCCC(O)(C(F)(F)F)C(F)(F)F)CC(O)CC1O	0
NCGC00015622-10	O=c1cc(N2CCOCC2)oc2c(-c3ccccc3)cccc12	0
NCGC00185963-05	Cc1nc(CNc2ncnc3ccc(-c4ccc5c(c4)OCO5)cc23)cs1	0
NCGC00168809-03	COC1CC(OC2CCC3(C)C(CCC45CCC(C6=CC(=O)OC6)C(C)(CCC43)C5=O)C2)OC(C)C1OC1OC(COC2OC(CO)C(O)C(O)C2O)C(O)C(O)C1O	0
NCGC00386065-01	COC(=O)C1C(CC(C)=O)C=CC(O)C12Oc1cc(C)cc(O)c1C2=O	0
NCGC00386008-01	CC1OC(OC2CCC3(C)C(CCC4C3CCC3(C)C(C5=CC(=O)OC5)CCC43O)C2)C(O)C(O)C1O	0
NCGC00385113-01	CC(C)=CCCC(C)(OC1OC(CO)C(O)C(O)C1O)C1CCC2(C)C1C(O)CC1C3(C)CCC(O)C(C)(C)C3C(OC3OC(CO)C(O)C(O)C3OC3OC(C)C(O)C(O)C3O)CC12C	0
NCGC00601698-01	CC(C)(C)C1N=C(O)OC2CCCC2OCC=CC(F)(F)c2nc3ccccc3nc2OC2CC(C(O)=NC3(C(O)=N[S+](=O)([O-])C4(C)CC4)CC3C(F)F)N(C2)C1=O	0
NCGC00167447-02	CCCSSC(CCO)=C(C)N(C=O)Cc1cnc(C)nc1N	0
NCGC00250406-02	Cn1cncc1C(N)(c1ccc(Cl)cc1)c1ccc2c(c1)c(-c1cccc(Cl)c1)cc(=O)n2C	0
NCGC00179850-02	CC1(C)CCC2(C(=O)OC3OC(CO)C(O)C(O)C3O)CCC3(C)C(=CCC4C5(C)CCC(OC6OC(C(=O)O)C(O)C(O)C6O)C(CO)(CO)C5CCC43C)C2C1	0
NCGC00345834-05	CCc1nc(-c2cccc(C)c2)c(-c2ccnc(NC(=O)c3ccccc3)c2)s1	0
NCGC00346879-04	Cc1ccc(C=NNC(=O)c2ccccc2Oc2ccccc2)o1	0
NCGC00250397-04	Oc1nc(-c2ccc(C(F)(F)F)cc2)nc2c1CSCC2	0
NCGC00167787-03	COc1ccc(C(=O)Nc2sc3c(c2C(N)=O)CCCC3)cc1OC	0
NCGC00017251-06	COc1c(O)cc2oc3cc(O)c(CC=C(C)C)c(O)c3c(=O)c2c1CC=C(C)C	1
NCGC00378983-02	O=C(Nc1cccnn1)N1CCC(=Cc2cccc(Oc3ccc(C(F)(F)F)cn3)c2)CC1	0
NCGC00378763-01	COC(=O)C(Cc1cccc(C(=N)N)c1)C(C)NC(=O)c1ccc(-c2cc[n+]([O-])cc2)cc1	0
NCGC00386274-04	OC(CC1c2ccccc2-c2cncn21)C1CCCCC1	0
NCGC00021141-05	CN(C)CCOc1ccccc1Cc1ccccc1.O=C(O)CC(O)(CC(=O)O)C(=O)O	0
NCGC00384879-01	CC1OC(OC2C(O)COC(OC3C(C)OC(OC4C(OC(=O)C56CCC(C)(C)CC5C5=CCC7C8(C)CC(O)C(OC9OC(C(=O)O)C(O)C(O)C9O)C(C)(CO)C8C(O)CC7(C)C5(C)CC6)OCC(O)C4O)C(O)C3O)C2O)C(O)C(O)C1O	0
NCGC00263480-01	CC(=O)OC1(C(C)=O)CCC2C3CC(C)C4=CC(=O)CCC4(C)C3CCC21C	0
NCGC00370917-01	CCCCN1C2CCC1CC(OC(c1ccc(F)cc1)c1ccc(F)cc1)C2	1
NCGC00167740-02	C=C1C(=O)OC2C=C(C)CCC=C(C)CCC12	0
NCGC00508876-01	COc1cc(Nc2cnc(C#N)c(OC(C)CN(C)C)n2)ncc1-c1cnn(C)c1	0
NCGC00386103-01	CC=CC=Cc1cc2c(C=O)c(O)c(CC=C(C)C)cc2o1	0
NCGC00016504-09	O=C(CCCN1CC=C(n2c(=O)[nH]c3ccccc32)CC1)c1ccc(F)cc1	0
NCGC00167739-08	CC(C)c1onc(-c2c(Cl)cccc2Cl)c1COc1ccc(C=Cc2cccc(C(=O)O)c2)c(Cl)c1	0
NCGC00384185-01	CC(C)c1nc(-c2ccc(NC(=O)Nc3cccc(C(F)(F)F)c3)c3ccccc23)c2c(N)nccn12	0
NCGC00091396-05	O=C(c1ccccc1)C(O)c1ccccc1	0
NCGC00166245-04	Nc1ccc2cc3ccc(N)cc3nc2c1.Nc1ccc2cc3ccc(N)cc3nc2c1.O=S(=O)(O)O	0
NCGC00161344-07	CCC=CCC=CCC=CCC=CCC=CCCCC(=O)O	0
NCGC00488967-01	CN1CCN(C(=O)c2ccc3cc(CCNc4ncnc5ccc(C#N)cc45)ccc3c2)CC1	0
NCGC00601824-01	O=C(Cc1ccccc1)Nc1nnc(NC2CCN(c3nnc(NC(=O)Cc4ccccc4)s3)CC2)s1	0
NCGC00095787-05	O=c1[nH]cnc2c1ncn2C1OC(CO)C(O)C1O	0
NCGC00016087-11	C=CC(N)CCC(=O)O	0
NCGC00016973-06	N#Cc1ccc(C(c2ccc(C#N)cc2)n2cncn2)cc1	0
NCGC00385362-01	CC(=CCCC(C)=CCCC1(C)CCc2cc(O)cc(C)c2O1)CCC=C(C)C(=O)O	0
NCGC00381016-01	O=C(OCC1OC(Oc2ccc(O)cc2COC(=O)C2(O)C(O)CCC(=O)C2OC(=O)C2C=CCC2)C(OC(=O)C2C=CCC2)C(O)C1O)C1C=CCC1	0
NCGC00180662-03	CC1CCC2(C)C3(C)CCC2(OC3=O)C12CC(c1ccoc1)OC2=O	0
NCGC00179767-02	CC(=O)OC(C)(C)C=CC(=O)C(C)(O)C1C(O)CC2(C)C3CC=C4C(C=C(OC5OC(CO)C(O)C(O)C5O)C(=O)C4(C)C)C3(C)C(=O)CC12C	0
NCGC00485929-01	C=C1C(=CC=C2CCCC3(C)C2CCC3C(C)CCC(O)C(C)(C)O)CC(O)CC1O	0
NCGC00385328-01	CC1CCC2(C(=O)O)CCC3(C)C(=CCC4C5(C)C(O)C(O)C(O)C(C)(C)C5CCC43C)C2C1(C)O	0
NCGC00385088-01	CC1OC(OCC2OC(Oc3cc(O)cc4c3C(=O)C(O)(Cc3ccc(O)cc3)O4)C(O)C(O)C2O)C(O)C(O)C1O	0
NCGC00378698-01	COc1cc(OC)cc(C(=O)Nc2ccc(Cl)c(-c3nc4ccc(N(C)C)cc4[nH]3)c2)c1	0
NCGC00347723-02	C=CCC1=CC2(OC)C(C)C(c3ccc(OC)c(OC)c3)OC2(OC)CC1=O	0
NCGC00379208-01	Fc1cc(I)ccc1Nc1c(-c2nnc(NCCN3CCOCC3)o2)ccc(F)c1F	0
NCGC00485913-01	CN1C(=O)N(c2ccc(C#N)c(C(F)(F)F)c2)C(=O)C1(CO)c1ccccc1	0
NCGC00166294-03	CC1CN(c2c(F)c(N)c3c(=O)c(C(=O)O)cn(C4CC4)c3c2F)CC(C)N1	0
NCGC00380986-01	COc1c(C)c(OCC=C(C)C)cc2c1C(=O)NC2=O	0
NCGC00380776-01	CC1(C)C2CCC1(C)C(OC(=O)C(O)(CC(=O)O)CC(=O)O)C2	0
NCGC00346543-05	CNC(=O)c1ccc2c(c1)NC(=O)C2=C(Nc1cccc(CN(C)C)c1)c1ccccc1	0
NCGC00381234-01	C=C(C)C1CCC2(C(=O)OC3OC(COC4OC(CO)C(O)C(O)C4O)C(OC4OC(C)C(O)C(O)C4O)C(O)C3O)CCC3(C(=O)O)C(CCC4C5(C)CCC(=O)C(C)(C)C5CCC43C)C12	0
NCGC00386776-01	CC(C=CC1CC1(C)c1ccc2c(c1)C(C)(C)CCC2(C)C)=CC(=O)O	1
NCGC00347612-02	CC1(C(=O)O)CCCC2(C)C1CCC13CC(CCC21)C1(CO)OC31	0
NCGC00386253-01	CC(C)C(N)C(=O)OCC(CO)OCN1C=NC2C(=O)NC(N)=NC21	0
NCGC00381049-01	C=C1OC2CC(C(=O)O)C=CC2NC1=O	0
NCGC00015563-13	CN(C)CCCN1c2ccccc2CCc2ccccc21	1
NCGC00378913-02	CC(=O)OC1(C(C)=O)CCC2C3CCC4=CC(=O)CCC4=C3C(c3ccc(N(C)C)cc3)CC21C	0
NCGC00021623-05	CC(C)(C)NCC(O)COc1cccc2c1CC(O)C(O)C2	0
NCGC00386772-02	CCCC(=O)C1CCN(c2ncnc3c2CN(C(=O)c2ccc(-c4ccccc4)cc2)CC3)CC1	0
NCGC00380538-01	CC1(C)C2CCC(COC3OC(COC4OCC(O)(CO)C4O)C(O)C(O)C3O)C1C2	0
NCGC00162440-05	CCC(C=CC1OC(=O)C=CC1C)=CC(C)CC=CC(C)=CC(C)C(=O)C(C)C(O)C(C)CC(C)=CC(=O)O	0
NCGC00179265-03	CCNC1CC(N)C(OC2OC(CN)=CCC2N)C(O)C1OC1OCC(C)(O)C(NC)C1O.CCNC1CC(N)C(OC2OC(CN)=CCC2N)C(O)C1OC1OCC(C)(O)C(NC)C1O.O=S(=O)(O)O.O=S(=O)(O)O.O=S(=O)(O)O.O=S(=O)(O)O.O=S(=O)(O)O	0
NCGC00183015-01	Oc1cccc(C2=C3C=CC(=N3)C(c3cccc(O)c3)=C3C=CC(=N3)C(c3cccc(O)c3)=C3CCC(=N3)C(c3cccc(O)c3)=C3C=CC2=N3)c1	0
NCGC00015997-12	NCC[S+](=O)([O-])O	0
NCGC00385950-01	CC1=CC(=O)CC(C)(C)C1COC1OC(CO)C(O)C(O)C1O	0
NCGC00378725-02	CCCCN(CC)c1nc(C)nc2c1c(C)cn2-c1c(C)cc(C)cc1C	0
NCGC00185772-02	CCC1(O)CC2CN(CCc3c([nH]c4ccccc34)C(C(=O)OC)(c3cc4c(cc3OC)N(C)C3C(O)(C(N)=O)C(O)C5(CC)C=CCN6CCC43C65)C2)C1	0
NCGC00025323-08	CC(C)CC(NC(=O)C(O)C(N)Cc1ccccc1)C(=O)O	0
NCGC00347653-02	C=C(C)C1Cc2c(ccc3c2OCC(c2ccc(O)cc2O)C3)O1	0
NCGC00164375-03	CC(O)COc1ccccc1	0
NCGC00386930-01	Cc1nc2sc(C(=O)NCc3ccncc3)c(N)c2c(C)c1Cl	0
NCGC00384820-01	COC(=O)C=CC12COC(C)(C)C1C(O)C(OC(C)=O)C1(C)C2CCC2(C)C(c3ccoc3)OC(=O)C3OC321	0
NCGC00016853-06	COc1ccc2cc(CCC(C)=O)ccc2c1	0
NCGC00421916-03	Cc1nc2cc(C(=O)N3CCC4(CC3)CC(=O)c3c(cnn3C(C)C)C4)ccc2[nH]1	0
NCGC00181306-04	CC(=O)OC12COC1CC(O)C1(C)C(=O)C(O)C3=C(C)C(OC(=O)C(O)C(NC(=O)OC(C)(C)C)c4ccccc4)CC(O)(C(OC(=O)c4ccccc4)C21)C3(C)C	0
NCGC00384715-01	C=CC1C(OC2OC(CO)C(O)C(O)C2O)OC=C(C(=O)OC)C1CC=C(C=O)C1C(C(=O)OC)=COC(OC2OC(CO)C(O)C(O)C2O)C1C=C	0
NCGC00408901-01	FC(F)(F)c1cc(C(F)(F)F)c2ccc3nc(-c4nnco4)cn3c2n1	0
NCGC00014911-03	CC(C)(O)C=CC(=O)C(C)(O)C1C(O)CC2(C)C3CC=C4C(C=C(O)C(=O)C4(C)C)C3(C)C(=O)CC12C	0
NCGC00160397-04	Nc1nc(N)nc(-c2cc(Cl)ccc2Cl)n1.O=C(O)C=CC(=O)O	0
NCGC00380693-01	CC=C(C)C1C=CC2CC(C)CC(C)C2C1C(=O)C1=C(O)C(CC(C)(O)C(=O)O)NC1=O	0
NCGC00386928-01	Cc1cc(N2CCN(C(=O)Oc3ccc(-c4ccccc4)cn3)CC2)c2ccccc2n1	1
NCGC00015542-07	CC(C)C(=O)c1c(C(C)C)nn2ccccc12	0
NCGC00162068-06	Cl.Cl.OCCN1CCN(CCCN2c3ccccc3C=Cc3ccccc32)CC1	0
NCGC00387448-01	CN(C)c1cccc(Oc2cnc(Nc3cccc(O)c3)nc2)c1	0
NCGC00166104-04	NC(=O)CCCCC1CCSS1	0
NCGC00370922-01	CCCCOC(=O)NC(=O)C1c2ccccc2Oc2ccccc21	0
NCGC00390707-01	CN[S+](=O)([O-])CC1CCC(N(C)c2ncnc3[nH]ccc23)CC1	0
NCGC00262945-01	O=C(NCC1CN(c2ccc(N3CCOCC3=O)cc2)C(=O)O1)c1ccc(Cl)s1	0
NCGC00505919-02	Cc1c(-c2c(-c3ccc(F)o3)sc3ncnc(OC(Cc4ccccc4OCc4ccnn4CC(F)(F)F)C(=O)O)c23)ccc(OCCN2CCN(C)CC2)c1Cl	0
NCGC00021139-11	O=C1NC(=O)C(c2ccccc2)(c2ccccc2)N1	0
NCGC00347846-02	COC1CC(=O)C23C(=O)NC(Cc4c[nH]c5ccccc45)C2C(C)C2(C)OC2C3C=CCC(C)CC1O	0
NCGC00485044-01	Cc1ccc(C)c(-c2cc(C(F)(F)F)nn2-c2ccc([S+](N)(=O)[O-])cc2)c1	0
NCGC00178286-05	C[n+]1ccccc1C=NO.[Cl-]	0
NCGC00015300-11	Fc1ccc(C(OCCN2CCN(CCCc3ccccc3)CC2)c2ccc(F)cc2)cc1	0
NCGC00380171-01	COC(=O)CC(C)(O)CC(=O)OCc1ccc(OC2OC(CO)C(O)C(O)C2O)cc1	0
NCGC00389655-01	CCC(C)C(NC(=O)C(Cc1ccc(O)cc1)NC(=O)C(NC(=O)C(CCCN=C(N)N)NC(=O)C(N)CC(=O)O)C(C)C)C(=O)NC(Cc1cnc[nH]1)C(=O)N1CCCC1C(=O)NC(Cc1ccccc1)C(=O)O	0
NCGC00180407-02	CC(=O)Cc1cc(=O)c2c(C)cc(O)c(C3OC(CO)C(O)C(O)C3O)c2o1	0
NCGC00346894-04	CC=CCC(C)C(=O)C1C(=O)NC(C(C)C)C(=O)N(C)CC(=O)N(C)C(CC(C)C)C(=O)NC(C(C)C)C(=O)N(C)C(CC(C)C)C(=O)NC(C)C(=O)NC(C)C(=O)N(C)C(CC(C)C)C(=O)N(C)C(CC(C)C)C(=O)N(C)C(C(C)C)C(=O)N1C	0
NCGC00378703-02	CCCOc1ccc([S+](=O)([O-])N2CCN(CCO)CC2)cc1-c1nc2c(CCC)cn(CC)c2c(=O)[nH]1	0
NCGC00242493-09	CC(C)(C)c1cc(NC(=O)Nc2ccc(-c3cn4c(n3)sc3cc(OCCN5CCOCC5)ccc34)cc2)no1	1
NCGC00015465-10	COC(=O)N1CCN(C(=O)Cc2ccc(Cl)c(Cl)c2)C(CN2CCCC2)C1	0
NCGC00370881-01	CC(CN1CCC(n2c(=O)[nH]c3cc(Cl)ccc32)CC1)NC(=O)c1ccc2ccccc2c1	0
NCGC00380982-01	CCC=CC(O)C(O)C1=C(C)C(=O)C2(O1)C(=O)NC(OC)(C(=O)c1ccccc1)C2O	0
NCGC00378733-02	CCCc1c(C(C)C)nc(C(C)C)c(C(C)O)c1-c1ccc(F)cc1O	0
NCGC00181750-01	CON=C(C(=O)NC1C(=O)N2C(C(=O)[O-])=C(C[n+]3ccn4ncccc43)CSC12)c1nsc(N)n1.Cl	0
NCGC00091015-01	O=C(O)c1ccccc1C(c1ccc(O)cc1)c1ccc(O)cc1	0
NCGC00386713-03	NCC1CCN(c2nccc(-c3ccc4ccccc4c3)n2)CC1	0
NCGC00386681-01	O=C(NC1CCCC(CO)C1)C1CCN(c2nc3cc(Cl)c(-c4ccc(Cl)cc4)cc3o2)CC1	0
NCGC00381108-01	CC(=O)OC1C(c2ccccc2)CCC(c2ccccc2)C1OC(C)=O	0
NCGC00386839-01	CCN1CCCC1CNC(=O)c1ccc2c(c1)NC(=O)C(=Cc1ccccc1F)S2	0
NCGC00166153-02	CC(C)(C)C(=O)C(Oc1ccc(Cl)cc1)n1ccnc1	0
NCGC00385949-01	CC1=C2C3OC(=O)C(C)C3(O)CCC2(C)CCC1=O	0
NCGC00485918-01	CC12CCC(O)CC1CCC1C2C(O)CC2(C)C(c3ccc(=O)oc3)CCC12O	0
NCGC00090957-05	CCCCCCCC(=O)O	0
NCGC00387981-01	N[S+](=O)([O-])c1ccc(NN=C2C(=O)Nc3ccc(Br)cc32)cc1	0
NCGC00408835-01	CNC1CCc2[nH]c3ccc(C(N)=O)cc3c2C1	0
NCGC00023699-09	CC(=O)OCC1=C(C(=O)O)N2C(=O)C(NC(=O)Cc3cccs3)C2SC1	0
NCGC00095707-04	CC(C)=CCCC(C)=CCCC(C)=CCCC(C)=CCCC(C)=CCCC(C)=CCCC(C)=CCCC(C)=CCCC(C)=CCO	0
NCGC00025064-17	CNc1ccc2oc(CC3OC4(CCC3C)OC(C(C)C(=O)c3ccc[nH]3)C(C)CC4C)nc2c1C(=O)O	0
NCGC00385429-01	C=C1CCC2C(C)(C)CC(O)CC2(C)C1CCC(C)CC(=O)O	0
NCGC00370962-01	COc1ccc(CCCN2CCC(COC(c3ccccc3)c3ccccc3)CC2)cc1	1
NCGC00390568-02	C=C(C)C1CCC2(C(=O)O)CCC3(C)C(CCC4C5(C)CCC(OC(=O)CC(C)(C)C(=O)O)C(C)(C)C5CCC43C)C12	0
NCGC00385746-01	CC1OC(OC2C(CO)OC(OC(=O)C34CCC(C)(C)CC3C3=CCC5C6(C)CCC(OC7OCC(O)C(O)C7OC7OC(CO)C(O)C(O)C7OC7OC(C)C(O)C(O)C7O)C(C)(C)C6CCC5(C)C3(C)CC4)C(O)C2O)C(O)C(O)C1O	0
NCGC00091023-06	CCCCCCCCCCCCCCCC[n+]1ccccc1.[Br-]	0
NCGC00017337-17	COc1cc(CNC(=O)CCCCC=CC(C)C)ccc1O	0
NCGC00025172-03	CN(C(=O)c1c(O)c2ccccc2n(C)c1=O)c1ccccc1	0
NCGC00178852-05	NCC1OC(OC2C(N)CC(N)C(OC3OC(CO)C(O)C(N)C3O)C2O)C(N)CC1O	0
NCGC00387260-05	CCN(Cc1ccccc1)C(=O)Cn1c(=O)n(C)c2cnc(-c3ccccc3)nc21	0
NCGC00169945-03	COc1c(C(C)C)cc2c(c1O)C1(C(=O)O)CCCC(C)(C)C1CC2	0
NCGC00389745-01	CCOc1cc(C(C)(C)C)ccc1C1=NC(C)(c2ccc(Cl)cc2)C(C)(c2ccc(Cl)cc2)N1C(=O)N1CCN(CCC[S+](C)(=O)[O-])CC1	0
NCGC00263154-08	Cc1cc(C(C)Nc2ccccc2C(=O)O)c2nc(N3CCOCC3)cc(=O)n2c1	0
NCGC00371259-05	Cc1cn(C2OC(CO)C(O)C2F)c(=O)[nH]c1=O	0
NCGC00263084-02	CNC1CCC(N(Cc2cccc(-c3ccncc3)c2)C(=O)c2sc3c(F)ccc(F)c3c2Cl)CC1	0
NCGC00181785-01	CC(OC1OCCN(CC2=NC(=O)N=N2)C1C1CCC(F)CC1)c1cc(C(F)(F)F)cc(C(F)(F)F)c1	0
NCGC00018097-06	CCC(=O)c1ccc(O)cc1	0
NCGC00186637-01	COC(C(=O)C(O)C(C)O)C1Cc2cc3cc(OC4CC(OC5CC(O)C(OC)C(C)O5)C(OC(C)=O)C(C)O4)c(C)c(O)c3c(O)c2C(=O)C1OC1CC(OC2CC(OC3CC(C)(O)C(OC(C)=O)C(C)O3)C(O)C(C)O2)C(O)C(C)O1	0
NCGC00091641-12	S=c1[nH]cnc2nc[nH]c12	0
NCGC00169454-03	COC(=O)C1(Cc2ccc(O)cc2)OC(=O)C(OC)=C1c1ccc(O)cc1	0
NCGC00249919-01	CC12CCC3C4CCC(=O)C=C4CCC3C1CCC2OC(=O)CCc1ccco1	0
NCGC00385184-01	CC1=CC(C)CC=CC2C3OC3(C)C(C)C3C(Cc4c[nH]c5ccccc45)NC(=O)C23C(=O)C=CC(=O)C1O	0
NCGC00380353-01	CC1=CC23C(COC(=O)C2(O)CO)C(C(=O)O)=CC3C1C	0
NCGC00016375-09	COc1cc(NS(=O)(=O)c2ccc(N)cc2)nc(OC)n1	0
NCGC00384923-01	C=C1COC2(OC3CC4C5CC=C6CC(O)CC(OC7OCC(O)C(OC8OCC(O)C(O)C8O)C7OC7OC(C)C(OC(C)=O)C(OC(C)=O)C7OC(C)=O)C6(C)C5CCC4(C)C3C2C)C(O)C1OC1OC(C)C(O)C(O)C1O	0
NCGC00017352-31	Oc1ccc(C=Cc2cc(O)cc(O)c2)cc1	0
NCGC00168472-03	C=CC1(C)CCC2C(=CCC3C(C)(C(=O)O)CCCC23C)C1	0
NCGC00161827-01	O=[Mo](=O)([O-])[O-]	0
NCGC00169478-03	CC(C=CC1(O)C(C)CC(O)CC1(C)C)OC1OC(CO)C(O)C(O)C1O	0
NCGC00016322-13	Nc1ccc(S(=O)(=O)c2ccc(N)cc2)cc1	0
NCGC00016724-04	CC1CCC2(C(=O)OC3OC(COC4OC(CO)C(OC5OC(C)C(O)C(O)C5O)C(O)C4O)C(O)C(O)C3O)CCC3(C)C(=CCC4C5(C)CC(O)C(O)C(C)(CO)C5CCC43C)C2C1C	0
NCGC00096014-03	O=C(Oc1ccccc1C(=O)O)c1ccccc1O	0
NCGC00378679-01	CN(C)CCc1c[nH]c2ccc(CN3CCN(C)[S+]3(=O)[O-])cc12	0
NCGC00182047-14	Nc1nc(F)nc2c1ncn2C1OC(COP(=O)(O)O)C(O)C1O	0
NCGC00017226-06	C=CC(C)(O)CCC1C(C)(O)CCC2C(C)(C)CCCC21C	0
NCGC00481403-01	Cc1noc(C)c1-c1ccc(-c2cc(C(N)=O)c(NC(N)=O)s2)c(OC2CCNC2)c1	0
NCGC00173359-08	COc1ccc2c(c1OC)CN1CCc3cc4c(cc3C1C2)OCO4	0
NCGC00346808-03	NC(=O)c1cccc(-c2cc(Nc3ccc(OC(F)(F)F)cc3)ncn2)c1	0
NCGC00384533-01	CC=C(C)C(=O)OC1C(OC(C)=O)C23C(O)OC4(CCC5C6(C)CCC(OC7OC(C(=O)O)C(O)C(OC8OC(CO)C(O)C(O)C8OC8OC(C)C(O)C(O)C8OC8OCC(O)C(O)C8O)C7OC7OC(CO)C(O)C(O)C7O)C(C)(C)C6CCC5(C)C4(C)CC2OC(C)=O)C3CC1(C)C	0
NCGC00385412-01	CC(C=CC1(O)C2(C)COC1(C)CC(OC1OC(CO)C(O)C(O)C1O)C2)=CC(=O)O	0
NCGC00380509-01	C=C1C(OC(C)=O)C(OC(=O)C(C)CC)C(=O)C(C)(C)C=CC(C)C(=O)C2(OC(C)=O)CC(C)(OC(C)=O)C(OC(C)=O)C2C1OC(C)=O	0
NCGC00345857-05	Cc1c(NC(=O)c2ccc(C(C)(C)C)cc2)cccc1-c1cn(C)c(=O)c(Nc2ccc(C(=O)N3CCOCC3)cc2)n1	0
NCGC00168783-01	CC(C)OP(=O)(F)OC(C)C	0
NCGC00379161-04	c1ccc(-c2ccc(CNc3nc(-c4ccccn4)nnc3-c3ccccc3)cc2)cc1	1
NCGC00387818-01	CN1C(=O)C(Cc2ccc3ccccc3c2)NC(=C2C=CC(=O)C=C2)c2cc(Cl)ccc21	0
NCGC00263579-01	Cl.OC(CNCC(O)C1CCc2cc(F)ccc2O1)C1CCc2cc(F)ccc2O1	0
NCGC00385998-01	COC(=O)C1=COC(OC2OC(CO)C(O)C(O)C2O)C2C1C(O)C(O)C2(C)O	0
NCGC00385403-01	COC(=O)C(OC(C)=O)C1C(C)(C)C(=O)C2CC3=C4CC(=O)OC(c5ccoc5)C4(C)CCC3C1(C)C2=O	0
NCGC00484799-01	Cc1cc(O)c(-c2ccc(C(C)CN(C)C)cc2)c2c1[nH]c(=O)c1sccc12	0
NCGC00507883-01	COc1cc(C)[nH]c(=O)c1CNC(=O)c1c(C)n(C(C)C2CCN(CC(F)(F)F)CC2)c2ccccc12	0
NCGC00386585-01	Cn1cc([S+](=O)([O-])c2ccc(Cl)cc2)c2cccc(N3CCNCC3)c21	0
NCGC00484059-01	OCC1OC(n2cnc3c(NCc4ccc(O)cc4)ncnc32)C(O)C1O	0
NCGC00168804-02	COc1cc(C2Oc3c(OC)cc(CCCO)cc3C2CO)ccc1OC1OC(C)C(O)C(O)C1O	0
NCGC00167301-02	CC(C)CC(NC(=O)C(Cc1c[nH]c2ccccc12)NC(=O)C(Cc1ccc(O)cc1)NC(=O)C(CO)NC(=O)C(Cc1c[nH]c2ccccc12)NC(=O)C(Cc1cnc[nH]1)NC(=O)C1CCC(=O)N1)C(=O)NC(CCCNC(=N)N)C(=O)N1CCCC1C(=O)NCC(N)=O	0
NCGC00384845-01	CC=CC=CC1OC(O)(C(CC)C(=O)NCC=CC=C(C)C(OC)C(C)C2OC(C=CC=CC=C(C)C(=O)c3c(O)ccn(C)c3=O)C(O)C2O)C(O)C(O)C1(C)C	0
NCGC00094363-07	NC(CO)C(=O)O	0
NCGC00091687-01	O=[S+]([O-])(O)c1ccccc1	0
NCGC00378708-04	COc1cc2nc(C3CC3)nc(N3CCN(c4ccccc4OC)CC3)c2cc1OC	0
NCGC00386733-02	CN(C)CCCNc1nc(CN2CCN(C(c3ccc(Cl)cc3)c3ccc(Cl)cc3)CC2)nc2ccccc12	0
NCGC00091905-05	COC1=CC(=O)OC(C=Cc2ccccc2)C1	0
NCGC00163505-09	COc1ccc2c(c1)c(C1=C(c3c[nH]c4ccccc34)C(=O)NC1=O)cn2CCCN(C)C	0
NCGC00510162-01	Cc1n[nH]c2ncc(C(=O)N3CCCC3c3ccc(Cl)cc3)cc12	0
NCGC00387496-01	Cc1cc(C)nc(SCC(=O)Nc2ncc(Cc3cccc4ccccc34)s2)n1	0
NCGC00384183-06	CCOC(=O)c1ccc(-c2ccc(OC(=O)N(C)Cc3cccc(-c4ccncc4)c3)cc2)cc1	0
NCGC00017112-10	Cc1cc(C2CCCCC2)n(O)c(=O)c1.NCCO	0
NCGC00370868-01	CCCCCOc1cc2c(cc1-c1cc(C=CC(=O)O)ccc1O)C(C)(C)CCC2(C)C	1
NCGC00390716-02	Cc1nc(C#Cc2ccnc(Cl)c2)c(C)n1-c1ccc(F)cc1	0
NCGC00387489-01	FC(F)(F)c1ccccc1-c1cc(C(F)(F)F)c2[nH]c(C3=NOC4(CCCCC4)C3)nc2c1	0
NCGC00346484-04	FC(F)c1nc2ccccc2n1-c1nc(N2CCOCC2)nc(N2CCOCC2)n1	0
NCGC00091534-02	Cc1ccccc1O	0
NCGC00429125-01	CCN1CCN(C2(C(=O)NCCc3ccccc3)Cc3ccccc3C2)CC1	0
NCGC00385663-01	COc1cc(C=CC(=O)OC2C(OC(=O)C=Cc3cc(OC)c(O)c(OC)c3)OC(COC3OC(CO)C(O)C(O)C3O)C(O)C2O)ccc1O	0
NCGC00092388-15	CC1C2CCC3C4CC=C5CC(N(C)C)CCC5(C)C4CCC32CN1C	0
NCGC00169154-02	COc1cc(C=CC(=O)OC2CC3C(C(=O)O)=COC(OC4OC(CO)C(O)C(O)C4O)C3C2C)ccc1O	0
NCGC00185984-02	CN(Cc1cccs1)c1ncnc2ccc(-c3ccc4c(c3)OCO4)cc12	0
NCGC00380637-01	CC=CC=CC(=O)C1=C(O)C2(C)C(=O)C(C)(O)C1C(C1(C)OC(=O)C(C)=C1O)C2C(=O)CCC=CC	0
NCGC00253581-01	COc1ccc2c(c1)c(CC(=O)OCC=C(C)CCC=C(C)CCC=C(C)C)c(C)n2C(=O)c1ccc(Cl)cc1	0
NCGC00179938-02	C=C1C2(C=CC(=O)OC2(C)C)CCC2(C)C13OC14C(=O)OC(C)(C(=C)C12C(=O)OC4C)C3O	0
NCGC00379180-02	O=C(CN1C2=NCCN2c2ccccc21)c1ccc(-c2ccccc2)cc1	0
NCGC00385912-01	C=C(C(=O)O)C1CC=C(CCC(C)=O)C(C)CC1	0
NCGC00384656-01	COC1C(O)C(C)OC(OC2CCC3(C=O)C(CCC4C3CCC3(C)C(C5=CC(=O)OC5)CCC43O)C2)C1O	0
NCGC00384740-01	CC1=C2CC(O)(C(C)(C)O)C(OC3OC(CO)C(O)C(O)C3O)CC(C)C2CC1=O	0
NCGC00167468-02	CC(=O)Nc1ccc(OC(=O)c2ccccc2OC(C)=O)cc1	0
NCGC00016523-05	O=C(CCCCC(=O)Nc1c(I)cc(I)c(C(=O)O)c1I)Nc1c(I)cc(I)c(C(=O)O)c1I	0
NCGC00093366-05	Nc1ccc([As](=O)(O)O)cc1	0
NCGC00167403-06	Cc1cc(Nc2ncc3c(n2)N(C)C(=O)N(c2cc(NC(=O)c4cccc(C(F)(F)F)c4)ccc2C)C3)n(C)n1	0
NCGC00180405-03	COc1cc(C=CC(=O)OC2C3C=COC(OC4OC(CO)C(O)C(O)C4O)C3C3(CO)OC23)ccc1O	0
NCGC00167510-02	CC(O)C1C(=O)N2C(C(=O)O)=C(SC3CNC(CNS(N)(=O)=O)C3)C(C)C12	0
NCGC00390447-01	CC1CCCCN1[S+](=O)([O-])c1ccc(N2CCCC2=O)cc1	0
NCGC00384187-01	CC(C)Nc1nc(Nc2ccccc2)nc(-c2ccccc2)n1	0
NCGC00487207-01	CCN(CC)CCNc1ccc2ncn3c4ccc(O)cc4c(=O)c1c23	0
NCGC00509997-02	COc1ccc([S+](=O)([O-])NC(CNc2nc(C)nc(N3CCC(c4ccc5c(n4)NCCC5)CC3)c2C)C(=O)O)cc1	0
NCGC00385890-01	CC1(C)CC2C(O)c3cocc3CC(C)(O)C2C1	0
NCGC00480888-01	O=C(NCc1ccco1)c1ccc2c(c1)N(Cc1c(F)cccc1Cl)C(=O)CS2	0
NCGC00385285-01	COc1cc(CO)ccc1OC1OC(CO)C(O)C(O)C1O	0
NCGC00384908-01	CC(=O)OC1C(O)CC(OC2OC(CO)C(O)C(O)C2O)C2CCC3C(=O)OC(c4ccoc4)CC3(C)C21	0
NCGC00387257-01	N#Cc1cn(C2OC(CO)C(O)C2O)c2ncnc(N)c12	0
NCGC00183013-01	O=[N+]([O-])c1nccn1COC(CO)C(O)CO	0
NCGC00095237-14	CC(C)=CCCC1(C)C=Cc2c(O)c3c(c(CC=C(C)C)c2O1)OC12C(=CC4CC1C(C)(C)OC2(CC=C(C)C(=O)O)C4=O)C3=O	0
NCGC00169456-02	CC(C)(O)C1CCC2(CO)C(O)CCC(C)(O)C2C1OC1OC(CO)C(O)C(O)C1O	0
NCGC00379082-01	CCCCCOc1ccc(-c2ccc(-c3ccc(C(=O)NC4CC(O)C(O)NC(=O)C5C(O)C(C)CN5C(=O)C(C(C)O)NC(=O)C(C(O)C(O)c5ccc(O)cc5)NC(=O)C5CC(O)CN5C(=O)C(C(C)O)NC4=O)cc3)cc2)cc1	1
NCGC00381414-01	CC1CC(O)C=CC(O)C(O)CC(=O)Cc2c(Cl)c(O)cc(O)c2C(=O)O1	0
NCGC00387792-03	C=CCN(C=C1C(=O)OC(COC)C2(C)C1=C(O)C(=O)C1=C2C(OC(C)=O)CC2(C)C(=O)CCC12)CC=C	0
NCGC00163523-01	OCC1OC(OC2OC=CC3C(O)C4OC4(CO)C23)C(O)C(O)C1O	0
NCGC00178896-05	C[N+]1(C)CCCC(OC(=O)C(O)(c2ccccc2)c2ccccc2)C1.[Br-]	0
NCGC00378978-02	CC(C)c1cc(CNc2nc(Nc3cc(C4CC4)[nH]n3)cc(N3CCN(C)CC3)n2)on1	0
NCGC00249684-04	NC(=O)c1ccc(N(C(N)=O)c2c(F)cccc2F)nc1-c1ccc(F)cc1F	0
NCGC00024494-02	CC(N)C(=O)O	0
NCGC00381281-01	CC(=O)OCC1OC(OC2(CO)OC(CO)C(OC(=O)C=Cc3ccccc3)C2O)C(O)C(O)C1O	0
NCGC00025212-08	CC12C(=O)OC(=O)C1(C)C1CCC2O1	0
NCGC00189368-03	Cc1ccc(N[S+](=O)([O-])c2cc3c(cc2NC(C)CO)NC(=O)CC3)cc1Cl	0
NCGC00015801-12	CC(=O)CCCCn1c(=O)c2c(ncn2C)n(C)c1=O	0
NCGC00481428-01	CCOP(=O)(Cc1ccc(C(=O)Nc2ccc(Br)cc2C#N)cc1)OCC	0
NCGC00380981-01	CC(=O)OC1CCC2(C)C(CCC3(C)C4Cc5c(oc(C)cc5=O)OC4(C)CCC32)C1(C)C	1
NCGC00351600-04	Cn1ncnc1C1c2n[nH]c(=O)c3cc(F)cc(c23)NC1c1ccc(F)cc1	0
NCGC00381562-02	CCN(c1cc(-c2ccc(CN3CCOCC3)cc2)cc(C(=O)NCc2c(C)cc(C)[nH]c2=O)c1C)C1CCOCC1	0
NCGC00370722-02	Cc1cccc(N2CCN(C(=O)c3cc([S+](=O)([O-])N(C)C)ccc3N3CCCC3)CC2)c1C	0
NCGC00168901-04	CCC(C)C=C(C)C=CC1=CC2=C(Cl)C(=O)C(C)(OC(C)=O)C(=O)C2=CO1	0
NCGC00169994-02	CC1=CC(O)C2C(C)(C)CCCC2(C)C1(O)CO	0
NCGC00381293-01	COC1CC(OC2CCC3(C)C(=CCC4(O)C3C(O)C(O)C3(C)C(C(C)O)CCC43O)C2)OC(C)C1OC1CC(OC)C(OC2CC(OC)C(OC3OC(C)C(OC4OC(CO)C(O)C(O)C4O)C(OC)C3O)C(C)O2)C(C)O1	0
NCGC00385246-01	CC(CCC1(O)OC2CC3C4CC=C5CC(OC6OC(CO)C(OC7OC(C)C(O)C(O)C7O)C(O)C6OC6OC(C)C(O)C(O)C6O)CCC5(C)C4CCC3(C)C2C1C)COC1OC(CO)C(O)C(O)C1O	0
NCGC00378431-08	Cc1nn(C)c2c1C(c1ccc(C(F)(F)F)cc1)C(C#N)=C(N)O2	0
NCGC00188344-07	CC1(C)CCC(c2ccc(Cl)cc2)=C(CN2CCN(c3ccc(C(=O)N[S+](=O)([O-])c4ccc(NC(CCN5CCOCC5)CSc5ccccc5)c([S+](=O)([O-])C(F)(F)F)c4)cc3)CC2)C1	0
NCGC00183281-03	CCCCC(=O)O	0
NCGC00015810-24	COc1ccc(Cc2nccc3cc(OC)c(OC)cc23)cc1OC	0
NCGC00346438-03	C=CCNc1c(O)cc2c(O)c1CC(C)CC(OC)C(O)C(C)C=C(C)C(OC(N)=O)C(OC)C=CC=C(C)C(=O)N2	0
NCGC00380390-01	CC1(CO)CCCC2(C)C1C(OC(=O)c1ccccc1)C=C1C(=O)OCC12O	0
NCGC00390567-01	O=C(NCCN1CCOCC1)c1cc2c(Oc3ccc(NC(=O)C4(C(=O)Nc5ccc(F)cc5)CC4)cc3)ccnc2[nH]1	0
NCGC00384617-01	CC(C)CC(=O)OC1OC=C(COC2OC(COC3OC(CO)C(O)C(O)C3O)C(O)C(O)C2O)C2CC(O)C(CO)C12	0
NCGC00166222-04	Cl.Cl.c1ccc(CNCCNCc2ccccc2)cc1	0
NCGC00013037-01	CC1(C)C2CCC1(C)C(OC(=O)CSC#N)C2	0
NCGC00164547-18	COc1cc(C(=O)N[S+](=O)([O-])c2ccccc2C)ccc1Cc1cn(C)c2ccc(NC(=O)OC3CCCC3)cc12	0
NCGC00344555-01	CC1OC(OC2C=C3CCC4C(CCC5(C)C(c6ccc(=O)oc6)CCC45O)C3(C)CC2)C(O)C(O)C1O	0
NCGC00385798-01	CC1NC(=O)CNC(=O)C(C(C)C)NC(=O)C2CCCN2C(=O)C(C(C)C)NC(=O)C(Cc2c[nH]c3ccccc23)NC1=O	0
NCGC00381305-01	CC1C(O)C(O)C2C(C(=O)OCCc3ccc(O)cc3)=COC(OC3OC(CO)C(O)C(O)C3O)C12	0
NCGC00183008-01	Cc1nnc2n1-c1sc(CCc3ccc(CC(C)C)cc3)cc1C(c1ccccc1Cl)=NC2C	0
NCGC00347832-02	COc1cc(C)c(C(=O)OC2C(O)C(CO)OC2n2ccc(=O)[nH]c2=O)c(OC)c1	0
NCGC00385466-01	C=C1C(O)CC2C(C(=O)O)=COC(OC3OC(COC(=O)C=Cc4cc(OC)c(O)c(OC)c4)C(O)C(O)C3O)C12	0
NCGC00015204-09	O=NN(CCCl)C(=O)NCCCl	0
NCGC00386520-01	CCCN(CCC)C1CCc2ccc3[nH]c(C#N)cc3c2C1	0
NCGC00390619-01	COc1cccc(OC)c1-c1ccc(CC(NC(=O)c2c(Cl)cccc2Cl)C(=O)O)cc1	0
NCGC00249920-01	CC12CCC3C4CCC(=O)C=C4CCC3C1CCC2OC(=O)CCC1CCCCC1	0
NCGC00347641-02	CC1C(O)C(O)C2C3(C)C(OC(=O)C13)C(O)C1C(C)(O)C=CC(OC3OC(CO)C(O)C(O)C3O)C12C	0
NCGC00167462-03	CC(=O)NCCCS(=O)(=O)[O-]	0
NCGC00385373-01	CC(C)c1ccc2c(c1)C(O)CC1C(C)(C(=O)O)CCCC21C	0
NCGC00094087-05	NC(=O)c1ncn(C2OC(CO)C(O)C2O)c1O	0
NCGC00485473-01	CCc1c[nH]c2ncnc(N3CCC(N)(CNC(=O)c4ccc(F)cc4F)C3)c12	0
NCGC00346494-06	COc1ccc([S+](=O)([O-])Nc2cccnc2Nc2ccc(O)cc2)cc1	0
NCGC00370834-01	FC(CN1CCNCC1)Cn1c2ccc(Br)cc2c2cc(Br)ccc21	0
NCGC00179590-04	CCOC(=O)Oc1c(OC)cc(C(=O)OC2CC3CN4CCc5c([nH]c6cc(OC)ccc56)C4CC3C(C(=O)OC)C2OC)cc1OC	0
NCGC00384829-01	CC(=O)OC1C(CO)OC(OC2C(OC(=O)C34CCC(C)(C)CC3C3=CCC5C6(C)CCC(OC7OC(C(=O)O)C(O)C(OC8OCC(O)C(O)C8O)C7OC7OC(CO)C(O)C(O)C7O)C(C)(C=O)C6CCC5(C)C3(C)CC4O)OC(C)C(OC3OC(C)C(OC4OCC(O)C(O)C4O)C(O)C3O)C2O)C(O)C1O	0
NCGC00347841-02	CC1(CO)CCCC2(C)C1C(OC(=O)c1ccccc1)CC1C(=O)OCC12O	0
NCGC00385212-01	C=C1CCC2(C(=O)OC3OC(CO)C(O)C(O)C3O)CCC3(C)C(=CCC4C5(C)CCC(OC6OC(CO)C(OC7OC(C)C(O)C(O)C7O)C(OC7OCC(O)C(O)C7O)C6O)C(C)(C)C5CCC43C)C2C1	0
NCGC00182064-02	O=C(Cn1cnnn1)NC1C(=O)N2C(C(=O)[O-])=C(CSc3nncs3)CSC12.[Na+]	0
NCGC00347279-01	c1ccc(-c2oc3ncnc(NCC4CCCO4)c3c2-c2ccccc2)cc1	0
NCGC00091281-10	CN(C)NC(=O)CCC(=O)O	0
NCGC00013565-03	CC(C)CC(N)C(=O)O	0
NCGC00162150-04	COCCOC(=O)C1=C(C)NC(C)=C(C(=O)OCC=Cc2ccccc2)C1c1cccc([N+](=O)[O-])c1	0
NCGC00160146-02	COC1=CC23CCCN2CCc2cc4c(cc2C3C1O)OCO4	0
NCGC00164361-03	O=C(O)CCCCCCCCC(=O)O	0
NCGC00015817-14	CC(CN1c2ccccc2Sc2ccccc21)N(C)C	0
NCGC00346532-04	CC1CCC(C(=O)N(c2cc(C#CC(C)(C)C)sc2C(=O)O)C2CCC(O)CC2)CC1	0
NCGC00385695-01	O=C(C=Cc1ccc(O)cc1)OCC1OC(OC2(CO)OC(CO)C(O)C2O)C(O)C(O)C1O	0
NCGC00347702-02	CC=C1C(OC2OC(CO)C(O)C(O)C2O)OC=C(C(=O)OC)C1CC(=O)OCC1OC(OCCc2ccc(O)cc2)C(O)C(O)C1O	0
NCGC00385710-01	CCC(C)C=C(C)C=CC1=CC2=C(Cl)C(=O)C(C)(OC(C)=O)C(=O)C2=CN1C1CCCCN(C(CCC(N)=O)C(=O)O)C1=O	0
NCGC00169833-02	OCC1=CC(O)C2C=COC(OC3OC(CO)C(O)C(O)C3O)C12	0
NCGC00095196-07	CCN(CC)CCOc1ccc2c(c1)C(=O)c1cc(OCCN(CC)CC)ccc1-2	1
NCGC00241455-04	Cc1cc(SCc2sc(-c3ccc(C(F)(F)F)cc3)nc2C)ccc1OCC(=O)O	0
NCGC00159453-05	CC(c1cc2ccccc2s1)N(O)C(N)=O	0
NCGC00159441-03	CC1OC(OC2CCC3(C)C(CCC4C3CC(O)C3(C)C(C5=CC(=O)OC5)CCC43O)C2)CC(O)C1OC1CC(O)C(OC2CC(O)C(OC3OC(CO)C(O)C(O)C3O)C(C)O2)C(C)O1	0
NCGC00015680-33	COc1ccc2[nH]cc(CCNC(C)=O)c2c1	0
NCGC00385422-01	CN1c2ccccc2C(=O)N2CCC3c4ccccc4NC3C21	0
NCGC00350780-09	O=C(Nc1ccc2[nH]nc(-c3ccncc3)c2c1)C1CCN(CC(=O)N2CCN(c3ccc(-c4ncccn4)cc3)CC2)C1	0
NCGC00182995-01	CCN1C(=O)c2ccccc2C1Nc1ccc(OCCN2CCCCC2)cc1	0
NCGC00385224-01	CC1CCC2(O1)C(C)(C)CC(OC1OC(COC3OCC(O)(CO)C3O)C(O)C(O)C1O)CC2(C)O	0
NCGC00015110-09	CCC1(c2ccc(N)cc2)CCC(=O)NC1=O	0
NCGC00384493-01	CC(=O)OCC12C(O)CC3(C)C(=CCC4C5(C)CCC(OC6OC(C(=O)O)C(OC7OC(CO)C(O)C(O)C7O)C(O)C6OC6OC(CO)C(O)C(O)C6O)C(C)(CO)C5CCC43C)C1CC(C)(C)C(OC(C)=O)C2O	0
NCGC00386310-01	O=C(C=Cn1cnc(-c2cc(C(F)(F)F)cc(C(F)(F)F)c2)n1)NNc1cnccn1	0
NCGC00142384-03	CC(CCC(=O)O)C1CCC2C3C(O)CC4CC(O)CCC4(C)C3CC(O)C12C	0
NCGC00380314-01	CC=C(C=C(C)C=CC=CC=C(C)C(=O)C12OC1C(O)(CCO)NC2=O)C(=O)OC	0
NCGC00095055-13	CCC(C(=O)[O-])C1CCC(C)C(C(C)C(O)C(C)C(=O)C(CC)C2OC3(C=CC(O)C4(CCC(C)(C5CCC(O)(CC)C(C)O5)O4)O3)C(C)CC2C)O1	0
NCGC00380764-01	CC1CCC2C(=CCC(O)C2(C)C)C1(C)Cc1c(O)cc(CO)c(C=O)c1O	0
NCGC00538144-01	CC1CCCC(C)N1C(=S)Nc1cccc(C(F)(F)F)c1	0
NCGC00263219-03	COc1cc2c(cc1OC)CN(CCc1ccc(NC(=O)c3cccc4c(=O)c5cccc(OC)c5[nH]c34)cc1)CC2	0
NCGC00344528-01	Cc1cc(-c2ccc(N=Nc3c(S(=O)(=O)[O-])cc4cc(S(=O)(=O)[O-])cc(N)c4c3O)c(C)c2)ccc1N=Nc1c(S(=O)(=O)[O-])cc2cc(S(=O)(=O)[O-])cc(N)c2c1O	0
NCGC00025000-14	CC(=O)N1CCN(c2ccc(OCC3COC(Cn4ccnc4)(c4ccc(Cl)cc4Cl)O3)cc2)CC1	0
NCGC00479258-01	O=C(O)c1ccnc2cc(C(OCCN3CCCCC3)c3ccccc3Cl)[nH]c12	0
NCGC00381622-01	Cc1[nH]c2c(C#N)cnn2c(=O)c1C(C)C	0
NCGC00390547-02	C[n+]1cc(NC(=O)c2cccc(C(=O)Nc3cc4ccccc4[n+](C)c3)n2)cc2ccccc21	0
NCGC00346592-02	COc1ccc(-c2oc3c(CC=C(C)C)c(OC4OC(CO)C(O)C(O)C4O)cc(O)c3c(=O)c2OC2OC(C)C(O)C(O)C2O)cc1	0
NCGC00016611-10	CCCCOc1ccc(CC(=O)NO)cc1	0
NCGC00015225-08	COc1ccc2c(c[n+](C)c3c4cc5c(cc4ccc23)OCO5)c1OC	0
NCGC00090782-06	CS(=O)(=O)O.Cc1c(O)cccc1C(=O)NC(CSc1ccccc1)C(O)CN1CC2CCCCC2CC1C(=O)NC(C)(C)C	0
NCGC00015598-16	CC1(C)CCC2=C(O1)c1ccccc1C(=O)C2=O	0
NCGC00165774-05	O=C([O-])CCCC=CCC1C(O)CC(O)C1C=CC(O)COc1cccc(Cl)c1	0
NCGC00160617-03	Cc1ncc(C[n+]2csc(CCOP(=O)(O)OP(=O)(O)O)c2C)c(N)n1	0
NCGC00380484-01	CC1=C(C(=O)OC2OC(COC3OC(CO)C(O)C(O)C3O)C(O)C(O)C2O)C(C)(C)CCC1	0
NCGC00384914-01	CC1(C)CCC2(COC3OC(CO)C(O)C(O)C3O)C(O)CC3(C)C(=CCC4C5(C)CCC(OC6OC(COC7OC(COC8OCC(O)C(O)C8O)C(O)C(O)C7O)C(O)C(O)C6O)C(C)(C)C5CCC43C)C2C1	0
NCGC00253867-02	COCCCN1CCC(NC(=O)c2cc(Cl)c(N)c3c2OCC3)CC1	0
NCGC00390775-03	C=C1CCCC2(C)C=C3OC(=O)C(C)=C3CC12	0
NCGC00378927-02	Fc1ccc(-c2c3cccc(C(F)(F)F)c3nn2Cc2ccc(F)cc2Cl)cc1	0
NCGC00386370-01	Cc1nc2c(-c3cnc(N)nc3)nc(N3CCOCC3)nc2n1C(C)C	0
NCGC00384710-01	C=C1CCC2(OC1)OC1CC3C4CC=C5CC(OC6OC(C)C(O)C(O)C6O)CC(OC6OC(C)C(O)C(O)C6OC6OC(C)C(O)C(O)C6O)C5(C)C4CCC3(C)C1C2C	0
NCGC00384202-01	CCOC(=O)N1CCC(CN(Cc2ccc(Cl)cc2)Cc2ccc([N+](=O)[O-])s2)C1	0
NCGC00381308-01	CC1OC(OC2C(OC3C(OC4CCC5(CO)C(CCC6(C)C5CC=C5C7CC(C)(C)CC(O)C7(C)CCC56C)C4(C)C)OC(C(=O)O)C(O)C3O)OCC(O)C2O)C(O)C(O)C1O	0
NCGC00168251-01	CCOc1ccc2c3c1OC1C(O)C=CC4C(C2)N(C)CCC341	0
NCGC00024928-14	CCC(=C(c1ccccc1)c1ccc(OCCN(C)C)cc1)c1ccccc1	1
NCGC00384304-02	CCN(c1cc(C#CCN2CCOCC2)cc(C(=O)NCc2c(C)cc(C)[nH]c2=O)c1C)C1CCC(N(C)CCOC)CC1	0
NCGC00370963-01	CC(C)c1cccc2c(-c3ccccc3)cc(-c3ccc(-c4ccc(C(=O)O)cc4)[nH]3)nc12	0
NCGC00378786-01	O=[S+]([O-])(c1ccc(Cl)cc1)N1CCN(c2ccnc3cc(Cl)ccc23)CC1	0
NCGC00159478-04	O=C(Oc1cccc2cccnc12)c1ccccc1	0
NCGC00164561-02	CC(=O)NC1C(NC(=N)N)C=C(C(=O)O)OC1C(O)C(O)CO	0
NCGC00167452-03	O=C([O-])c1cc(O)c2c3nc4ccccc4oc-3cc(=O)c2n1	0
NCGC00178417-03	NCC1OC(OC2C(N)CC(N)C(O)C2OC2OC(CO)C(O)C2O)C(N)C(O)C1O.O=S(=O)(O)O	0
NCGC00180697-02	C=C(C)C1CCC(C)(O)C(OC(=O)c2ccccc2)C1	0
NCGC00160584-01	OCC(O)COc1ccc(Cl)cc1	0
NCGC00015368-11	CCN(CC)CCOC(=O)C1(C2CCCCC2)CCCCC1	0
NCGC00182982-01	CCNC(=O)NCCCOc1cccc(CN2CCCCC2)c1	0
NCGC00378623-01	CCC(C)C(C(CC(=O)N1CCCC1C(OC)C(C)C(=O)NC(Cc1ccccc1)c1nccs1)OC)N(C)C(=O)C(NC(=O)C(C(C)C)N(C)C)C(C)C	0
NCGC00485397-01	Cc1cn2cc(CC(=O)N3CCC4(CC3)CN(Cc3ccc(-n5nccn5)cc3Cl)C4)nc2s1	0
NCGC00188864-02	COc1cc(C(C)=O)ccc1OCCCN1CCC(c2noc3cc(F)ccc23)CC1	0
NCGC00485011-01	COC(=O)CCC(C)C1CCC2C3CC(=O)C4CC(OC(C)=O)CCC4(C)C3CCC12C	0
NCGC00510487-01	OC1CCC(C(O)CC2c3c(F)cccc3-c3cncn32)CC1	0
NCGC00505020-01	COc1cc2c3c(n(CCCn4ccnc4)c(=O)c2cc1OC)-c1cc2c(cc1C3=O)OCO2	0
NCGC00024674-14	C=CCN1CCC23c4c5ccc(O)c4OC2C(=O)CCC3(O)C1C5	0
NCGC00177995-10	O=C(O)c1cn(-c2ccc(F)cc2)c2cc(N3CCNCC3)c(F)cc2c1=O	0
NCGC00476204-01	COc1ccccc1C(=O)Nc1cc2c(cc1N1CCCC1)n(C)c(=O)n2C	1
NCGC00180568-03	CC1(C)CCC2(C(=O)OC3OC(CO)C(O)C(O)C3O)CCC3(C)C(=CCC4C5(C)CC(O)C(O)C(C)(CO)C5C(O)CC43C)C2C1	0
NCGC00485484-02	CN(C)CC=CC(=O)Nc1cccc(C(=O)Nc2cccc(Nc3ncc(Cl)c(-c4c[nH]c5ccccc45)n3)c2)c1	0
NCGC00263228-01	CCC(=O)NC1CCC(C(=O)N(C)c2ccc(-c3nc4ccccc4o3)cc2)C1	0
NCGC00601813-01	O=C(NCc1c(F)cc(F)cc1F)c1cn2c(c(O)c1=O)C(=O)N1C3CCC(C3)OC1C2	0
NCGC00165862-02	NCCC(O)(P(=O)(O)O)P(=O)(O)O	0
NCGC00015082-09	N=C(N)NN.N=C(N)NN.O=S(=O)(O)O	0
NCGC00167460-03	CON=C(C(=O)NC1C(=O)N2C(C(=O)[O-])=CCSC12)c1csc(N)n1	0
NCGC00371157-01	NCCOCCOCCNC(=O)Cc1ccc(Nc2nc(NCc3ccc(F)cc3)nc(NCC3CCCCC3)n2)cc1	0
NCGC00181002-10	CC(NCCCc1cccc(C(F)(F)F)c1)c1cccc2ccccc12	0
NCGC00183010-01	CC(C(=O)O)c1ccc(C=C2CCCCC2=O)cc1	0
NCGC00263612-03	O=C(CCCCCCSc1ccc2ccccc2c1)NO	0
NCGC00370853-02	CON(C)C(=O)C(O)C(Cc1ccccc1)NC(=O)c1cc2cc(Cl)ccc2[nH]1	0
NCGC00487205-01	CCCCCCCCCCCCCC#CC(=O)C1COC(C)(C)N1C(=O)OC(C)(C)C	0
NCGC00016026-10	COc1cc2nc(N3CCN(C(=O)C4CCCO4)CC3)nc(N)c2cc1OC.Cl	0
NCGC00168850-03	C=CC12COC(=O)C(=C)C1C(O)C(C(=C)C(=O)OC)C(O)C2	0
NCGC00387868-07	Cn1cc(-c2cnn3c(N)c(Br)c(C4CCCNC4)nc23)cn1	0
NCGC00387997-02	CC(C)C(N)C(=O)OCC(CO)OCn1cnc2c(=O)nc(N)[nH]c21	0
NCGC00387032-01	COc1cc(Nc2nc3ccccc3nc2N[S+](=O)([O-])c2ccc(NC(=O)c3ccc(OC)c(C)c3)cc2)cc(OC)c1	0
NCGC00380798-01	CC(C)C1OC(=O)C(Cc2ccccc2)N(C)C(=O)C(C(C)C)OC(=O)C(Cc2ccccc2)N(C)C(=O)C(C(C)C)OC(=O)C(Cc2ccccc2)N(C)C1=O	0
NCGC00180871-02	CC1CCC2(C(=O)O)CCC3(C)C(=CCC4C5(C)CC(O)C(O)C(C)(CO)C5CCC43C)C2C1(C)O	0
NCGC00025325-03	O=C(O)CCC=CCCC1C(OCc2ccc(-c3ccccc3)cc2)CC(O)C1N1CCCCC1	0
NCGC00371080-02	Cc1cccc(C(C)c2cnc[nH]2)c1C	0
NCGC00381328-01	CC1(C)CC2C=C(C(=O)O)C3COC(=O)C(O)(CO)C23C1	0
NCGC00091449-10	C=CCc1ccc(O)c(OC)c1	0
NCGC00370996-03	O=C(CCl)Nc1ccc([S+](=O)([O-])c2ccc(NC(=O)CCl)cc2)cc1	0
NCGC00485883-01	O=c1[nH]cnc2c(C3NC(CO)C(O)C3O)c[nH]c12	0
NCGC00384555-01	CC1=CC(=O)C2(OC3OC(C)C(O)C(O)C3O)C=COC(OC3OC(CO)C(O)C(O)C3O)C12	0
NCGC00378895-01	CN(C)C1(c2ccccc2)CCC2(CC1)OCCc1c2[nH]c2ccc(F)cc12	0
NCGC00378738-01	COc1ccnc(CCc2nc3ncccc3[nH]2)c1	0
NCGC00016385-08	Nc1ccc(S(=O)(=O)NC(=O)c2ccccc2)cc1	0
NCGC00402338-02	COc1ccc(OC)c(-c2ccc(NC(=O)c3ccncc3F)cc2)c1	0
NCGC00380668-01	CC1OC(OC2C(OC3C(OC4CCC5(C)C(CCC6(C)C5CC=C5C7CC(C)(C)CC(O)C7(C)CCC56C)C4(C)CO)OC(C(=O)O)C(O)C3O)OC(CO)C(O)C2O)C(O)C(O)C1O	0
NCGC00091544-18	CC12CCC3c4ccc(O)cc4CCC3C1CCC2O	0
NCGC00246969-06	CC(C)OC(=O)CCCC=CCC1C(O)CC(O)C1CCC(O)CCc1ccccc1	0
NCGC00346482-01	O=[S+]([O-])(CCSSCC[S+](=O)([O-])O[Na])O[Na]	0
NCGC00386190-05	CC(C)c1cc(-c2ccc(F)c3ccccc23)nc(N)n1	0
NCGC00346579-03	Cc1ccccc1-n1c(Cn2ncc3c(N)ncnc32)nc2cccc(C)c2c1=O	0
NCGC00016936-04	CC1C(NC(=O)C(=NOC(C)(C)C(=O)O)c2csc(N)n2)C(=O)N1S(=O)(=O)O	0
NCGC00381024-01	C=CC(C)(O)CCC=C(C)C(=O)OC1C(CO)OC(OC(C)(C=C)CCC=C(C)C(=O)OC2OC(CO)C(O)C(O)C2O)C(O)C1OC(=O)C(C)=CCCC(C)(O)C=C	0
NCGC00370792-04	CCCC(=O)C1(c2ccccc2)CCN(C(=O)C(Cc2ccc(OC)cc2)NC(=O)C(N)Cc2cncn2C)CC1	0
NCGC00179611-05	CNC1C(OC2C(OC3C(O)C(O)C(NC(=N)N)C(O)C3NC(=N)N)OC(C)C2(O)CO)OC(CO)C(O)C1O	0
NCGC00385339-01	O=C(OC1C2C=COC(OC3OC(CO)C(O)C(O)C3O)C2C2(CO)OC12)c1ccccc1	0
NCGC00371152-01	CC(C)(C)c1ccc(-c2nc3ccccc3[nH]2)cc1	0
NCGC00386865-03	CCOC(=O)C1(CCc2ccccc2)CCN(Cc2ccc(NC(C)=O)cc2)CC1	0
NCGC00261968-01	CC(C)(C)NCC(O)COc1ccccc1OCC1CCCO1	0
NCGC00274075-01	CCCCCCCCCCCCCCCCCCCCCCCCCCCCO	0
NCGC00274069-01	CC12CCC3C4CCC(=O)C=C4CCC3C1CCC2OC(=O)CCc1ccccc1	0
NCGC00351607-02	Cc1ccc(C(=O)Nc2ccc(CN3CCN(C)CC3)c(C(F)(F)F)c2)cc1C#Cc1cnc2[nH]ncc2c1	0
NCGC00385359-01	COC1CC(OC2CCC3(C)C(CCC4C3CCC3(C)C(C5=CC(=O)OC5)CCC43O)C2)OC(C)C1O	0
NCGC00651741-01	O=c1ccn2c(n1)OC1C(O)C(CO)OC12	0
NCGC00379068-03	CC(C)(C)Sc1c(CC(C)(C)C(=O)O)n(Cc2ccc(Cl)cc2)c2ccc(OCc3ccc4ccccc4n3)cc12	0
NCGC00402346-02	O=C(Nc1ccn(Cc2ccc(O)cc2C(F)(F)F)n1)c1c(F)cccc1F	0
NCGC00168248-02	CN1C2CCC1C(C(=O)O)C(OC(=O)c1ccccc1)C2	0
NCGC00386010-01	OCC1OC(OC2C(OCc3ccccc3)OC(COC3OCC(O)C(O)C3O)C(O)C2O)C(O)C(O)C1O	0
NCGC00346546-04	O=C(CN1C(=O)C2(CCCC2)NCC1c1cc(F)cc(F)c1)Nc1ccc2c(c1)CC1(C2)C(=O)Nc2ncccc21	0
NCGC00380334-01	CC(=O)OC1C(OC2OC=CC3C(OC4OC(C)C(O)C(OC(C)=O)C4OC(=O)C=Cc4ccc(O)cc4)C4OC4(CO)C23)OC(CO)C(O)C1O	0
NCGC00386302-04	Cc1ccc(-n2nccn2)c(C(=O)N2CCN(c3nc4cc(Cl)ccc4o3)CCC2C)c1	0
NCGC00159460-01	CC(C)(C)NC(=O)C1CN(Cc2cccnc2)CCN1CC(O)CC(Cc1ccccc1)C(=O)NC1c2ccccc2CC1O	0
NCGC00182546-02	CC(C)=CCCC(C)=CCCC(C)=CCCC(=O)OCC=C(C)CCC=C(C)C	0
NCGC00094792-18	Nc1nc2nc[nH]c2c(=S)[nH]1	0
NCGC00167552-01	CC1CCCCN1CCCOC(=O)c1ccccc1.Cl	0
NCGC00017376-12	COc1ccc2cc1Oc1ccc(cc1)CC1c3cc(c(OC)cc3CCN1C)Oc1c(OC)c(OC)cc3c1C(C2)N(C)CC3	1
NCGC00229704-01	Cc1nc2ccc(CN(C)c3ccc(C(=O)NC(CCC(=O)O)C(=O)O)s3)cc2c(=O)[nH]1	0
NCGC00386638-01	CC1CC2C(=O)OC(C)C2C(C=Cc2ccc(-c3ccccc3C#N)cn2)C1C	0
NCGC00380297-01	Cc1cc2c(c(=O)[nH]1)OC(C(O)CC(C)C)O2	0
NCGC00371142-05	CC(C)CCNc1ncccc1C(=O)N1CCN(Cc2ccccc2)CC1	0
NCGC00178086-03	Cl.NCC(=O)CCC(=O)O	0
NCGC00015252-12	CN1CCC(=C2c3ccccc3C=Cc3ccccc32)CC1	1
NCGC00381443-01	CC(=O)OC1CC(O)C2(C)C(CC(OC(C)=O)C3(C)C2CCC2(C)C(c4ccoc4)C(=O)C4OC423)C1(C)C	0
NCGC00380867-01	CCC=CCC=CCC=CCCCCCCCC(=O)OCC(O)COC1OC(CO)C(O)C(O)C1O	0
NCGC00485451-02	CCC(C)C1NC(=O)C(Cc2ccc(OC)cc2)NC(=O)CCCSCC(C(=O)N2CCCC2C(=O)NC(CC(C)C)C(=O)NCC(N)=O)NC(=O)C(CC(N)=O)NC(=O)C(CCC(N)=O)NC1=O	0
NCGC00015649-08	COc1nc(C)nc(Cl)c1NC1=NCCN1	0
NCGC00169906-03	COC(=O)CC1C2(C)C3=C(C)C(c4ccoc4)CC3OC2C(OC(C)=O)C2C(C)(C(=O)OC)C=CC(=O)C21C	0
NCGC00381367-01	CC(=O)OC(CSC1CCC(=O)OC(C)CCC(=O)C1)C(=O)O	0
NCGC00090987-05	O=C(O)Cc1cccc2ccccc12	0
NCGC00247879-05	CCNC(=O)c1cc2c(-c3cc(OCCN4CCCC4)c(Cl)cc3Cl)nc(N)nc2s1	0
NCGC00390674-01	CC(C)C1C(=O)N([S+](C)(=O)[O-])C2CCN(C(=O)C=CCN3CCCCC3)C12	0
NCGC00169080-02	C=C1C(=O)OC2CC(C)C3CC(=O)C(C)=C3CC12	0
NCGC00381162-01	COC1CC(=O)CCC(C)OC(=O)CC1O	0
NCGC00249897-01	Cc1ccc([N+](=O)[O-])c2c1O[Hg]2	0
NCGC00485887-01	Cc1cccc(NC(=O)c2ccc(C(F)(F)F)cc2C(=O)O)n1	0
NCGC00164431-01	CC1=CCC(C(C)(C)O)CC1	0
NCGC00346536-05	CC(=O)Nc1nc(C)c(-c2ccc(Cl)c([S+](=O)([O-])NCCO)c2)s1	0
NCGC00379065-05	COC(=O)N(C)c1c(N)nc(-c2nn(Cc3ccccc3F)c3ncccc23)nc1N	0
NCGC00384172-01	Cc1c(F)ccc(C(=O)Nc2cc([N+](=O)[O-])ccc2N2CCN(C)CC2)c1Cl	0
NCGC00379184-02	C=CC(=O)N1CCCC(n2nc(-c3cccc(C(=O)Nc4ccc(C(C)C)c(C)c4)c3)c3c(N)ncnc32)C1	0
NCGC00385123-01	CC(=O)OC12C(O)C(C)C3(O)C4C=C(C)C(=O)C4CC(CO)=CC3C1C2(C)C	0
NCGC00509939-01	CC(NC(=O)c1c(N)nn2cccnc12)c1cc2cccc(C#Cc3cnn(C)c3)c2c(=O)n1-c1ccccc1	0
NCGC00346714-02	CC(C)NCC(C(=O)N1CCN(c2ncnc3c2C(C)CC3O)CC1)c1ccc(Cl)cc1	0
NCGC00242249-05	CN(C)CCOc1ccc(-c2nc(-c3ccncc3)c(-c3ccc4c(c3)CCC4=NO)[nH]2)cc1	0
NCGC00169955-02	OCC1OC(OCc2ccccc2)C(O)C(O)C1O	0
NCGC00378797-01	O=C1CC(c2ccc([N+](=O)[O-])cc2)=NN1c1ccccc1	0
NCGC00509945-01	COc1cc2nccc(Oc3ccc(NC(=O)c4cn(C(C)C)c(=O)n(-c5ccc(F)cc5)c4=O)cc3F)c2cc1OC	0
NCGC00485321-01	Oc1ccc2c3c1OC1c4[nH]c5c(N=C=S)cccc5c4CC4(O)C(C2)N(CC2CC2)CCC314	0
NCGC00345850-02	N#CC(=C1Nc2ccccc2S1)c1ccnc(OCc2ccc(CN3CCOCC3)cc2)n1	1
NCGC00380434-01	COC(=O)C1=COC(OC2OC(CO)C(O)C(O)C2O)C2C(COC(=O)C=Cc3ccc(O)cc3)C(O)C(O)C12	0
NCGC00167526-02	CN(C)C(=O)COC(=O)Cc1ccc(OC(=O)c2ccc(NC(=N)N)cc2)cc1.CS(=O)(=O)O	0
NCGC00385694-01	C=CCc1ccc(OC2OC(CO)C(O)C(O)C2O)c(OC)c1	0
NCGC00021575-05	CC(=O)C1(O)CCC2C3CC(C)C4=CC(=O)C=CC4(C)C3(F)C(O)CC21C	0
NCGC00347937-02	Cc1ccc(C2=Nc3ccc(Cl)cc3OC2)cc1	0
NCGC00384622-01	CCC(C)C(=O)OC1C(OC(=O)c2ccoc2)CC(C)(O)C23OC(C)(C)C(CC(OC(=O)c4ccoc4)C12COC(C)=O)C3OC(C)=O	0
NCGC00169814-02	CC1OC(OCC2OC(OCc3ccccc3)C(O)C(O)C2O)C(O)C(O)C1O	0
NCGC00384639-01	O=C1NC(Cc2ccc(O)cc2)C(=O)N2CCCC12	0
NCGC00389721-01	CC(C)C(NC(=O)c1ccc2ccccc2n1)C(=O)NC(CC(=O)O)C(=O)COc1c(F)cccc1F	0
NCGC00510317-02	COC(=O)NC(C(=O)N1CCCC1c1ncc(-c2ccc3c(c2)OC(c2ccccc2)n2c-3cc3cc(-c4cnc(C5CCCN5C(=O)C(NC(=O)OC)C(C)C)[nH]4)ccc32)[nH]1)C(C)C	0
NCGC00185000-22	CN(C)CC=CC(=O)Nc1cc2c(Nc3ccc(F)c(Cl)c3)ncnc2cc1OC1CCOC1	0
NCGC00485487-01	COC(C)Cn1c(=O)n(C)c2cnc3ccc(-c4cncc(C(C)(C)O)c4)cc3c21	0
NCGC00024994-06	C#CCN(C)C(C)Cc1ccccc1.Cl	0
NCGC00408795-01	Oc1ccc(CC2NCCc3cc(O)c(O)cc32)cc1	0
NCGC00483927-02	Cc1sc2c(c1C)C(c1ccc(Cl)cc1)=NC(CC(=O)Nc1ccc(OCCOCCOCCOCCNc3cccc4c3C(=O)N(C3CCC(=O)NC3=O)C4=O)cc1)c1nnc(C)n1-2	0
NCGC00385417-01	CC(C)=CC1C(COC2OC(CO)C(O)C(O)C2O)C1(C)C	0
NCGC00388402-01	O=C(O)c1c[nH]c2c(ccc3ccccc32)c1=O	0
NCGC00480912-02	COc1cc(C(=O)N2CCC(O)C(N)C2)cc2nc(-c3cc4ccccc4n3CC3CC3)n(C)c12	0
NCGC00351604-03	Cc1cc(C)c(CNC(=O)c2cc(-c3ccc(CN4CCOCC4)cc3)cc3c2cnn3C2CCCC2)c(=O)[nH]1	0
NCGC00184708-02	CC1CCCC(O)CCCCCc2cc(O)cc(O)c2C(=O)O1	0
NCGC00163269-02	O=C(O)CCc1c(C(=O)O)[nH]c2cc(Cl)cc(Cl)c12	0
NCGC00511388-01	N#CCC1(n2cc(-c3ncnc4[nH]ccc34)cn2)CN(C2CCN(C(=O)c3ccnc(C(F)(F)F)c3F)CC2)C1	0
NCGC00346668-04	CC(C)N(CCNC(=O)CN1CCCC1=O)C(C)C	0
NCGC00263148-07	CC12CCC(O)CC1=CCC1C2CCC2(C)C(c3cccnc3)=CCC12	0
NCGC00093644-07	COc1cc(N[S+](C)(=O)[O-])ccc1Nc1c2ccccc2nc2ccccc12	0
NCGC00380844-01	OCC1(O)COC(OCC2OC(Oc3c[nH]c4ccccc34)C(O)C(O)C2O)C1O	0
NCGC00166140-02	Cc1ncc(CSSCc2cnc(C)c(O)c2CO)c(CO)c1O.Cl.Cl	0
NCGC00263155-09	O=C(C=Cc1cccc([S+](=O)([O-])Nc2ccccc2)c1)NO	0
NCGC00344513-02	CCn1c(=O)n(C2CCN(CC3CCCCCCC3)CC2CO)c2ccccc21	0
NCGC00385011-01	O=C(O)Cc1cn(C2OCC(OC3OC(CO)C(O)C(O)C3O)C(O)C2OC2OC(CO)C(O)C(O)C2O)c2ccccc12	0
NCGC00510464-01	O=C(c1ccc(Nc2nc(C3CC3)cn3c(-c4cn[nH]c4)cnc23)c(F)c1)N1CCOCC1	0
NCGC00378820-01	CCCn1cc2c(nc(NC(=O)Nc3ccc(OC)cc3)n3nc(-c4ccco4)nc23)n1	0
NCGC00179932-02	COC(=O)C12CCC(C)C(C)C1C1=CCC3C4(C)CCC(OC(C)=O)C(C)(C)C4CCC3(C)C1(C)CC2	0
NCGC00188641-04	CC(=O)Nc1ccc(C)c(C(=O)NC(C)c2cccc3ccccc23)c1	0
NCGC00380865-01	CC(=O)OC12CC(C)C(O)C1C=C(COC1OC(CO)C(O)C(O)C1O)CCC1C(C=C(C)C2=O)C1(C)C	0
NCGC00164598-03	COCC1=C(C(=O)OC(C)OC(=O)OC(C)C)N2C(=O)C(NC(=O)C(=NOC)c3csc(N)n3)C2SC1	0
NCGC00345804-10	Cn1cnc2c(F)c(Nc3ccc(Br)cc3F)c(C(=O)NOCCO)cc21	0
NCGC00346547-03	CCCCCCCCCCCCc1ccc([S+](=O)([O-])Nc2nncs2)cc1	0
NCGC00390417-03	CC(C)[S+](=O)([O-])c1ccc2nccc(Nc3ccc4scnc4c3)c2c1	0
NCGC00183001-01	Cc1ccccc1C(=O)Nc1ccc(C(=O)N2CCCC(O)c3cc(Cl)ccc32)c(C)c1	0
NCGC00481546-01	CC[S+](=O)([O-])N1CCC(C(C)n2c(C)c(C(O)=NCc3c(OC)cc(C)nc3O)c3ccccc32)CC1	0
NCGC00346963-01	CCN(CC)CCCCNc1ncc2c(n1)N(C)C(=O)N(c1c(Cl)c(OC)cc(OC)c1Cl)C2	0
NCGC00163532-06	O=c1c(-c2ccc(O)cc2)coc2cc(OC3OC(CO)C(O)C(O)C3O)ccc12	0
NCGC00167803-13	CC(NC(=O)Cc1cc(F)cc(F)c1)C(=O)NC(C(=O)OC(C)(C)C)c1ccccc1	0
NCGC00165909-10	Clc1ccccc1C(c1ccccc1)(c1ccccc1)n1cccn1	0
NCGC00090787-08	O=C(c1ccccc1)c1ccccc1	0
NCGC00386081-01	CC=CC=CC=CC(=O)OC1C(OC)C2=C(C(=O)N(C(C)C(=O)O)C2)C2(C)CCCC(C)(C)C12	0
NCGC00344624-17	COc1ccccc1[S+](=O)([O-])Nc1ccc2c(c1)CN(C)C(=O)N2	0
NCGC00370755-01	O=C(NC1Cc2ccccc2N(CC(O)CO)C1=O)c1cc2cc(Cl)sc2[nH]1	0
NCGC00381111-01	CC(C)C(C(=O)N(C)C(C)C(N)=O)N(C)C(=O)C1CCCN1C(=O)C=CC=CC(O)C(C)O	0
NCGC00249611-04	CC(C)CC(NC(=O)CNC(=O)c1cc(Cl)ccc1Cl)B(O)O	0
NCGC00485891-01	C#CC1(O)CCC2C3CCC4=CC(=NO)CCC4C3CCC21CC	0
NCGC00385934-01	Cc1coc2c1CC1OC1(C)CCC1OC1(C)C2	0
NCGC00389390-01	CC(=O)OC1CCC2(C)C(=CCC3C2CCC2(C)C(c4cccnc4)=CCC32)C1	0
NCGC00384999-01	O=C(C=Cc1ccc(O)cc1)OCC1OC(OC(=Cc2ccccc2)C(=O)O)C(O)C(O)C1O	0
NCGC00343773-03	CN(C)c1ccc2cc(C(=O)NC(CCCNC(=N)CCl)C(=O)NCc3ccccc3)ccc2c1	0
NCGC00385289-01	CC(C)c1cc2c(c(O)c1O)C13CCCC(C)(C)C1C(OC3=O)C2=O	0
NCGC00522040-01	NC(=O)C1(N2CCCCC2)CCN(CCCN2c3ccccc3CCc3ccccc32)CC1	0
NCGC00164524-02	O=C1OC2C(O)C(O)OC2C1O	0
NCGC00381225-01	COc1cc(O)cc(C)c1C(=O)OC1C(CO)OC(OC2C(O)C(O)C(O)C(O)C2O)C(O)C1O	0
NCGC00381242-01	CCCC=CC=CC1CC(O)C2(O)C(=O)OCC12	0
NCGC00017344-11	O=c1c(O)c(-c2ccc(O)c(O)c2)oc2cc(O)ccc12	0
NCGC00179602-03	CCC(=O)OC1CCC2C3CCC4=CC(=O)CCC4(C)C3CCC12C	0
NCGC00181743-02	NCCCCC(NC(=O)C1CCCN1C(=O)C1CSSCC(N)C(=O)NC(Cc2ccc(O)cc2)C(=O)NC(Cc2ccccc2)C(=O)NC(CCC(N)=O)C(=O)NC(CC(N)=O)C(=O)N1)C(=O)NCC(N)=O	0
NCGC00250380-10	Cc1ccc(NC(=O)c2cccc(C(C)(C)C#N)c2)cc1Nc1ccc2ncn(C)c(=O)c2c1	0
NCGC00346600-02	CC1CCC2(OC1)OC1CC3C4CC=C5CC(OC6OC(CO)C(OC7OC(C)C(O)C(O)C7O)C(O)C6OC6OC(C)C(O)C(O)C6O)CCC5(C)C4CCC3(C)C1C2C	0
NCGC00385795-01	CC1C=CC2CCCCC2C1CCC1CC(O)CC(=O)O1	0
NCGC00379083-01	O=C(NCc1ccc(OC(F)(F)F)cc1)C1c2c(F)cccc2C(=O)N1CCc1ccccn1	0
NCGC00381183-01	C=CC(C)(C)C1(CC2NC(=O)C3CCCN3C2=O)C(=O)Nc2cc3c(cc21)C=CC(C)(C)O3	0
NCGC00408879-01	Cc1ccc2c(c1)C1CN(C)CCC1N2C(=O)CSc1nnnn1-c1ccc(Cl)cc1	0
NCGC00486932-01	O=C(COCC(=O)N1CCN(C(c2ccccc2)c2ccccc2)CC1)Nc1ccc(Cl)cc1C(=O)O	0
NCGC00015409-11	CC[N+](C)(C)c1cccc(O)c1.[Cl-]	0
NCGC00169266-02	COc1ccc(C2COc3cc(O)ccc3C2)c(O)c1	0
NCGC00346574-04	CCCC(Nc1nc(-c2ccc(NC(=O)NCC)c(OC)c2)ncc1C)c1cccnc1	0
NCGC00263855-02	Cn1nnnc1SCC1=C(C(=O)[O-])N2C(=O)C(NC(=O)C(O)c3ccccc3)C2SC1	0
NCGC00263017-01	COc1cc2nc(-c3ccc(N4CCN(C)CC4)cc3)nc(NCCN3CCOCC3)c2cc1OC	0
NCGC00160580-02	O=C(Nc1ccc(O)cc1)c1ccccc1O	0
NCGC00016285-09	Nc1ccc([S+](N)(=O)[O-])cc1	0
NCGC00390546-03	CC(=O)N1CCCC1C(=O)NC(Cc1c[nH]cn1)C(=O)NC(CO)C(=O)NC(CS)C(=O)NC(CC(N)=O)C(N)=O	0
NCGC00385464-01	C=C(C(=O)O)C1CCC2(C)CCC(O)C(=C)C2C1	0
NCGC00378916-02	C=CC1CC1(NC(=O)C1CC2CN1C(=O)C(C(C)(C)C)NC(=O)OC1CC1CCCCCc1nc3ccc(OC)cc3nc1O2)C(=O)N[S+](=O)([O-])C1CC1	0
NCGC00016505-06	CCCOc1cc(N)ccc1C(=O)OCCN(CC)CC	0
NCGC00166122-01	FC(F)(F)C(F)(F)C(F)(F)C(F)(F)C(F)(F)C(F)(F)F	0
NCGC00169593-02	OCC1OC(OCCc2ccccc2)C(O)C(O)C1O	0
NCGC00160519-13	Cc1cnc(C(=O)O)c[n+]1[O-]	0
NCGC00384953-01	CC(=O)OC1C(OC2C3C=COC(OC4OC(CO)C(O)C(O)C4O)C3C3(CO)OC23)OC(C)C(OC(=O)C=Cc2ccccc2)C1OC(=O)C=Cc1ccccc1	0
NCGC00381243-01	COC(=O)C1=COC(OC2OC(CO)C(O)C(O)C2O)C(=CCOC(=O)c2ccc(OC3OC(CO)C(O)C(O)C3O)c(OC)c2)C1CC(=O)OCCc1ccc(O)cc1	0
NCGC00384823-01	CC1=COC(OC2OC(CO)C(O)C(O)C2O)C2C(CO)CC(OC(=O)C=Cc3ccc(O)cc3)C12	0
NCGC00384705-01	C=CC(C)(O)CCC=C(C)C(=O)OC1C(O)C(CO)OC(OC(=O)C23CCC(C)(C)CC2C2=CCC4C5(C)CCC(OC6OC(COC7OCC(OC(C)=O)C(O)C7OC7OC(COC(C)=O)C(O)C(O)C7OC(C)=O)C(O)C(O)C6OC6OCC(O)C(O)C6O)C(C)(C)C5CCC4(C)C2(C)C(O)C3O)C1OC1OCC(OC2OCC(O)C(OC3OCC(O)C(O)C3O)C2O)C(O)C1O	0
NCGC00380519-01	CC1(O)CC(O)C2C(C(=O)O)=COC(OC3OC(CO)C(O)C(O)C3OC(=O)C=Cc3ccc(O)cc3)C21	0
NCGC00386840-01	CC(C(=O)NC1CCCC1)N(C(=O)Cn1nnc(-c2ccc3c(c2)OCO3)n1)C1CCCCC1	0
NCGC00346441-01	O=C(NCc1ccncc1)C12CC3CC(C1)CC(c1ccc(Cl)cc1)(C3)C2	0
NCGC00179511-08	CC(=O)SCC(Cc1ccccc1)C(=O)NCC(=O)OCc1ccccc1	0
NCGC00015971-05	C[N+](C)(C)CCOC(=O)CCC(=O)OCC[N+](C)(C)C.[Cl-].[Cl-]	0
NCGC00389959-01	CC(=O)C1CCC2C3CCC4=CC(=O)CCC4(C)C3C(O)CC12C	0
NCGC00378970-01	CN1C(=O)NC(Cc2c[nH]c3c(Cl)cccc23)C1=O	0
NCGC00385516-01	COC(=O)C1=COC(OC2OC(CO)C(O)C(O)C2O)C2C(CO)=CCC12O	0
NCGC00017385-06	CN1CCc2cc3c(cc2C1C1OC(=O)c2c1ccc1c2OCO1)OCO3	0
NCGC00380701-01	C=C(C)C(=O)OC1CC(C)(OC(C)=O)C2(O)CCC(C)(O)C(OC(C)=O)C23OC(=O)C(COC)=C13	0
NCGC00370896-02	Cn1ncnc1COc1nn2c(-c3cc(F)ccc3F)nnc2cc1C(C)(C)C	0
NCGC00345056-07	COc1cccc(-c2ccc(NC(=O)C3=C(C(=O)O)CCC3)c(F)c2)c1	0
NCGC00166124-03	O=C(C=Cc1ccccc1)OCc1ccccc1	0
NCGC00178501-04	Nc1nc(C(=CCC(=O)O)C(=O)NC2C(=O)N3C(C(=O)O)=CCSC23)cs1	0
NCGC00379132-01	CC(Nc1cc2c(-c3ccc4c(c3)OCO4)noc2cn1)c1ccccc1	0
NCGC00164553-02	Nc1nc(Cl)nc2c1ncn2C1OC(CO)C(O)C1F	0
NCGC00532294-01	CN(Cc1ccc(C=CC(=O)NO)cc1)CC12CC3CC(CC(C3)C1)C2	0
NCGC00182999-01	COC1(NC(=O)CSC(F)F)C(=O)N2C(C(=O)O)=C(CSc3nnnn3CCO)COC21	0
NCGC00346578-08	C#Cc1cccc(Nc2ncnc3cc(OCCOC)c(OCCO)cc23)c1	0
NCGC00356072-01	NC1CC1c1ccc(-c2cccc(O)c2)cc1	0
NCGC00386584-02	CC(C)c1noc(C2CCN(c3ncnc(Nc4ccc([S+](C)(=O)[O-])cc4F)c3[N+](=O)[O-])CC2)n1	0
NCGC00015358-18	CC(C)N(CCC(C(N)=O)(c1ccccc1)c1ccccn1)C(C)C	0
NCGC00380707-01	CC1(C(=O)O)CCCC2(C)C1C(O)C(O)C13CC(CCC21)C(CO)(OC1OC(CO)C(O)C(O)C1O)C3	0
NCGC00017134-08	C=C1c2c(Cl)ccc(O)c2C(=O)C2=C(O)C3(O)C(=O)C(C(N)=O)=C(O)C(N(C)C)C3C(O)C12.O=C(O)c1cc([S+](=O)([O-])O)ccc1O	0
NCGC00385440-01	C=C1C(=O)OC2C=C(C)C(OC(C)=O)CC=C(C)CC(OC(=O)C(=CC)COC(=O)C(=CC)CO)C12	0
NCGC00016602-04	O=C(CCCN1CCC(n2c(=O)[nH]c3ccccc32)CC1)c1ccc(F)cc1	0
NCGC00179785-03	COC(=O)C1=COC(OC2OC(CO)C(O)C(O)C2O)C2C1(O)CC(OC(=O)C=Cc1ccc(O)cc1)C2(C)O	0
NCGC00380690-01	O=C(C=Cc1ccccc1)OCC1OC(OC(=O)c2cc(O)c(O)c(O)c2)C(O)C(O)C1O	0
NCGC00179619-06	CCC(=O)OC1C(OC2C(C)C(OC3CC(C)(OC)C(O)C(C)O3)C(C)C(=O)OC(CC)C(C)(O)C(O)C(C)C(=O)C(C)CC2(C)O)OC(C)CC1N(C)C	0
NCGC00538320-01	O=C(O)C1CCc2cc(C3CCCCC3)c(Cl)cc21	0
NCGC00015099-11	C=CCc1ccccc1OCC(O)CNC(C)C	0
NCGC00386853-05	Cc1cc(NC(=O)Nc2ccc(F)c(F)c2)n(-c2ccccc2)n1	0
NCGC00378601-01	CC(=O)NCC1CN(c2ccc(N3CCN(C(=O)CO)CC3)c(F)c2)C(=O)O1	0
NCGC00090997-11	COP(=O)(OC)OC=C(Cl)Cl	0
NCGC00249390-02	COc1cc2nccc(Oc3ccc(NC(=O)Nc4cc(C)on4)c(Cl)c3)c2cc1OC	0
NCGC00381327-01	CC12CCC3C(C)(C)C(O)CCC3(C)C1Cc1c(oc(C(=O)O)cc1=O)O2	0
NCGC00380706-01	CC1CC(O)C2(CO)C(CO)=CCCC2C12CC(c1ccoc1)OC2=O	0
NCGC00378712-01	CC(C)(C)OC(=O)c1ncn2c1C(C)(C)Nc1ccccc1-2	0
NCGC00386314-03	Cc1cccc(CC(=O)N2CCc3c2ccc(-c2cn(C)c4ncnc(N)c24)c3F)n1	0
NCGC00017388-08	CC(=O)C1=C(O)C2(C)C(=CC1=O)Oc1c(C(C)=O)c(O)c(C)c(O)c12	0
NCGC00507840-01	NCCCCC(N)C(=O)NC(CCCCN)C(=O)NC(Cc1c[nH]c2ccccc12)C(=O)NC(Cc1c[nH]c2ccccc12)C(=O)NC(CCCCN)C(=O)NC(CCCCN)C(=O)NC(Cc1c[nH]c2ccccc12)C(=O)NC(C(=O)NC(CCCCN)C(N)=O)C(c1ccccc1)c1ccccc1	0
NCGC00016799-08	CCCCC1(COC(=O)CCC(=O)O)C(=O)N(c2ccccc2)N(c2ccccc2)C1=O	0
NCGC00167438-02	O=C(OC1CC2CCC(C1)[N+]21CCCC1)C(O)(c1ccccc1)c1ccccc1.[Cl-]	0
NCGC00164607-01	O=C([O-])c1ccc(NC(=O)C(Cc2ccc(O)cc2)NC(=O)c2ccccc2)cc1.[Na+]	0
NCGC00167505-03	N=C(N)NCCCCC1NC(=O)CCSSCC(C(N)=O)NC(=O)C2CCCN2C(=O)C(Cc2c[nH]c3ccccc23)NC(=O)C(CC(=O)O)NC(=O)CNC1=O	0
NCGC00509999-02	[O-][n+]1cccc(-c2nc3c(Cl)cccc3cc2C(Nc2ncnc3cccnc23)C(F)(F)F)c1	0
NCGC00387180-01	CC(C)c1c(NC(=O)Nc2ccc(Cl)cc2)c(=O)n(-c2ccccc2)n1C	0
NCGC00163886-05	COP(=S)(OC)Oc1cc(Cl)c(Cl)cc1Cl	0
NCGC00262398-01	Cc1ccc([S+](=O)([O-])Nc2cc(Cl)ccc2C(=O)Nc2nc(-c3ccccc3)cs2)cc1	0
NCGC00385859-01	CC1(C)CCC2(C(=O)OC3OC(CO)C(O)C(O)C3O)CCC3(C)C(=CCC4C5(C)CCC(O)C(C)(C(=O)O)C5CCC43C)C2C1O	0
NCGC00159447-07	O=C(O)c1ccccc1O.Oc1cccc2cccnc12	0
NCGC00390377-01	O=C(CCc1nnc2n(Cc3ccc(Cl)cc3)c(=O)c3ccccc3n12)NCCC1=CCCCC1	0
NCGC00408863-01	CCC1(O)CC2c3cc(OC)c(OC)cc3CCN2CC1CC(C)C	0
NCGC00384640-01	C=C1CC23CC1(O)CCC2C1=CC2OC(=O)C(C)(C2O)C1C3C(=O)O	0
NCGC00169094-03	CC1OC(OC2C3C=COC(OC4OC(CO)C(O)C(O)C4O)C3C3(CO)OC23)C(O)C(OC(=O)C=Cc2ccccc2)C1O	0
NCGC00385762-01	CC(=O)OC1C(OC(=O)c2ccccc2)C2C(C)(C)CC(=O)CC2(C)C23CCC(C)(C2)C(O)CC13	0
NCGC00015256-12	CCN(CC)CCCC(C)Nc1ccnc2cc(Cl)ccc12.O=P(O)(O)O.O=P(O)(O)O	1
NCGC00015755-10	Cc1ncc(CNC(=O)N(CCCl)N=O)c(N)n1	0
NCGC00186628-01	CCCC[N+]1(C)C2CC(OC(=O)C(CO)c3ccccc3)CC1C1OC12	0
NCGC00385049-01	CC1=CCCC2(C)OC2C(O)C(C(C)C)C(OC(=O)C=Cc2ccccc2)C1	0
NCGC00263021-04	COc1c(Cl)cc2c([nH]c3cnccc32)c1NC(=O)c1cccnc1C	0
NCGC00263831-02	CC1C=CC=CCCC=CC=CC=CC=CC(OC2OC(C)C(O)C(N)C2O)CC2OC(O)(CC(O)C(O)CCC(O)CC(O)CC(O)CC(=O)OC(C)C(C)C1O)CC(O)C2C(=O)O	0
NCGC00181771-02	CCCCCCCN(CC)CCCC(O)c1ccc(N[S+](C)(=O)[O-])cc1	0
NCGC00346690-04	O=C(Nc1ccccc1Br)NC1CCN(c2ccc(C(F)(F)F)cn2)C1	0
NCGC00166236-02	O=C([O-])c1nc(O)nc(O)n1	0
NCGC00385717-01	CC(=CCCC(C)CCO)C(=O)OC1C(O)C(CO)OC(OC2OC=C(C(=O)O)C3CCC(C)(O)C23)C1O	0
NCGC00161831-04	Cl.OC(c1cc(C(F)(F)F)nc2c(C(F)(F)F)cccc12)C1CCCCN1	1
NCGC00164526-02	CCN(CC)CCNC(C(=O)OCCC(C)C)c1ccccc1	0
NCGC00347947-04	CCOC(=O)C1=C(C)NC2=C(C(=O)CC(C)(C)C2)C1c1ccc(-c2ccccc2)cc1	0
NCGC00229512-05	COc1cc(C)c(Sc2cnc(NC(=O)c3ccc(CNC(C)C(C)(C)C)cc3)s2)cc1C(=O)N1CCN(C(C)=O)CC1	0
NCGC00385911-01	CC1=CC2C(CC1=O)C(C)CC(O)C2C(C)C	0
NCGC00166113-04	O=c1c(-c2ccccc2)c1-c1ccccc1	0
NCGC00015529-15	CC(C)Cc1ccc(C(C)C(=O)O)cc1	0
NCGC00379145-08	COc1ccc(C2(CNC(=O)c3ccc(NC(=O)c4ccco4)cc3)CCOCC2)cc1	0
NCGC00386477-01	COc1ccc(NC(=O)c2ccc(-c3ccc(-c4nnc(C)o4)cc3C)cc2)cc1N1CCN(C)CC1	0
NCGC00263556-10	CC(=O)c1cc([N+](=O)[O-])c(Sc2ccc(F)cc2F)s1	0
NCGC00485873-01	O=C(Nc1cc[nH]n1)c1c(F)cccc1F	0
NCGC00015074-17	CC(=O)Nc1nnc([S+](N)(=O)[O-])s1	0
NCGC00381207-01	C=C1CCC2C(C)(CO)C(O)CCC2(C)C1CC(=O)C1=CCOC1=O	0
NCGC00389591-02	Cc1nc(Nc2cnn(C3CCNCC3)c2)nc2c1N(C)C(=O)c1cc3ccccc3cc1N2C	0
NCGC00380144-01	C=C1C2=CC(O)C(C)C1(C)CCC(C)=CCCC1(C)OC1C2=O	0
NCGC00021666-04	C=C1CCC2(O)C3Cc4ccc(O)c5c4C2(CCN3CC2CC2)C1O5	0
NCGC00485958-01	COc1ccc(CN(C(=O)C(N)Cc2c(C)cc(C(N)=O)cc2C)C(C)c2ncc(-c3ccccc3)[nH]2)cc1C(=O)O	0
NCGC00162383-04	CNC(CC(C)C)C(=O)NC1C(=O)NC(CC(N)=O)C(=O)NC2C(=O)NC3C(=O)NC(C(=O)NC(C(=O)O)c4cc(O)cc(O)c4-c4cc3ccc4O)C(O)c3ccc(c(Cl)c3)Oc3cc2cc(c3OC2OC(CO)C(O)C(O)C2OC2CC(C)(N)C(O)C(C)O2)Oc2ccc(cc2Cl)C1O	0
NCGC00178404-03	CC12C=CC(=O)C=C1CCC1C3CC(O)C(O)(C(=O)CO)C3(C)CC(O)C12F	0
NCGC00015073-05	NCCCNCCSP(=O)(O)O	0
NCGC00378872-01	COc1ccc(CCOC2CCCCC2N2CCC(O)C2)cc1OC	0
NCGC00380325-01	COC1C=C(C)C(O)(CO)C2(C)CCCC(C)(C)C12	0
NCGC00484999-01	O=C(Nc1cccc2cccnc12)c1ccc(N2C(=O)C3C4C=CC(C4)C3C2=O)cc1	0
NCGC00091695-03	NCCNCCNCCN	0
NCGC00389085-04	Cc1cc(C)c([S+](=O)([O-])N(CCc2cccc(Br)c2)Cc2ccc(-c3cccc([S+](C)(=O)[O-])c3)cc2)c(C)c1	0
NCGC00164625-04	COCc1c(C(C)C)nc(C(C)C)c(C=CC(O)CC(O)CC(=O)[O-])c1-c1ccc(F)cc1.[Na+]	0
NCGC00380893-01	CC(C)c1ccc(CO)cc1OC1OC(CO)C(O)C(O)C1O	0
NCGC00371053-01	O=[S+]([O-])(Cc1ccccc1)Nc1ccc(-c2ccc3c(cnn3-c3ccc(F)cc3)c2)c(C(F)(F)F)c1	0
NCGC00016765-09	O=C(O)c1cc(-c2ccc(F)cc2F)ccc1O	0
NCGC00380716-01	CC(=O)OC1C(O)C(C)(O)C(C=CC(=O)O)C2(C)CCCC(C)(C)C12	0
NCGC00105475-01	COc1ccc(C2CC(=O)c3cc(-c4nc(-c5cccc([N+](=O)[O-])c5)cs4)c(=O)n(-c4ccccc4N)c3C2)cc1	0
NCGC00168904-03	C=C1CCC2C(C)(C=O)CCCC2(C)C1CCC(C)=CCO	0
NCGC00379004-01	Oc1ccc(-c2cnc3ccc(NCc4ccco4)nn23)cc1	0
NCGC00378715-01	Cc1oc2nc3c(c(NC(=O)CN4CCCC4=O)c2c1C)CCCC3	0
NCGC00241107-02	CO.COc1cc(Nc2c(C#N)cnc3cc(OCCCN4CCN(C)CC4)c(OC)cc23)c(Cl)cc1Cl	0
NCGC00385733-01	CC(=O)C=CC1C(C)(O)C(O)C(O)C2C(C)(C)CCCC21C	0
NCGC00189231-01	CSC(Cc1ccc(Cl)cc1)C(=O)Nc1ccc(Cl)cc1C(=O)O	0
NCGC00494684-01	Cc1onc(-c2ccc(F)cc2)c1COc1ccc(C(=O)N2CC[S+](=O)([O-])CC2)cn1	0
NCGC00182990-01	O=C1C2C3CCC(C3)C2C(=O)N1CCCCN1CCN(c2ncccn2)CC1	0
NCGC00379052-01	CCCSc1nc(NC2CC2c2ccc(F)c(F)c2)c2nnn(C3CC(OCCO)C(O)C3O)c2n1	0
NCGC00346625-03	O=C1NC(=O)C(=Cc2ccc(-c3ccc(F)cc3)o2)S1	1
NCGC00183865-01	CC(=O)C1(O)CCC2C3CCC4=CC(=O)CCC4(C)C3(F)C(O)CC21C	0
NCGC00386543-02	CC(C(O)c1ccc(O)cc1)N1CCC(O)(c2ccccc2)CC1	0
NCGC00386033-01	CC(=O)C=C=C1C(C)(C)CC(O)CC1(C)OC1OC(COC2OCC(O)(CO)C2O)C(O)C(O)C1O	0
NCGC00164548-02	CN1CC2CC1CN2c1cc2c(cc1F)c(=O)c(C(=O)O)cn2C1CC1	0
NCGC00112665-01	COc1cccc(N2CCN(C(=O)Cn3ncc4c3-c3ccccc3OC4)CC2)c1	0
NCGC00384494-01	CC=C(C)C(=O)OC1C(O)C2(COC(C)=O)C(O)CC3(C)C(=CCC4C5(C)CCC(OC6OC(C(=O)O)C(OC7OC(CO)C(O)C(O)C7O)C(O)C6OC6OC(CO)C(O)C(O)C6O)C(C)(CO)C5CCC43C)C2CC1(C)C	0
NCGC00015501-05	NNc1nncc2ccccc12	0
NCGC00483168-02	O=C(NCC(O)CN1CCc2ccccc2C1)c1ccnc(NC2CCC2)c1	0
NCGC00379167-01	CN(C)[S+](=O)([O-])c1ccc(NC(=S)N2CCC(C(O)(c3ccccc3)c3ccccc3)CC2)cc1	0
NCGC00381381-01	CC1=CC2OC3C(O)C(O)C(C)(C2(CO)CC1O)C31CO1	0
NCGC00386330-03	CC(NC(=O)C(Cc1ccccc1)NC(=O)OCc1ccccc1)C(=O)CF	1
NCGC00163394-01	C#Cc1cccc(Nc2ncnc3cc(OC)c(OC)cc23)c1	0
NCGC00485908-01	O=C(O)C=Cc1ccc(-c2ccc(O)c(C34CC5CC(CC(C5)C3)C4)c2)cc1	0
NCGC00016623-07	N=C(N)NC(=N)N1CCOCC1	0
NCGC00385941-01	CC(C)(O)C1OC1C1=CC(=O)C2(C)OC2C1O	0
NCGC00385376-01	CC1OC(OC2C(OC(=O)C34CCC(C)(C)CC3C3=CCC5C6(C)CC(O)C(OC7OC(C(=O)O)C(O)C(O)C7O)C(C)(CO)C6C(O)CC5(C)C3(C)CC4O)OC(CO)C2O)C(O)C(O)C1OC1OCC(O)C(OC2OCC(O)(CO)C2O)C1O	0
NCGC00242215-02	CC(Oc1cc(-n2cnc3ccc(OC4CCN(C)CC4)cc32)sc1C(N)=O)c1ccccc1Cl	1
NCGC00485018-01	O=[S+]([O-])(NCc1ccccn1)c1ccc(Br)c2ccccc12	0
NCGC00261966-01	COC1CC(OC2C(C)=CCC3CC(CC4(CCC(C)C(C5CCCCC5)O4)O3)OC(=O)C3C=C(C)CC4OCC(=CC=CC2C)C43O)OC(C)C1O	0
NCGC00095099-05	CCCc1nn(C)c2c(=O)[nH]c(-c3cc(S(=O)(=O)N4CCN(C)CC4)ccc3OCC)nc12.O=C(O)CC(O)(CC(=O)O)C(=O)O	0
NCGC00095186-11	CC(C)CC(CN)CC(=O)O	0
NCGC00169507-03	CC=CC=CC=CC(=O)OC1C=C2COC(=O)C2(O)C2(C)CCCC(C)(C)C12	0
NCGC00249351-01	CCN1CCN(c2ccc(Nc3ccc(-c4ccc(C(N)=O)cc4)n4ncnc34)cc2)CC1	1
NCGC00183831-01	CC(=O)OC1C(=O)OC2C(OC(C)=O)C(=O)OC12	0
NCGC00385927-01	C=C1CC23CC1CCC2C12OC(=O)C(C)(CCC1O)C2C3C(=O)O	0
NCGC00091595-07	O.O.O.O.[Na+].[O-]c1ccccc1-c1ccccc1	0
NCGC00249928-01	CCCCCCCCCC=CC=CC=CC=CC=CC(=O)OCC	0
NCGC00380993-01	CC1C(OC(=O)c2ccccc2)C(O)C2C(C(=O)O)=COC(OC3OC(CO)C(O)C(O)C3O)C12	0
NCGC00188443-01	Cc1ccccc1N1CCN(CCc2nnc3n2CCCC3)CC1.Cl	0
NCGC00180760-02	CC(CO)=C1CCC23COC(C2)C(O)(C(=O)O)CCC13	0
NCGC00485920-01	CCc1ccc(Cc2ccc3c(c2)C2(OC3)OC(CO)C(O)C(O)C2O)cc1	0
NCGC00179658-04	CC(=O)CC(c1ccc([N+](=O)[O-])cc1)c1c(O)c2ccccc2oc1=O	0
NCGC00163492-01	CC=CCC=CCCC(=O)C1OC1C(N)=O	0
NCGC00346953-01	N#CC(c1ccnc(NCCc2cccnc2)n1)c1nc2ccccc2s1	0
NCGC00485402-01	Cc1ccc(F)cc1C(=O)Nc1ccc(C(=O)N2Cc3cccn3Cc3ccccc32)c(Cl)c1	0
NCGC00385280-01	NC(=O)C(OC1OC(CO)C(O)C(O)C1O)c1ccccc1	0
NCGC00380765-01	COC1CC(OC2CCC3(C)C(=CCC4C3CCC3(C)C(C(C)O)CCC43O)C2)OC(C)C1OC1OC(C)C(OC2OC(COC3OC(COC4OC(CO)C(O)C(O)C4O)C(O)C(O)C3O)C(O)C(O)C2O)C(OC)C1O	0
NCGC00380187-01	COc1cc(C2OCC3(O)C(c4ccc(OC5OC(CO)C(O)C(O)C5O)c(OC)c4)OCC23O)ccc1O	0
NCGC00480830-01	N[S+](=O)([O-])Oc1ccc2c3c(c(=O)oc2c1)CCCCC3	0
NCGC00390625-02	COc1ccc(C(C)(C)C)cc1CNC1C2CCN(CC2)C1C(c1ccccc1)c1ccccc1	0
NCGC00263188-15	CC(NC(=O)Cc1cc(F)cc(F)c1)C(=O)NC1C(=O)N(C)c2ccccc2-c2ccccc21	0
NCGC00387776-01	Cc1cc(Nc2nc(-c3ccccc3)nc3ccccc23)n[nH]1	0
NCGC00346837-02	O=C(Oc1ccc([N+](=O)[O-])cc1)N1CCN(Cc2cccc(Oc3ccccc3)c2)CC1	0
NCGC00181914-01	C=CCOc1cc(Cl)ccc1C(=O)NCCN(CC)CC	0
NCGC00248196-04	CC1(C)CC(O)CC(C)(C)N1[O]	0
NCGC00385701-01	CC(CO)C1CCC2(C)CC3C(CO)CC(O)C3C(C)(O)CC=C12	0
NCGC00180857-02	C=CC1(C)C=C2CCC3C(C)(C(=O)O)CCCC3(C)C2CC1	0
NCGC00381095-01	C=C1C(OC2OC(CO)C(O)C(O)C2O)CC2C(C)(C)C(O)CCC2(C)C1CCC(C)=CCO	0
NCGC00347357-02	CC1(C)CCC2(C(=O)O)CCC3(C)C(=CCC4C5(C)CC(O)C(O)C(C)(C)C5CCC43C)C2C1O	0
NCGC00095694-06	COc1ccc2ccc(=O)oc2c1CC=C(C)C	0
NCGC00137282-01	Cc1ccc(C(c2sc3nc(-c4ccco4)nn3c2O)N2CCOCC2)cc1	0
NCGC00385641-01	CC1(C)CCC2(C(=O)OC3OC(COC4OC(CO)C(O)C(O)C4O)C(O)C(OC4OC(CO)C(O)C(O)C4O)C3O)CCC3(C)C(=CCC4C5(C)CCC(OC6OCC(O)C(O)C6O)C(C)(C(=O)O)C5CCC43C)C2C1	0
NCGC00510691-01	O=C1OC(COc2ccccc2[N+](=O)[O-])CC1Cc1ccccc1	0
NCGC00370812-01	O=C(CNC(=O)c1cccc(C(F)(F)F)c1)NC1CCN(Cc2ccc(Cl)cc2)C1	0
NCGC00370856-01	CN(C)c1nc(NC2CCC(NCCc3ccc(Br)cc3OC(F)(F)F)CC2)nc2ccccc12	1
NCGC00385560-01	O=C(O)CCc1nccc2c1[nH]c1ccccc12	0
NCGC00421948-01	O=C(O)c1ccnc2cc(C(OCCCN3CCCCC3)c3ccccc3Cl)[nH]c12	0
NCGC00138287-01	CCc1ccccc1N1C(=O)N(Cc2cc(=O)n3ccccc3n2)c2ccccc2[S+]1(=O)[O-]	0
NCGC00024025-05	CC(CCC(=O)O)C1CCC2C3C(=O)CC4CC(=O)CCC4(C)C3CC(=O)C12C	0
NCGC00167477-01	NC(=O)C1CC2(NC(=O)NC2=O)c2cc(F)ccc2O1	0
NCGC00188690-02	CC(=O)Oc1cc2c(s1)CCN(C(C(=O)C1CC1)c1ccccc1F)C2.Cl	0
NCGC00262642-10	CC(NC(=O)C(C#N)=Cc1cccc(Br)n1)c1ccccc1	0
NCGC00263098-05	COc1ccc(C=Cc2cc(OC)c(OC)c(OC)c2)cc1O	0
NCGC00179623-07	NCCCCC(NC(CCc1ccccc1)C(=O)O)C(=O)N1CCCC1C(=O)O	0
NCGC00166217-02	FC(F)(F)C(F)(F)C(F)(F)C(F)(F)C(F)(F)C(F)(F)C(F)(F)C(F)(F)Br	0
NCGC00347812-02	COc1cc2c(cc1O)C(c1ccc(OC3OC(CO)C(O)C(O)C3O)c(OC)c1)C(CO)C(O)(CO)C2	0
NCGC00160450-03	CC(=O)Nc1ccc(CC(=O)O)cc1	0
NCGC00178810-03	COC1C(OC(N)=O)C(O)C(Oc2ccc3c([O-])c(NC(=O)c4ccc(O)c(CC=C(C)C)c4)c(=O)oc3c2C)OC1(C)C.[Na+]	0
NCGC00179546-05	CN(C)C(=O)Oc1cc(OC(=O)N(C)C)cc(C(O)CNC(C)(C)C)c1.Cl	0
NCGC00346548-07	CCCNC(=O)Nc1ccc(Oc2ncnc3cc(OC)c(OC)cc23)cc1Cl	0
NCGC00484058-01	CCCC(=O)NCCc1csc(-c2ccc(Cl)cc2)n1	0
NCGC00510509-02	COc1ccc(C(=O)N2CCN(c3ccc4c(c3)CCC(=O)N4)CC2)cc1OC	0
NCGC00091493-09	CC=Cc1ccc(OC)cc1	0
NCGC00538148-01	O=C(OCCN(CCO)CCO)c1ccccc1O	0
NCGC00181356-02	C[N+]1(CC2COC(c3ccccc3)(C3CCCCC3)O2)CCCCC1.[I-]	0
NCGC00384350-01	CCc1cccc(CC)c1-n1c(C=C(C)C)c(C(=O)N2CCNCC2)cc(-c2nc(-c3ccc(C(F)(F)F)cc3)cs2)c1=O	1
NCGC00390636-01	C=CC(=O)N1CCN(C(=O)CNc2cc(-c3ccccc3Cl)c(Cl)cc2OC)CC1	0
NCGC00015862-07	CN(C)C(=O)Oc1ccc[n+](C)c1.[Br-]	0
NCGC00346827-02	CNC1CC2OC(C)(C1OC)n1c3ccccc3c3c4c(c5c6ccccc6n2c5c31)C(=O)NC4O	0
NCGC00381143-01	O=C1Nc2ccccc2C(O)(c2ccccc2)C1O	0
NCGC00390276-01	CC(C)C(NC(=O)c1nn(Cc2ccc(F)cc2)c2ccccc12)C(N)=O	0
NCGC00387458-01	COc1cccc(OC)c1-c1cc(C(=O)NC(CC(C)C)C(=O)O)nn1-c1ccnc2cc(Cl)ccc12	0
NCGC00165799-03	CCC(=O)NCC(Cc1ccc(OCCc2nc(-c3ccccc3)oc2C)cc1)NC(C)=CC(=O)c1ccc(C(F)(F)F)cc1	0
NCGC00385013-01	COc1ccc(C2Cc3cccc(O)c3C(=O)O2)cc1	0
NCGC00532510-01	CCCCC(=O)OC1(C(=O)COC(C)=O)CCC2C3CCC4=CC(=O)C=CC4(C)C3C(O)CC21C	0
NCGC00125924-01	COc1ccc2cc(CNc3ccc(C)cc3)c(=O)n(CC(=O)Nc3cccc(C(F)(F)F)c3)c2c1	0
NCGC00380396-01	C=C(CO)C12OC1C1(C)C(=CC2=O)CCC(O)C1C	1
NCGC00095150-08	CCCc1nc2c(C)cc(-c3nc4ccccc4n3C)cc2n1Cc1ccc(-c2ccccc2C(=O)O)cc1	0
NCGC00487176-01	O=c1c2c(c1=O)N(CCP(=O)(O)O)CCCN2	0
NCGC00015848-09	NC1CC1c1ccccc1	0
NCGC00164462-01	CC(COc1ccc(Oc2ccccc2)cc1)Oc1ccccn1	0
NCGC00385117-01	O=C(O)C=Cc1ccc(O)c(OC2OC(CO)C(O)C(O)C2O)c1	0
NCGC00384793-01	C=CC(C)(CCC=C(C)CCC=C(C)CC(O)C=C(C)C(=O)O)OC1OC(CO)C(O)C(O)C1OC1OC(CO)C(O)C(O)C1O	0
NCGC00389231-01	CN1CCC(c2c(O)cc(O)c3c(=O)cc(-c4ccccc4Cl)oc23)C1CO	0
NCGC00169695-02	COc1ccc(C2Oc3c(OC)cc(CCCO)cc3C2COC2OC(CO)C(O)C(O)C2O)cc1OC	0
NCGC00250381-02	CC(C)Oc1cc(Nc2nc(NC(C)c3ccc(F)cn3)ncc2Cl)n[nH]1	0
NCGC00384450-03	COc1ccc2c(c1)CN(C(=O)CCN1CCC(Cc3ccccc3)CC1)CCS2	1
NCGC00093588-04	Nc1ncnc2c1ncn2C1OC2COP(=O)(O)OC2C1O	0
NCGC00346605-03	O=C([O-])C(O)Cc1ccc(O)c(O)c1	0
NCGC00385643-01	C=CC1(C)C=C2C(O)CC3C(C)(C(=O)O)CCCC3(C)C2CC1	0
NCGC00380886-01	CC(=CCCC(C)CCO)C(=O)OC1(C)CCC2C(C(=O)O)=COC(OC3OC(CO)C(O)C(O)C3O)C21	0
NCGC00380626-01	CC(C)(O)C=CC1=CC(=O)C(C)(O)CC1O	0
NCGC00390365-01	CC1(COc2ccc(N3CCC(Oc4ccc(OC(F)(F)F)cc4)CC3)cc2)Cn2cc([N+](=O)[O-])nc2O1	0
NCGC00385321-01	CC1OC(OC2C(OC(=O)C34CCC(C)(C)CC3C3=CCC5C6(C)CC(O)C(OC7OC(COC8OCC(O)C(O)C8O)C(O)C(O)C7O)C(C)(C)C6CCC5(C)C3(C)CC4O)OCC(O)C2O)C(O)C(OC2OCC(O)(CO)C2O)C1OC1OCC(O)C(OC2OCC(O)C(O)C2O)C1O	1
NCGC00162358-05	N[S+](=O)([O-])C#Cc1ccccc1	0
NCGC00380161-01	O=C(Cc1ccccc1)OCC1OC(OC2OC(CO)C(O)C(O)C2O)C(O)C(O)C1O	0
NCGC00385891-01	O=C(O)c1ccc(OC2OC(CO)C(O)C(O)C2O)cc1	0
NCGC00345085-02	CC(C)C1C(=O)NC(CO)Cc2c[nH]c3cccc(c23)N1C	1
NCGC00160620-02	CSCCC(N)C(=O)O	0
NCGC00386518-01	C=C(C)C1CCC(C)=CC1c1c(O)cc(CCCCC)cc1O	0
NCGC00091208-09	CCCCCCc1ccc(O)cc1O	0
NCGC00385814-01	CC(C=CC1(O)C(C)=CC(=O)CC1(C)COC1OC(CO)C(O)C(O)C1O)=CC(=O)O	0
NCGC00166006-02	NC(CSSCC(N)C(=O)O)C(=O)O	0
NCGC00378621-01	CC1N=C(N)NC(N(C)C)=N1	0
NCGC00378998-01	CCCC(C(=O)O)c1c(C)nc2ccc(Cl)cc2c1-c1ccccc1	0
NCGC00531794-01	COc1ccc(-c2c(Cl)ncn2-c2ccc([S+](N)(=O)[O-])cc2)cc1F	0
NCGC00385538-01	CC(=O)OC1C2(O)CC(C)C(OC(=O)c3ccccc3)C2C(OC(=O)CO)C2(OC(C)=O)CC3C(=O)C(C)(C)CC3C1(C)C2OC(C)=O	0
NCGC00183597-01	CCCC(=O)OC1(C(=O)COC(=O)CC)C(C)CC2C3CCC4=CC(=O)C=CC4(C)C3(F)C(O)CC21C	0
NCGC00319022-01	COC(=O)CCCCC(CCSSC(CCO)=C(C)N(C=O)Cc1cnc(C)nc1N)SC(C)=O	0
NCGC00388394-02	CC(C)(C)c1ccc([S+](=O)([O-])Nc2ccc(-n3ccnc3)cc2)cc1	0
NCGC00476210-01	Cc1ccc(Nc2ncc3c(n2)N(C)C(=O)N(c2cc(NC(=O)c4cccc(C(F)(F)F)c4)ccc2C)C3)cn1	0
NCGC00380418-01	CC1(CO)CC(O)C2(C(=O)O)CCC34CC3(C=CC3C5(C)C(O)C(O)C(O)C(C)(CO)C5CCC34C)C2C1	0
NCGC00091195-08	Oc1c(Cl)cc(Cl)c(Cl)c1Cc1c(O)c(Cl)cc(Cl)c1Cl	1
NCGC00485480-01	Cc1ncc([N+](=O)[O-])n1CC(O)CN1CCOCC1	0
NCGC00484800-01	CCOC(=N)c1nc2ccc3ncnc(Nc4cc(F)c(F)cc4Cl)c3c2s1	0
NCGC00182971-01	C[N+](C)(CCCCCC[N+](C)(C)C1c2ccccc2-c2ccccc21)C1c2ccccc2-c2ccccc21.[Br-].[Br-]	0
NCGC00380921-01	CC1OC(OC2C(OC(=O)C34CCC(C)(C)CC3C3=CCC5C6(C)CC(O)C(OC7OC(CO)C(O)C(O)C7O)C(CO)(C(=O)O)C6CCC5(C)C3(C)CC4O)OCC(O)C2O)C(O)C(O)C1OC1OCC(O)C(OC2OCC(O)(CO)C2O)C1O	0
NCGC00381304-01	COC(=O)C1=COC(OC2OC(CO)C(O)C(O)C2O)C2C(C)C(OC(C)=O)C(OC(=O)c3ccccc3)C12	0
NCGC00169365-03	COc1c2c(c(C)c3c1C(=O)OC3)OC1(C)CC(O)C3(O)C(C)(C)OC(=O)CCC3(C)C1C2	0
NCGC00532507-01	O=C(OC1C(OC(=O)c2cccnc2)C(OC(=O)c2cccnc2)C(OC(=O)c2cccnc2)C(OC(=O)c2cccnc2)C1OC(=O)c1cccnc1)c1cccnc1	0
NCGC00384766-01	CC1=CC(=O)C(O)C2(C)C1C(O)C(=O)C1(C)C3C(=O)OC(C3C)C(O)C12	1
NCGC00378720-01	COc1cc(-c2cn(C3CCc4c(F)cccc4N(CC(F)(F)F)C3=O)nn2)ccc1-n1cnc(C)c1	0
NCGC00648718-02	CC=C(C)C(=O)O	0
NCGC00380082-01	CC=CC=CC=CC(=O)OC1C=C(C=O)C(O)(C(=O)O)C2(C)CCCC(C)(C)C12	0
NCGC00015897-08	COc1ccccc1OCC(O)CN1CCN(CC(=O)Nc2c(C)cccc2C)CC1	0
NCGC00380991-01	CCC1=C(C)C(=O)C(C)CC12C(=O)CCC2C(=O)O	0
NCGC00163562-01	COc1ccc2cc1Oc1ccc(cc1)CC1c3cc(c(OC)cc3CCN1C)Oc1c(OC)c(OC)c(OC)c3c1C(C2)N(C)CC3	0
NCGC00408844-01	CN(C(=O)C(c1ccccc1)c1ccccc1)C(CN1CCC(O)C1)c1ccccc1	0
NCGC00263555-02	Fc1ccc(CNc2ncnc3ccc(F)cc23)cc1	0
NCGC00384573-01	O=C(C=Cc1ccc(O)cc1)OCC1=CC(O)C2C=COC(OC3OC(CO)C(O)C(O)C3O)C12	0
NCGC00346630-05	Cn1cc(-c2ccncc2)c(-c2ccc(OCc3ccc4ccccc4n3)cc2)n1	0
NCGC00402292-03	O=C(O)C(Cc1ccccc1)Oc1ccc(-c2ccccc2)cc1	0
NCGC00476094-01	CCCCCCC(C)(C)c1cc(O)c2c(c1)OC(C)(C)C1CC=C(CO)CC21	1
NCGC00387182-01	O=C(NCc1ccc(OC(F)(F)F)cc1)C1c2ccccc2C(=O)N1C1CCOCC1	0
NCGC00016270-09	NC(Cc1ccc(O)c(O)c1)C(=O)O	0
NCGC00091563-12	CN(C)C(=S)SSC(=S)N(C)C	0
NCGC00385861-01	CC(C)(O)C1CCC2(C)C3C(O)C4C(C13)C42CO	0
NCGC00188863-06	CCCCc1oc2ccc(N[S+](C)(=O)[O-])cc2c1C(=O)c1ccc(OCCCN(CCCC)CCCC)cc1	0
NCGC00347604-02	CC1(C)CC(OC(=O)c2ccccc2)C2(CO)C(O)CC3(C)C(=CCC4C5(C)CCC(OC6OCC(O)C(OC7OC(CO)C(O)C(O)C7O)C6O)C(C)(C)C5CCC43C)C2C1	0
NCGC00384570-01	CCC(C)(C#N)OC1OC(CO)C(O)C(O)C1O	0
NCGC00250409-02	CC(C)CC(NC(=O)c1cc2ccccc2s1)C(=O)N1CCN(C(=O)C(CO)N[S+](=O)([O-])c2ccc(Cl)cc2Cl)CC1	0
NCGC00381418-01	CC1OC(OC2C(CO)OC(OC3CCC4(C)C(=CCC5C4CCC4(C)C5CC5OC6(CCC(C)(COC7OC(CO)C(O)C(O)C7O)O6)C(C)C54)C3)C(OC3OC(CO)C(O)C(OC4OC(CO)C(O)C(O)C4O)C3O)C2O)C(O)C(O)C1OC1OC(CO)C(O)C(O)C1O	0
NCGC00485206-01	Nc1nc(=O)c2c([nH]1)NCC(CCc1ccc(C(=O)NC(CCC(=O)O)C(=O)O)cc1)C2	1
NCGC00380084-01	CC(=CCCC(C)C1=CCC2(C)OC3=C(CC12)C(=O)C(O)CC3)CO	0
NCGC00178579-04	CCCCN1CCCCC1C(=O)Nc1c(C)cccc1C.Cl	0
NCGC00379098-01	Oc1ccc2nc(CN3CCC(Cc4ccccc4F)CC3)[nH]c2c1	0
NCGC00389453-01	CN(C)C1C(=O)C(C(N)=O)=C(O)C2(O)C(=O)C3=C(O)c4c(O)ccc(Cl)c4C(C)(O)C3CC12	0
NCGC00510111-01	CC(=NNc1nnc2c(n1)[nH]c1c(C)cccc12)c1ccccn1	1
NCGC00183024-01	CCCN(CCC)C(=O)C(CCC(=O)OCCCN1CCN(CCOC(=O)Cc2c(C)n(C(=O)c3ccc(Cl)cc3)c3ccc(OC)cc23)CC1)NC(=O)c1ccccc1	1
NCGC00168459-04	COc1ccc(OC)c(-c2nnc3ccc(-c4ccc(OC)c(OC5CCOC5)c4)nn23)c1	0
NCGC00499576-01	O=C(NO)c1ccc(C2=Nc3ccccc3Oc3ccccc32)cc1	0
NCGC00480922-01	Cc1ccc(NC(=O)Nc2nnc(Sc3ncnc4cc(OCCCN5CCOCC5)ccc34)s2)cc1	0
NCGC00380176-01	COc1c2c(c(CO)c3c1C(=O)OC3)OC1(C)CCC3(O)C(C)(C)OC(=O)CCC3(C)C1C2	0
NCGC00167328-03	CCOC(=O)C1OC1C(=O)NC(CC(C)C)C(=O)NCCC(C)C	1
NCGC00378975-01	CC(C)(Cc1nc(-c2ccc(O)cn2)no1)C(=O)NC1=C(C(=O)O)CCCC1	0
NCGC00015214-07	O=[S+]([O-])(c1cccc2c(Cl)cccc12)N1CCCNCC1	0
NCGC00179528-04	NC(Cn1ccc(=O)c(O)c1)C(=O)O	0
NCGC00021125-03	O=C([O-])Cc1ccccc1Nc1c(Cl)cccc1Cl.[Na+]	0
NCGC00370845-01	COc1cc(Br)c([S+](=O)([O-])Nc2ccc(Cl)c(OC3CCN(C)C3)c2)cc1OC	0
NCGC00178225-05	C=C1C(=O)OC2CC3(C)CCCC(C)C3=CC12	0
NCGC00159412-04	NC(CO)(CO)CO	0
NCGC00385590-01	CC1OC(OCC2OC(OCC3CCC4CC3C4(C)C)C(O)C(O)C2O)C(O)C(O)C1O	0
NCGC00167831-05	CCc1c2c(nc3ccc(O)cc13)-c1cc3c(c(=O)n1C2)COC(=O)C3(O)CC	0
NCGC00095624-03	COc1cc(O)c2c(=O)c(O)c(-c3ccc(O)c(O)c3)oc2c1	0
NCGC00599627-01	CC(N)C(=O)NC(CO)C(=O)NC(C(=O)NC(C(=O)NC(C(=O)NC(CC(N)=O)C(=O)NC(Cc1ccc(O)cc1)C(=O)NC(C(N)=O)C(C)O)C(C)O)C(C)O)C(C)O	0
NCGC00370957-01	O=C(c1ccccn1)c1cnn2c(-c3ccncc3)ccnc12	0
NCGC00371029-01	Cc1c(C(=O)NCc2cccnc2)nn(-c2ccc(Cl)cc2Cl)c1-c1ccc(Cl)cc1	0
NCGC00381206-01	C=C1CCC2C(C)(CO)C(O)CCC2(C)C1CC=C1C(=O)OCC1OC(=O)C(=CCO)C(O)CC1C(=C)CCC2C(C)(CO)C(O)CCC12C	0
NCGC00385061-01	CC(C)(O)C=CC(=O)C(C)(O)C1C(O)CC2(C)C3CC=C4C(CC(OC5OC(CO)C(O)C(O)C5O)C(=O)C4(C)C)C3(C)C(=O)CC12C	0
NCGC00183599-01	CCCCC(CC)COC(=O)c1ccc(Nc2nc(Nc3ccc(C(=O)OCC(CC)CCCC)cc3)nc(Nc3ccc(C(=O)OCC(CC)CCCC)cc3)n2)cc1	0
NCGC00169773-02	C=Cc1ccc(OC2OC(COC3OC(C)C(O)C(O)C3O)C(O)C(O)C2O)cc1	0
NCGC00381364-02	CC(C)C1NC(=O)C2CCCN2C1=O	0
NCGC00384797-01	CC1(C)CCC2(C(=O)OC3OC(COC4OC(CO)C(O)C(O)C4O)C(O)C(OC4OC(CO)C(O)C(O)C4O)C3O)C(O)CC3(C)C(=CCC4C5(C)CCC(OC6OCC(O)C(O)C6O)C(C)(C(=O)O)C5CCC43C)C2C1	0
NCGC00346657-02	O=C(O)C1(Cc2cccc(Nc3nccs3)n2)CCC(Oc2cccc(Cl)c2F)CC1	0
NCGC00016927-11	CCn1cc(C(=O)O)c(=O)c2cc(F)c(N3CCNCC3)nc21	0
NCGC00385724-01	CC(=CC(=O)O)CCC1=C(C)C(=O)CC2C(C)(C)CCCC12C	0
NCGC00387773-01	COc1ccc2c(c1)C(C(=O)N(Cc1ccc(N(C)C)cc1)c1ccc(C(C)C)cc1)CCC2	0
NCGC00188943-09	O=C(O)c1cc(=O)[nH]c(=O)[nH]1	0
NCGC00024901-04	CN(C)CCN(C)CCc1ccc(Cl)c(Cl)c1	0
NCGC00016959-17	O=C(O)c1cn(C2CC2)c2cc(N3CCNCC3)c(F)cc2c1=O	0
NCGC00385563-01	CC(C)CC(c1c(O)c(C=O)c(O)c(C=O)c1O)C1CCC(C)(O)C2CC(C(C)(C)O)CCC12C	0
NCGC00249661-03	Cc1ccc(-n2c(C)cc(-c3nnc4n3CCCCC4)c2C)cc1	0
NCGC00016764-04	CC(=C(CCOP(=O)(O)O)SC(=O)c1ccccc1)N(C=O)Cc1cnc(C)nc1N	0
NCGC00091325-09	Oc1ccc(Cl)cc1Cc1cc(Cl)ccc1O	0
NCGC00351606-08	NC(=O)c1cnc(NC2CCCCC2N)nc1Nc1cccc(-n2nccn2)c1	1
NCGC00385238-01	CC(C(=O)O)C1CCC2(C)C3C(=O)C=C4C(CCC(=O)C4(C)C)C3(C)CCC12C	0
NCGC00386704-01	O=C(c1ccc(N[S+](=O)([O-])c2cccc3cccnc23)cc1)N1CCN(CC2CC2)CC1	0
NCGC00166059-02	CC(=O)O[Al](O)OC(C)=O	0
NCGC00378592-01	N[S+](=O)([O-])Nc1ncnc(OCCOc2ncc(Br)cn2)c1-c1ccc(Br)cc1	0
NCGC00378567-02	Cn1cc(-c2cnc3ccc4ccc(C[S+](=O)([O-])NCc5ccccn5)cc4c(=O)c3c2)cn1	0
NCGC00023595-03	CC(C)CCNC(=O)C(CC(C)C)NC(=O)C1OC1C(=O)O	0
NCGC00378624-01	O=C(NCc1ccc([S+](=O)([O-])c2cc(F)cc(F)c2)cc1)c1ccc2nccn2c1	0
NCGC00182059-03	Cc1nc(-c2ccc(OCC(C)C)c(C#N)c2)sc1C(=O)O	0
NCGC00168746-02	COC1C(O)CC(OC2C(O)CC(OC3C(O)CC(OC4CCC5(C)C(CCC6C5CC(O)C5(C)C(C7=CC(=O)OC7)CCC65O)C4)OC3C)OC2C)OC1C	0
NCGC00182040-01	COc1ccc(CCNCC(O)COc2cccc(C)c2)cc1OC.Cl	0
NCGC00485585-01	Nc1ncnc2c1ncn2C1OC2COP(=O)(S)OC2C1O	0
NCGC00379245-06	O=C(CSc1nc2c(c(=O)n1-c1ccccc1)SCC2)Nc1ccc(-c2ccccc2)cn1	0
NCGC00345782-02	N#CN=C(NCCCCCCOc1ccc(Cl)cc1)Nc1ccncc1	0
NCGC00356119-03	CCCOc1ccn2c(C(C)=O)cc(-c3ccccc3[S+](C)(=O)[O-])c2c1	0
NCGC00384994-01	C=C(C(=O)OC)C1CCC2(C)C(OC3OC(CO)C(O)C(O)C3O)CC(=O)C(C)C2C1O	0
NCGC00380433-01	CC1CCCC(O)CCCC=Cc2cc(O[S+](=O)([O-])O)cc(O)c2C(=O)O1	0
NCGC00247877-09	COc1c(C)cnc(Cn2cnc3c(Cl)nc(N)nc32)c1C	1
NCGC00384193-03	COc1ccc2nc3[nH]nc(C)c3c(NCCOCCO)c2c1	0
NCGC00018100-16	O=[S+]([O-])(c1cccc2cnccc12)N1CCCNCC1	0
NCGC00253713-01	Clc1ccc(C(Cn2ccnc2)OCc2ccc(Sc3ccccc3)cc2)c(Cl)c1	0
NCGC00485990-01	CNC(C(=O)NC1C(=O)NC(CC(N)=O)C(=O)NC2C(=O)NC3C(=O)NC(C(=O)NC(C(=O)O)c4cc(O)cc(O)c4-c4cc3ccc4O)C(O)c3ccc(c(Cl)c3)Oc3cc2cc(c3OC2OC(CO)C(O)C(O)C2OC2CC(C)(N)C(O)C(C)O2)Oc2ccc(cc2Cl)C1O)C(C)(C)C	0
NCGC00168819-02	CC(C)C(NC(=O)c1ccc(O)cc1)C(=O)N1CCCC1C(=O)Nc1c(O)cccc1C(=O)O	0
NCGC00480782-01	Cc1cc(C)c(C=C2C(=O)Nc3ccc(Cl)cc32)[nH]1	0
NCGC00018294-13	Clc1ccc(COC(Cn2ccnc2)c2ccc(Cl)cc2Cl)c(Cl)c1	0
NCGC00166000-04	CC(=O)N(CC(O)CO)c1c(I)c(C(=O)NCC(O)CO)c(I)c(C(=O)NCC(O)CO)c1I	0
NCGC00095249-04	CC(=O)c1cc2c(cc1O)OC(C)(C)C=C2	0
NCGC00485115-01	C=Cc1cc2oc(-c3ccc(O)c(F)c3)nc2cc1O	0
NCGC00263824-02	CNC(C)C1CCC(N)C(OC2C(N)CC(N)C(OC3OCC(C)(O)C(NC)C3O)C2O)O1	0
NCGC00380965-01	C=CC1(C)C=C2C(=O)OC(=O)C3=C(CCCC3(C)C)C2(O)CC1	0
NCGC00386734-01	COc1ccc(-c2nc(-c3cc(C(F)(F)F)cc(C(F)(F)F)c3)n(Cc3ccc(C(N)=O)cc3)c2-c2ccc(OC)cc2)cc1	0
NCGC00163700-12	CCC1(O)CC2CN(CCc3c([nH]c4ccccc34)C(C(=O)OC)(c3cc4c(cc3OC)N(C=O)C3C(O)(C(=O)OC)C(OC(C)=O)C5(CC)C=CCN6CCC43C65)C2)C1	0
NCGC00380832-01	CC(C)C=C1NC(=O)C(C(C)C)n2c1nc1c(O)cccc1c2=O	0
NCGC00164617-04	COc1ccc(-c2ccc3cc(C(=O)O)ccc3c2)cc1C12CC3CC(CC(C3)C1)C2	0
NCGC00379193-01	CC(C)(C)Nc1nc(Nc2ccc(C(N)=O)cc2)cc(N)c1C#N	0
NCGC00402261-03	Cc1ccc(C(=O)N2CCN(c3ccc([N+](=O)[O-])cc3)CC2)cc1Cl	0
NCGC00387119-01	CCCCCc1ccc(C=CC(O)C(CO)NC)cc1	1
NCGC00015996-10	CCN(CC)CCNC(=O)c1cc(S(C)(=O)=O)ccc1OC.Cl	0
NCGC00379155-01	CCc1cc(CN2CC(C(=O)O)C2)sc1-c1noc(-c2ccc(Oc3ccccc3)cc2)n1	0
NCGC00384750-01	COc1cc(C(=O)OCC2OC(OC3(CO)OC(CO)C(O)C3O)C(O)C(O)C2O)ccc1O	0
NCGC00346435-13	NC(=O)c1cccc2cn(-c3ccc(C4CCCNC4)cc3)nc12	0
NCGC00181756-01	COc1cc(C=CC(=O)OC2CCC34CC35CCC3(C)C(C(C)CCC=C(C)C)CCC3(C)C5CCC4C2(C)C)ccc1O	0
NCGC00015821-10	NC(=O)CN1CCCC1=O	0
NCGC00181343-03	COc1cc2c(cc1OC)CC(=O)N(CCCN(C)CC1Cc3cc(OC)c(OC)cc31)CC2	0
NCGC00599698-01	CCCCc1ccc(O)cc1O	0
NCGC00163431-06	CCCNC(=O)C1OC1C(=O)NC(C(=O)N1CCCC1C(=O)OC)C(C)CC	0
NCGC00347834-02	CC1C2=CC(=O)OC2(O)CC2C1C(O)CC1C(C)(CO)CCCC21C	0
NCGC00509987-01	Cc1ccc(NC(=O)C2CCCN(C(=O)c3c(C)cccc3F)C2c2ccc(NC3CCCC3)cc2)cc1C(F)(F)F	0
NCGC00166105-04	O=C(OCc1ccccc1)c1cccnc1	0
NCGC00345800-03	CCCn1c(=O)c2[nH]c(-c3cnn(Cc4cccc(C(F)(F)F)c4)c3)nc2n(CC)c1=O	0
NCGC00167487-15	CC(O)(C[S+](=O)([O-])c1ccc(F)cc1)C(=O)Nc1ccc(C#N)c(C(F)(F)F)c1	0
NCGC00094931-06	CC(C)=CCC1=C(O)C(=O)c2ccccc2C1=O	0
NCGC00385572-01	CC1=C(C(=O)O)C(=CCOC2OC(CO)C(O)C(O)C2O)C(OC(=O)C=Cc2ccc(O)cc2)C1	0
NCGC00346699-02	CC(C)(O)CC(=O)NCCn1ccc2ncnc(Nc3ccc(Oc4cccc(C(F)(F)F)c4)c(Cl)c3)c21	0
NCGC00168928-02	C=CCC=CCC=CCCCCCCCc1cc(O)cc(O)c1	0
NCGC00384513-01	COC1C(O)C(OC2CCC3(C=O)C(CCC4C3CCC3(C)C(C5=CC(=O)OC5)CCC43O)C2)OC(C)C1OC1OC(COC2OC(CO)C(O)C(O)C2O)C(O)C(O)C1O	0
NCGC00180744-03	CC(=O)OC1CCC(C)C2(C)C(OC(C)=O)c3c(C)coc3C(=O)C12	0
NCGC00090874-06	CCCCOCCOCCOCc1cc2c(cc1CCC)OCO2	0
NCGC00496840-01	COc1cc(-c2cn(C)c(=O)c3cnccc23)cc(OC)c1CN(C)C	0
NCGC00378765-02	COC1COCCC1NC1CCC(C(=O)N2CCc3ncc(C(F)(F)F)cc3C2)(C(C)C)C1	0
NCGC00179273-03	COC(=O)C1(C)C(C)CC2C3CCC4=CC(=O)C=CC4(C)C3C(O)CC21C	0
NCGC00182965-11	OC(CCN1CCCCC1)(c1ccccc1)C1CC2C=CC1C2	0
NCGC00390751-02	S=C(OC1CC2CC1C1CCCC21)S[K]	0
NCGC00263539-01	O=C1Cc2cc(CCN3CCN(c4nsc5ccccc45)CC3)c(Cl)cc2N1	0
NCGC00181783-03	C[S+](=O)([O-])Nc1cc2occ(NC=O)c(=O)c2cc1Oc1ccccc1	0
NCGC00160478-02	CC1(S(=O)(=O)[O-])CC(=O)c2ccccc2C1=O	0
NCGC00388518-02	CC1(C)SC2C(NC(=O)C(C(=O)O)c3ccsc3)C(=O)N2C1C(=O)[O-]	0
NCGC00380085-01	CC1(C)CCCC2(C)C1C(OC(=O)C=CC=CC=O)C=C1COC(=O)C12O	0
NCGC00386198-07	CCC(CC)CC1(C(=O)Nc2ccccc2SC(=O)C(C)C)CCCCC1	0
NCGC00169882-02	CC1CCCCC2C(=O)C=CC(O)C2CC(=O)O1	0
NCGC00386547-01	CCCC(=O)OC1(C(=O)COC(C)=O)CCC2C3CC(F)C4=CC(=O)C=CC4(C)C3(F)C(O)CC21C	0
NCGC00386017-01	CC=C1C(OC2OC(CO)C(O)C(O)C2O)OC=C(C(=O)OCCc2ccc(O)cc2)C1CC(=O)OCCc1ccc(O)cc1	0
NCGC00386822-01	O=C(c1ccc(Cl)cc1)N1CCN(c2ccnc3cc(Cl)ccc23)CC1	0
NCGC00380962-01	CC=CC=CC=CC(=O)OC1C=C(CO)C(O)(C(=O)OC)C2(C)CCCC(C)(C)C12	0
NCGC00370811-01	N#Cc1ccc(-c2ccc([S+](=O)([O-])Nc3cccc(N)n3)cc2)cc1	0
NCGC00249887-01	CC(C)NCCCC1(C(N)=O)c2ccccc2-c2ccccc21	0
NCGC00522593-01	O=C(Nc1ccccc1F)NC1N=C(c2ccccc2)c2ccccc2NC1=O	0
NCGC00169479-03	C=C(C)C(=O)OC1C2C(=C)C(=O)OC2CC(C)C2OC2C(=O)C(C)(O)C1OC(=O)C(=C)C	0
NCGC00380579-01	CC(C)(OC1OC(CO)C(O)C(O)C1O)C(OC(=O)C=Cc1ccc(O)cc1)C(=O)OCc1ccc(OC2OC(CO)C(O)C(O)C2O)cc1	0
NCGC00163440-02	C=C1C(C)C2C(Cc3ccccc3)NC(=O)C23C(OC(C)=O)C=CC(C)(O)C(=O)C(C)CC=CC3C1O	0
NCGC00247624-03	Cc1coc2c1C(=O)C(=O)c1c-2ccc2c(C)cccc12	0
NCGC00093560-05	CC(C)(C)NC(=O)C1CCC2C3CCC4NC(=O)C=CC4(C)C3CCC12C	0
NCGC00387186-01	Cc1csc(N(C(=O)CSc2ccc(-c3ccccc3)nn2)C2CC2)n1	0
NCGC00381316-01	CC(C)C1C(OC(=O)C=Cc2ccccc2)CC2(C)OC2CCC2(C)OC2C1O	0
NCGC00385970-01	CCCC=CC(=O)OC1CC(C)(C)CC2C13C(O)CC1(C)C4(C)CCC5C(C)(C)C(OC6OC(C(=O)O)C(O)C(OC7OC(CO)C(O)C(O)C7OC7OC(C)C(O)C(O)C7OC7OCC(O)(CO)C7O)C6OC6OC(CO)C(O)C(O)C6O)CCC5(C)C4CCC21OC3O	0
NCGC00390224-01	CCCCCn1cc(C(=O)C2C(C)(C)C2(C)C)c2ccccc21	0
NCGC00346608-02	CC(C)(O)C1CCC(C)(C2C(O)CC3(C)C4CC(OC5OC(CO)C(O)C(O)C5O)C5C(C)(C)C(OC6OCC(O)C(O)C6O)CCC56CC46CCC23C)O1	0
NCGC00510234-01	C=CC(=O)Nc1cccc(Oc2nc(Nc3ccc(N4CCN(C)CC4)c(F)c3)nc3[nH]ccc23)c1	0
NCGC00378914-01	Cc1noc(-c2ccc(-c3ccc(CC(=O)O)cc3)cc2)c1NC(=O)OC(C)c1ccccc1Cl	0
NCGC00015999-19	CCCCNC(=O)NS(=O)(=O)c1ccc(C)cc1	0
NCGC00384818-01	O=C(OCC1OC(Oc2ccccc2COC(=O)C2(O)C=CCCC2O)C(O)C(O)C1O)c1ccccc1	0
NCGC00386827-01	CCOC(=O)C1(CCOc2ccccc2)CCN(Cc2ccc(O)c(Cl)c2)CC1	0
NCGC00385553-01	CC1(C)CCC2(C(=O)O)CCC3(C)C(=CCC4C5(C)CCC(O)C(C)(CO)C5C(O)CC43C)C2C1	0
NCGC00380728-01	COC(=O)C12C(=O)C(C)(O)C(=O)C1(C)C(C)=CC1C34CCC(OC3=O)C(C)(C)C4CCC12C	0
NCGC00347731-02	COc1cc(C2OCC3C(c4ccc(OC5OC(CO)C(O)C(O)C5O)c(OC)c4)OCC23O)ccc1O	0
NCGC00347643-02	C=C(C)C1CCC2(C(=O)O)CCC3(C)C(CCC4C5(C)CCC(=O)C(C)(C)C5CCC43C)C12	0
NCGC00092309-06	Oc1ccc(Nc2nc(-c3ccc(Cl)cc3)cs2)cc1	0
NCGC00387089-01	N#Cc1ccc(N(Cc2ccc(Br)cc2)n2cnnc2)cc1	0
NCGC00347703-02	C=C(C)C1CCC2(C(=O)O)CCC3(C(=O)O)C(CCC4C5(C)CCC(=O)C(C)(C)C5CCC43C)C12	0
NCGC00345847-02	CCNC(=O)Nc1ccc(Oc2ncnc(N)c2C=NOC)cc1Cl	0
NCGC00091666-04	CC12CCC(CC1)C(C)(C)O2	0
NCGC00381379-01	CC(C)=C1CC2(C)C(=CC1=O)CCC(O)C2C	0
NCGC00016374-05	NC(=O)Nc1ccc([As](=O)(O)O)cc1	0
NCGC00167509-02	CC[N+]1(CCOC(=O)C(O)(c2ccccc2)c2ccccc2)CCCCC1.[Br-]	0
NCGC00159522-05	CC1=C(C(=O)O)N2C(=O)C(NC(=O)C(N)c3ccccc3)C2SC1	0
NCGC00013095-10	CC(C)=CCCC(C)=CCO	0
NCGC00379087-02	CCCC1(CCc2ccccc2)CC(O)=C(C(CC)c2cccc(N[S+](=O)([O-])c3ccc(C(F)(F)F)cn3)c2)C(=O)O1	0
NCGC00387419-01	O=C1c2ccccc2-c2nc3nnnn3nc21.O=C1c2ccccc2-c2nn3nnnc3nc21	1
NCGC00380820-01	COc1cc(O)c2c(c1)C=CCC(O)C(O)C(=O)CCCC(C)OC2=O	0
NCGC00091914-04	O=C(C=Cc1ccc(O)c(O)c1)OC(C(=O)O)C(OC(=O)C=Cc1ccc(O)c(O)c1)C(=O)O	0
NCGC00248064-08	CC(C)(O)c1coc([S+](=O)([O-])NC(=O)Nc2c3c(cc4c2CCC4)CCC3)c1	0
NCGC00025245-05	CC1C(=O)OC2C(O)C34C5CC(C(C)(C)C)C36C(OC(=O)C6O)OC4(C(=O)O5)C12O	0
NCGC00388308-02	O=C(Nc1ccccc1)N1CCN(Cc2ccc3ccccc3n2)CC1	0
NCGC00186046-02	CCN(CC)CCn1c(=O)c(Cc2ccc(OC)cc2)nc2ccccc21	0
NCGC00379122-01	Cn1ncnc1COc1nn2c(-c3c(F)cccc3F)nnc2cc1C1CCC1	0
NCGC00182026-02	O=P([O-])(O)C(Sc1ccc(Cl)cc1)P(=O)([O-])O	0
NCGC00163135-04	COC(=O)C1=C(C)NC(C)=C(C(=O)OCCCN2CCC(c3ccccc3)(c3ccccc3)CC2)C1c1cccc([N+](=O)[O-])c1	0
NCGC00249924-01	CC(C)Cc1ccc(C(C)C(=O)OCc2ccccn2)cc1	0
NCGC00345082-02	CC(C)CNc1ccnc(NCc2csc(-c3ccccc3)n2)n1	0
NCGC00385556-01	COc1cc(CO)cc(OC)c1OC1OC(CO)C(O)C(O)C1O	0
NCGC00166226-02	CCCc1ccc(C(=O)O)cc1	0
NCGC00385063-01	COC1CC(OC2CCC3(C)C(=CCC4C3C(OC(C)=O)C(OC(=O)C=Cc3ccccc3)C3(C)C(C(C)O)CCC43O)C2)OC(C)C1OC1CC(OC)C(OC2OC(C)C(OC3OC(CO)C(O)C(O)C3O)C(OC)C2O)C(C)O1	0
NCGC00385693-01	CC(=O)OC1CC2C3(C)CCC(OC(=O)CC(=O)O)C(C)(C)C3CCC2(C)C2(C)CCC(C3(C)CCC(=O)O3)C12	0
NCGC00384515-01	C=C1C(=O)OC2C1CCC(C)=C(CCC(=O)O)C2(C)O	0
NCGC00387189-01	Cc1c(F)cc(C(=O)NC2CC2)cc1-c1c(F)cn2c(C(C)(C)C)nnc2c1F	0
NCGC00387800-02	CCOC(=O)C(C)CC(Cc1ccc(-c2ccccc2)cc1)NC(=O)CCC(=O)O	0
NCGC00384528-01	CC1(C)CCC2(C(=O)O)CCC3(C)C(=CCC4C5(C)CCC(OC6OC(C(=O)O)C(O)C(O)C6O)C(C)(C)C5CCC43C)C2C1	0
NCGC00263016-01	CCCCCN(CCC12CC3CC(CC(C3)C1)C2)C(=O)NCCCc1ccncc1	0
NCGC00262036-03	Cn1cc(C2=C(c3cn(CCCN)c4ccccc34)C(=O)NC2=O)c2ccccc21	0
NCGC00498439-01	CC1(c2ncncc2F)NC(=O)c2cc(-c3cn[nH]c3)ccc21	0
NCGC00381392-01	CC1(C)C(=O)CCC2(C)C1C(O)C=C1COC(=O)C12O	0
NCGC00379203-01	COc1cc(C(=O)NCC2(N(C)C)CCCC2)cc(OC)c1OCc1ccccc1	0
NCGC00124338-01	COc1cc(OC)cc(C(=O)Nc2ccc3nc(Nc4cccc(C(F)(F)F)c4)cc(C)c3c2)c1	0
NCGC00386106-01	CC1CCCC=CC2CC(=O)CC2C(O)C=CC(=O)O1	0
NCGC00386343-01	CCCc1ccc(OCC(=O)N(Cc2nc(-c3cccnc3)no2)C(C)C)cc1	0
NCGC00387499-01	CNc1ccc([N+](=O)[O-])c(Nc2ccc3[nH]ncc3c2)n1	0
NCGC00346940-03	OCCCNc1cc(-c2ccnc(Nc3cccc(Cl)c3)n2)ccn1	0
NCGC00182965-05	Cl.OC(CCN1CCCCC1)(c1ccccc1)C1CC2C=CC1C2	0
NCGC00492447-02	C=CC(=O)N1CC(N2CCN(C(=O)CNc3cc(C4(C)CC4)c(Cl)cc3O)CC2)C1	0
NCGC00379085-03	COc1ccc(-c2oc3cc(O)cc(O)c3c(=O)c2O)cc1	0
NCGC00183273-04	CCN(CC)CCOC(=O)c1ccc(N)cc1Cl	0
NCGC00242489-02	Cc1cc2c(cc1C1(c3ccc(C(=O)O)cn3)CC1)C(C)(C)CCC2(C)C	0
NCGC00025272-09	Cc1ccc([S+](=O)([O-])C=CC#N)cc1	0
NCGC00094852-04	NC(Cc1cc(I)c(Oc2cc(I)c(O)c(I)c2)c(I)c1)C(=O)O	0
NCGC00385918-01	C=C1C(OC(C)=O)CCC2(C)CC3(OC)OC(=O)C(C)=C3CC12	0
NCGC00018242-07	CC(=O)NS(=O)(=O)c1ccc(N)cc1	0
NCGC00090752-04	CC(C=CC1=C(C)CCCC1(C)C)=CC=CC(C)=CC(=O)Nc1ccc(O)cc1	0
NCGC00386404-01	CCC1OC(=O)C(C)C(OC2CC(C)(OC)C(O)C(C)O2)C(C)C(OC2OC(C)CC(N(C)C)C2O)C(C)(O)CC(C)C(=O)C(C)C2OC(=O)OC12C	0
NCGC00015704-09	CN(C)CCN(Cc1cccs1)c1ccccn1.Cl	0
NCGC00385267-01	C=C(C(=O)O)C1CC2=C(C)C(=O)CC2C(C)CC1O	0
NCGC00159393-03	CC(=O)NC(Cc1ccc(O)cc1)C(=O)O	0
NCGC00164604-10	CC(C)n1c(C=CC(O)CC(O)CC(=O)O)c(-c2ccc(F)cc2)c2ccccc21	0
NCGC00018239-11	CCC(NC(C)C)C(O)c1ccc(O)c(O)c1	0
NCGC00370710-02	O=C(COc1ccc2ccccc2c1Br)Nc1cccnc1	0
NCGC00380452-01	O=C1CCC=CC1(O)C(=O)OCc1ccccc1OC1OC(CO)C(O)C(O)C1O	0
NCGC00346582-03	FC(F)(F)c1ccc(C=Cc2nc(COc3ccc(CCCCn4ccnn4)cc3)co2)cc1	0
NCGC00159459-04	COc1c(C)c2c(c(O)c1CC=C(C)CCC(=O)OCCN1CCOCC1)C(=O)OC2	0
NCGC00346804-01	Cc1ccccc1C(=O)c1ccc(Nc2ccc(Br)cc2N)cc1Cl	0
NCGC00181129-14	Cc1nc(Nc2ncc(C(=O)Nc3c(C)cccc3Cl)s2)cc(N2CCN(CCO)CC2)n1	0
NCGC00380458-01	CCCC(=O)OC1C(C)CC2(OC(C)=O)C(=O)C3(C)C4CC(C)(C)C(OC(C)=O)C4C(=O)C3(C)C(OC(C)=O)C12	0
NCGC00241102-05	COC1C(N(C)C(=O)c2ccccc2)CC2OC1(C)n1c3ccccc3c3c4c(c5c6ccccc6n2c5c31)C(=O)NC4	0
NCGC00181320-01	COC(CNC(=O)c1ccccc1OCC(=O)O)C[Hg]O	0
MLS002707279-02	CC(=O)C1(C)CCC2C3C=C(C)C4=CC(=O)CCC4(C)C3CCC21C	0
NCGC00016092-09	COc1ccccc1N1CCN(CCN(C(=O)C2CCCCC2)c2ccccn2)CC1	0
NCGC00510699-01	CCN(C(=O)c1ccccc1OC)c1cc2c(cc1N1CCNCC1C)n(C)c(=O)n2C	0
NCGC00178783-03	CN1C2CCC1CC(OC(=O)C(CO)c1ccccc1)C2	0
NCGC00385313-01	C=C1CCC(O)C(=C)C(O)CC(C(=C)C)CC1O	0
NCGC00496921-02	CC(C)(C)C(=O)N1N=CCC1c1ccccc1	0
NCGC00386593-01	Cc1cc(F)ccc1C1CC(N2CCN3C(=O)CCC3C2)CCN1C(=O)N(C)C(C)c1cc(C(F)(F)F)cc(C(F)(F)F)c1	0
NCGC00386317-11	CN(C)C(=O)c1cc2cnc(Nc3ccc(N4CCNCC4)cn3)nc2n1C1CCCC1	0
NCGC00166270-02	Oc1cc(O)cc(O)c1	0
NCGC00346455-05	O=C(c1ccc(F)c(F)c1Nc1ccc(I)cc1F)N1CC(O)(C2CCCCN2)C1	0
NCGC00379092-01	Cc1ccc(NC(=O)N2CCN(c3nc(N)nc4sc(-c5cccnc5)nc34)CC2)cc1	0
NCGC00166276-06	CC(=O)NC(C(O)CC(=O)C(=O)O)C(O)C(O)C(O)CO	0
NCGC00380920-01	CC(=O)OC1C(O)CC2(C)C(CCC3(C)C2CC=C2C4C5(CCC(COC6OC(CO)C(O)C(O)C6O)(OC5=O)C4(C)O)C(O)CC23C)C1(C)C	0
NCGC00379050-01	COc1cc(N2CCOCC2)ccc1NC(=O)c1csc(-c2cccnc2)n1	0
NCGC00016241-10	NS(=O)(=O)c1cc(C(=O)O)c(NCc2ccco2)cc1Cl	0
NCGC00485306-01	Nc1nc2c(ncn2C2OC3COP(=O)([O-])OC3C2O)c(=O)[nH]1	0
NCGC00022848-17	CC12CCC(=O)C=C1CCC1C2C(O)CC2(C)C1CCC2(O)C(=O)CO	0
NCGC00507862-01	CC(C)c1cnn2c(NCc3ccccc3-n3cccn3)nc(OC3CCCNC3)nc12	0
NCGC00486936-01	CN(C)CC(=O)N1CCCC(n2nc(-c3ccc(Oc4ccccc4)cc3)c3c(N)ncnc32)C1	0
NCGC00384530-01	CC1OC(OC2C(OC(=O)C34CCC(C)(C)CC3C3=CCC5C6(C)CCC(OC7OC(COC8OCC(O)C(O)C8OC8OCC(O)C(O)C8O)C(O)C(O)C7O)C(C)(C)C6CCC5(C)C3(C)CC4O)OC(CO)C(O)C2O)C(OC2OC(CO)C(O)C(O)C2O)C(O)C1OC1OCC(O)C(OC2OCC(O)C(O)C2O)C1O	0
NCGC00389431-01	Cc1cc2nc3c(=O)[nH]c(=O)nc-3n(CC(O)C(O)C(O)COP(=O)([O-])O)c2cc1C	0
NCGC00390601-01	Cc1csc2c(NC(C)CN3CCN([S+](=O)([O-])c4ccc(Cl)c(Cl)c4)CC3)ncnc12	0
NCGC00509941-01	C=CC(=O)NC1CN(c2nc(Nc3cn(C)nc3OC)c3ncn(C)c3n2)CC1F	0
NCGC00095086-04	N#Cc1ccc2c(c1)N(CCCN1CCC(O)CC1)c1ccccc1S2	1
NCGC00387080-02	CCCCCC1CC1CC1CC1CCCCCCCC(=O)O	0
NCGC00187598-03	O=S(=O)([O-])c1ccc2c(N=Nc3ccc(S(=O)(=O)[O-])c4ccccc34)c(O)c(S(=O)(=O)[O-])cc2c1	0
NCGC00408826-01	COc1cc(N)c(Cl)cc1C(=O)NCC1CCN2CCCC12	0
NCGC00378594-02	Nc1ncnc2c1c(-c1ccc(Oc3ccccc3)cc1)nn2C1CCCNC1	0
NCGC00347842-02	C=C1CCC2C(C)(C(=O)OC)CCCC2(C)C1CCC(C)CC(=O)O	0
NCGC00091835-15	CN(CCCl)CCCl	0
NCGC00510347-01	Cc1ccc(NC(=O)NCc2ccc3c(c2)CN(C2CCC(=O)NC2=O)C3=O)cc1Cl	0
NCGC00408882-01	c1ccc(C2(c3ccccc3)OCC(C3CCCCN3)O2)cc1	0
NCGC00384707-01	CC1OC(OC2C(OC3CCC4(C)C(CCC5(C)C4C=CC46OCC7(CCC(C)(C)CC74)C(OC4OC(C)C(O)C(O)C4O)CC56C)C3(C)CO)OC(CO)C(O)C2OC2OC(CO)C(O)C(O)C2O)C(O)C(O)C1O	0
NCGC00185073-03	O=C(O)c1cc2cccc([N+](=O)[O-])c2[nH]1	0
NCGC00390670-01	Cc1nnc(CC2C=C(c3ccc(Cl)cc3)c3ccccc3-n3c(C)nnc32)o1	0
NCGC00371101-01	O=[S+]([O-])(NC1CCC(c2cc(F)ccc2F)([S+](=O)([O-])c2ccc(Cl)cc2)CC1)C(F)(F)F	0
NCGC00387265-01	O=C(Nc1cc(C(F)(F)F)cc(C(F)(F)F)c1)c1cnc(Cl)nc1C(F)(F)F	0
NCGC00379071-02	Cc1nc(-c2cccnc2)sc1C(=O)Nc1ccccc1-c1cn2c(CN3CCOCC3)csc2n1	0
NCGC00381320-01	CC1=C(C)C(=O)OC(C(C)C2C(O)CC3C4C5OC5C5(O)CC(OC6OC(CO)C(OC7OC(C)C(O)C(O)C7O)C(O)C6O)CC(O)C5(C)C4CCC32C)C1	0
NCGC00169662-02	CC1(C)CCC2(C(=O)OC3OC(CO)C(O)C(O)C3O)CCC3(C)C(=CCC4C5(C)CC(O)C(O)C(C)(CO)C5C(O)CC43C)C2C1O	0
NCGC00263905-04	Cc1cc(-n2c(=O)[nH]c(=O)n(C)c2=O)ccc1Oc1ccc(SC(F)(F)F)cc1	0
NCGC00101581-01	COc1ccccc1-c1nc(SCC(=O)Nc2ccc(C)c(C)c2)n[nH]1	0
NCGC00385012-01	CC(=O)OC1CC2C(COC(=O)CC(C)C)=COC(OC(=O)CC(C)C)C2C12CO2	0
NCGC00015155-11	CC(C)COCC(CN(Cc1ccccc1)c1ccccc1)N1CCCC1	0
NCGC00385272-01	CC1CCC2(CO)C(C(=O)O)=CCCC2C1(C)CCc1ccoc1	0
NCGC00385183-01	O=C(O)c1cc(O)c2c(c1)C(C1c3cc(C(=O)O)cc(O)c3C(=O)c3c(OC4OC(CO)C(O)C(O)C4O)cccc31)c1cccc(OC3OC(CO)C(O)C(O)C3O)c1C2=O	0
NCGC00485966-01	CCOc1ccc(-c2ccc(Cn3c(CC(C)(C)C(=O)O)c(SC(C)(C)C)c4cc(OCc5ccc(C)cn5)ccc43)cc2)cn1	0
NCGC00017324-07	CCC(C)(C)C(=O)OC1CC(C)C=C2C=CC(C)C(CCC3CC(O)CC(=O)O3)C21	0
NCGC00386621-02	CNC(=N[S+](=O)([O-])c1ccc(Cl)cc1)N1CC(c2ccccc2)C(c2ccc(Cl)cc2)=N1	0
NCGC00386491-01	Cc1cc(C)c(-n2cc(C)c3c(Cl)nc(C)nc32)c(C)c1	0
NCGC00381226-01	COc1ccc(OC2OC(COC3OC(C)C(O)C(O)C3O)C(O)C(O)C2O)cc1OC	0
NCGC00016255-10	O=C1C(CCS(=O)c2ccccc2)C(=O)N(c2ccccc2)N1c1ccccc1	0
NCGC00347948-15	Cc1ccc2nc(NC(=O)CSc3nc4c(c(=O)n3-c3ccccc3)SCC4)sc2c1	0
NCGC00018166-02	CCCCC(=O)OC1CCC2C3CCc4cc(O)ccc4C3CCC12C	0
NCGC00510689-01	COc1ccc([S+](=O)([O-])NCc2ccc(C(=O)NCCc3ccc(Cl)cn3)cc2)cc1	0
NCGC00370950-02	COc1cc(-n2cnc3cc(-c4ccc(Cl)cc4)sc3c2=O)ccc1OCCN1CCCC1	1
NCGC00249912-01	O=C(OCC(O)CO)c1ccccc1Nc1ccnc2c(C(F)(F)F)cccc12	0
NCGC00094906-06	CN1CCOC(c2ccccc2)c2ccccc2C1.Cl	0
NCGC00378683-01	NC(CC(=O)Nc1ccc(Oc2cc(F)c(F)cc2Br)cc1)C(=O)O	0
NCGC00262549-02	CCC1C2CC3C4N(C)c5ccccc5C45CC(C2C5O)N3C1O	0
NCGC00370764-01	CCCC(CCC)C(=O)NCc1ccc2c(cnn2-c2ccccc2OC)c1	0
NCGC00384581-01	C=C1C(=O)OC2C=C(COC(C)=O)CCC=C(C=O)CC(OC(=O)CC(C)C)C12	1
NCGC00346453-03	CC1(C(=O)Nc2ccc(F)nc2)CCCN1c1nc(Nc2cc(C3CC3)[nH]n2)c2cccn2n1	0
NCGC00386415-05	CC[S+](=O)([O-])N1CCN(c2ccc(Nc3ncc(C(N)=O)c(NC4CC4)n3)cc2)CC1	0
NCGC00241410-02	Clc1ccc2ncc(-c3cccc(NC4CNC4)n3)n2c1	0
NCGC00386721-01	CC1CCN(C(=O)N2CCCC2)CC1N(C)c1ncnc2[nH]ccc12	0
NCGC00387149-01	CCc1[nH]c2ccc(OC)cc2c1CCN(C)C	0
NCGC00263230-01	COc1ccccc1-c1cccc(-c2c(O)c3cc(C#N)c(Cl)cc3[nH]c2=O)c1	0
NCGC00024452-04	CCCCN1CC(O)C(O)C(O)C1CO	0
NCGC00387247-04	COc1ccccc1-n1c(SCC(=O)Nc2nc3ccc(C)cc3s2)nc2c(c1=O)SCC2	0
NCGC00485020-01	CNc1nc(Cc2ccccc2)nc2c1CCNCC2C	0
NCGC00385700-01	CC(=O)OC1CCC2(C)C(CCC3(C)C2CC=C2C4CC(C)(C)CCC4(C)CCC23C)C1(C)C(=O)O	0
NCGC00385351-01	O=C1C=CC(O)(C=CC(=O)OCC2OC(Oc3ccc(O)cc3)C(O)C(O)C2O)C=C1	0
NCGC00370729-08	O=[N+]([O-])c1ccc(Nc2nc(N3CCOCC3)nc(N3CCOCC3)n2)cc1	1
NCGC00164597-02	CCCN1CCCCC1C(=O)Nc1c(C)cccc1C.Cl	0
NCGC00379018-02	COc1cnc(-n2cnc(C)n2)c2[nH]cc(C(=O)C(=O)N3CCN(C(=O)c4ccccc4)CC3)c12	0
NCGC00015917-09	Cn1ccc2cc3c(cc21)CCN3C(=O)Nc1cccnc1	0
NCGC00263161-11	OCCn1cc(-c2cnc3nnn(Cc4ccc5ncccc5c4)c3n2)cn1	0
NCGC00498442-01	CC1(N)CCN(c2cnc(-c3cccc(Cl)c3Cl)c(N)n2)CC1	0
NCGC00263128-02	CCN(CC)CCCCNc1nc2cc(Cl)c(Cl)cc2nc1-c1ccc(-c2cccs2)s1	0
NCGC00182986-01	CCC(C(=O)NC(=O)NC(C)=O)c1ccccc1	0
NCGC00016543-13	N=C(N)NC(=N)NCCc1ccccc1	0
NCGC00346966-01	O=C(NC1CC1)c1cccc(-c2ccc3c(NC(=O)C4CC4)n[nH]c3c2)c1	0
NCGC00482709-01	C=CC(C)(C)c1cc(C=CC(=O)c2ccc(O)cc2)c(OC)cc1O	0
NCGC00124342-01	Cc1cc(Nc2cccc(C(F)(F)F)c2)nc2ccc(NC(=O)Cc3ccc(Cl)cc3)cc12	0
NCGC00015748-17	COC(=O)C1=C(C)NC(C)=C(C(=O)OC)C1c1ccccc1[N+](=O)[O-]	0
NCGC00177980-03	Clc1ccc(CON=C(Cn2ccnc2)c2ccc(Cl)cc2Cl)c(Cl)c1.O=[N+]([O-])O	0
NCGC00346465-06	CCNC(=O)Nc1ccc(-c2nc3c(c(N4CCOCC4C)n2)CCN(C2COC2)C3)cc1	0
NCGC00262941-01	CC(C)CC1C(c2ccccc2)OC(=O)N1CCCN1CCCCCC1.Cl	0
NCGC00485328-01	CC(O)C(O)C1CNc2nc(N)[nH]c(=O)c2N1	0
NCGC00481611-02	COCc1c(-c2ccc(NC(=O)Nc3cc(C(F)(F)F)ccc3F)c(F)c2)c2c(N)ncnn2c1CN1CCOCC1	0
NCGC00180720-03	CC1=CC(=O)C2C(C)(C)CCCC2(C)C1CCC(C)CC(=O)O	0
NCGC00142624-05	OCC1OC(OC2C(CO)OC(O)(CO)C2O)C(O)C(O)C1O	0
NCGC00385333-01	COc1cc(C=Cc2ccccc2)c(C(=O)O)c(O)c1CC=C(C)C	0
NCGC00485229-01	CC(C)CCCC(C)C1CCC2C3CC=C4CC(OC(=O)NCCN(C)C)CCC4(C)C3CCC12C	0
NCGC00475739-01	N#Cc1ccc(-c2c(-c3nnc[nH]3)sc(N3CCOCC3)c2C#N)c(F)c1	0
NCGC00485479-01	Cc1c(CN(C)C(=O)C=CC2=CNC3=NC(=O)CCC3=C2)oc2ccccc12	0
NCGC00346647-03	CNC(=O)c1c(F)cccc1Nc1nc(Nc2cc3c(cc2OC)CCN3C(=O)CN(C)C)nc2[nH]ccc12	0
NCGC00182051-05	COc1cc(Nc2ncc(F)c(Nc3ccc4c(n3)NC(=O)C(C)(C)O4)n2)cc(OC)c1OC	0
NCGC00371263-02	CN1CCN(c2ccc(-c3cccc(CN4CCOCC4)c3)cc2NC(=O)c2c[nH]c(=O)cc2C(F)(F)F)CC1	0
NCGC00107508-04	COc1ccccc1C(=O)Nc1cc2c(cc1N1CCCCC1)n(C)c(=O)n2C	0
NCGC00018172-09	CC1Cc2ccccc2N1NC(=O)c1ccc(Cl)c(S(N)(=O)=O)c1	0
NCGC00420892-01	C=CC1(C)CC(=O)C2(O)C(C)(O1)C(OC(C)=O)C(OC(=O)CCN(C)C)C1C(C)(C)CCC(O)C12C	0
NCGC00178250-05	CC1=CC(=O)C(C(C)C)=CC1=O	0
NCGC00346553-10	CC(C)c1cnn2c(NCc3ccccc3)cc(NCCCCCCN)nc12	1
NCGC00386703-01	CCN(CC)CCC[S+](=O)([O-])NC(CCc1ccccc1)c1nc(Cc2ccc(Br)cc2)no1	0
NCGC00181765-03	O=C(Nc1ccc2c(=O)cc(-c3nnn[nH]3)oc2c1)c1ccc(OCCCCc2ccccc2)cc1	0
NCGC00263092-02	CC1(C)SCCN([S+](=O)([O-])c2ccc(OCC#CCO)cc2)C1C(=O)NO	0
NCGC00370906-01	CC1(C)CC=C(c2cnc3ccccc3c2)c2cc(C(=O)Nc3ccc(C(=O)O)cc3)ccc21	0
NCGC00507698-01	C=Cc1c(C)c2cc3nc(c(CC(=O)NC(CC(=O)O)C(=O)O)c4nc(cc5[nH]c(cc1[nH]2)c(C)c5CC)C(C)=C4C(=O)O)C(CCC(=O)O)C3C	0
NCGC00188863-02	CCCCc1oc2ccc(NS(C)(=O)=O)cc2c1C(=O)c1ccc(OCCCN(CCCC)CCCC)cc1	0
NCGC00346487-05	Cn1cc(CNCC2CCN(c3ncc(C(=O)NO)cn3)CC2)c2ccccc21	0
NCGC00381560-10	Nc1cc(F)ccc1NC(=O)C=Cc1cnn(CC=Cc2ccccc2)c1	0
NCGC00015611-18	CCN(CC)CC(=O)Nc1c(C)cccc1C	0
NCGC00169806-03	C=CC(C)(O)CCC1C(=C)CCC2C(C)(C(=O)O)CCCC12C	0
NCGC00385182-01	CCC1=CC2CN3CCc4c([nH]c5ccccc45)C(C(=O)OC)(C2)C13	0
NCGC00380632-01	CC1CC(O)C=CC(O)C(O)CC(=O)O1	0
NCGC00346672-02	Cc1cc(Nc2ncnc3ccc(-c4ccc(CNCC[S+](C)(=O)[O-])o4)cc23)ccc1Oc1ccn2ncnc2c1	0
NCGC00015831-06	C[NH+](C)CCC(c1ccccc1)c1cccc[nH+]1.O=C([O-])C=CC(=O)[O-]	0
NCGC00346951-01	O=C1c2ccccc2-[n+]2ccc3c([nH]c4ccccc43)c21	0
NCGC00507856-01	COc1cc(OCc2cccc(-c3ccccc3)c2C)cc(OC)c1CN1CCCCC1C(=O)O	0
NCGC00179351-03	CCC1NC(=O)c2cc(S(N)(=O)=O)c(Cl)cc2N1	0
NCGC00016411-10	CCCCN(CCCC)CCCOC(=O)c1ccc(N)cc1	0
NCGC00346701-07	CCN(C(=O)c1c(O)c2c(Cl)cccc2n(C)c1=O)c1ccccc1	0
NCGC00384621-01	C=C(C)C1(O)CC2(C)C(=CC1=O)CCC(O)C2C	0
NCGC00163373-02	Cc1cc2ncc(-c3ccccc3)nc2cc1C	0
NCGC00016978-04	CCOc1cc(CC(=O)NC(CC(C)C)c2ccccc2N2CCCCC2)ccc1C(=O)O	0
NCGC00510033-02	CN(CCCCCCN(C)C(=O)Oc1ccc[n+](C)c1)C(=O)Oc1ccc[n+](C)c1	0
NCGC00408859-01	CCCCCCCCCCCCCCCCOc1nc2ccc(C)cc2c(=O)o1	1
NCGC00238624-07	O=C1CCCC2=C1C(c1n[nH]cc1Cl)NC(Nc1nc3ccccc3o1)=N2	0
NCGC00386587-01	CC(C)CCC(=O)CC1c2ccccc2C(=O)N1c1ccc2ccc(Cl)nc2n1	0
NCGC00165768-05	NC(=O)c1ccc2[nH]c(-c3ccc(Oc4ccc(Cl)cc4)cc3)nc2c1	1
NCGC00385540-01	C=C1CCC2C(C)(C)C(O)CCC2(C)C1CCC(C)CCOC(C)=O	0
NCGC00160670-08	CCOC(=O)c1c(C)n(C)c2ccc(O)cc12	0
NCGC00168516-02	Nc1nc(NCc2ccccc2)c2nc[nH]c2n1	0
NCGC00380175-01	Cc1ccc(C(C)C)c(OC2OC(CO)C(O)C(O)C2O)c1	0
NCGC00179310-03	NC(=O)c1cc[n+](CC2=C(C(=O)[O-])N3C(=O)C(NC(=O)Cc4cccs4)C3SC2)cc1	0
NCGC00094646-04	c1ccc2c(c1)sc1ccccc12	0
NCGC00510200-01	COc1cc(C(=O)NC(=N)Nc2ccc(C)c(NC(=O)c3ccc(-c4ccccc4)cc3)c2)cc(OC)c1OC	0
NCGC00180491-02	CSCC1OC(n2cnc3c(=O)[nH]cnc32)C(O)C1O	0
NCGC00380560-01	CC1(C)OC(=O)CC(O)C2(C)C1CC(=O)C1(C)C2C(O)CC2(C)C(c3ccoc3)OC(=O)C3OC321	0
NCGC00380448-01	C=C(C)C1CC2(CO)C(=CC1=O)CCC(O)C2C	0
NCGC00390594-01	CN(C)Cc1ccc(-c2cnn3c(-c4cccc(NC(=O)c5cccc(C(F)(F)F)c5)c4)ccnc23)cc1	0
NCGC00263610-05	CN(C)c1ccc(C(=O)NCCCCCC(=O)NO)cc1	0
NCGC00343505-01	Nc1cccc(-c2csc(NC(=O)CCCCCCC(=O)NO)n2)c1	0
NCGC00378827-01	O=C(NC1CCC(c2cccc(F)c2F)CN(CC(F)(F)F)C1=O)N1CCC(n2c(=O)[nH]c3ncccc32)CC1	0
NCGC00016367-08	O=C(O)CCC(=O)Nc1ccc(S(=O)(=O)Nc2nccs2)cc1	0
NCGC00370732-02	CCn1cc(C2=NOC(C(=O)Nc3c(C)n(C)n(-c4ccccc4)c3=O)C2)c(C)n1	0
NCGC00380879-01	COc1cc(C2OC(c3cc(OC)c4c(c3)OCO4)C(C)C2C)cc(OC)c1OC	0
NCGC00103278-01	Cc1ccc2nc(-c3ccc(Cl)c(NC(=O)c4ccc5c(c4)OCCO5)c3)oc2c1	0
NCGC00380741-01	C=C(C(=O)OCC1OC(OC(=O)C=Cc2ccccc2)C(O)C(O)C1O)C(O)CO	0
NCGC00015898-15	COc1ccc(C2CNC(=O)C2)cc1OC1CCCC1	0
NCGC00384899-01	COc1ccc(C(=O)OC2C=COC=C3C=C4C(=O)N(C)C(=S)C(=O)N4C32)cc1Oc1cc(C=O)ccc1O	0
NCGC00169707-02	COc1cc(C=Cc2cc(O)cc(OC3OC(CO)C(O)C(O)C3O)c2)ccc1O	0
NCGC00370956-01	N#Cc1c[nH]c2c(C(=O)N3CCN(CCc4ccc(F)cc4)CC3)cccc12	0
MLS000109973-02	COc1ccc(S(=O)(=O)n2cnc3cc(C)c(C)cc32)cc1	0
NCGC00166300-02	Cc1ncc(COP(=O)(O)O)c(C=O)c1O.O	0
NCGC00522027-01	CC12C=CC(=O)C=C1CCC1C2C(O)CC2(C)C1CCC2(O)C(=O)COC(=O)c1cccc(S(=O)(=O)[O-])c1	0
NCGC00249935-01	CC(=O)N(CC(=O)N(C)C)c1ccccc1	0
NCGC00380736-01	CC=C(C)C1C(C)=CC2C(O)CCC(C)C2C1C=CC=CC(=O)O	0
NCGC00090504-14	O=C(C=Cc1ccc(O)cc1)c1ccc(O)cc1O	0
NCGC00015094-22	Oc1ncnc2[nH]ncc12	0
NCGC00015950-14	O=C1NC(=O)C(c2ccccc2[N+](=O)[O-])=C1Nc1ccc(O)c(Cl)c1	0
NCGC00017013-05	Cc1ncc(C[n+]2csc(CCO)c2C)c(N)n1	0
NCGC00508820-02	CCN(CC)CC[S+](=O)([O-])C1CCN2C(=O)c3coc(n3)CC(=O)CC(O)C=C(C)C=CCNC(=O)C=CC(C)C(C(C)C)OC(=O)C12	0
NCGC00169801-02	CC(=CCCC(CO)C1CCC2(C)C3=C(CCC12C)C1(C)CCC(=O)C(C)(C)C1CC3)C(=O)O	0
NCGC00241412-01	O=C1NCCSc2c1sc1ccc(O)cc21	0
NCGC00385838-01	C=C1C(=O)OC2C1CCC(=C)C1CCC(=C)C12	0
NCGC00180820-03	COC(=O)CCC(=O)OCC1(C)CCCC2(C)C1CCC13C=CC(C)(CCC12)C3	0
NCGC00385723-01	C=C1C(=O)OC2C=C(C)CCC=C(C(=O)O)CCC=C(C)CCC12	0
NCGC00347546-02	CC1(C(=O)O)CCCC2(C)C3CCC4CC3(CCC12)CC4=O	0
NCGC00015562-25	COc1ccc2c(c1)c(CC(=O)O)c(C)n2C(=O)c1ccc(Cl)cc1	0
NCGC00347680-02	COC(=O)C12C(O)=C(C)C(=O)C1(C)C(C)=CC1C34CCC(OC3=O)C(C)(C)C4CCC12C	0
NCGC00522639-01	Cc1c(Cl)cccc1[S+](=O)([O-])Nc1nc(CCN2CCOCC2=O)cs1	0
NCGC00370781-01	NC(CC(=O)N1CCn2c(nnc2C(F)(F)F)C1)Cc1n[nH]c2c(F)c(F)ccc12	0
NCGC00090964-04	NCCNCCNCCNCCN	0
NCGC00169681-03	O=C(OCC1=CC(O)C2C=COC(OC3OC(CO)C(O)C(O)C3O)C12)c1ccccc1	0
NCGC00371013-01	CCOC(=O)COc1ccc2c(c1)CC(NCC(O)c1cccc(Cl)c1)CC2	0
NCGC00385865-01	CC1=C2CC(C)(C)CC2C(O)C2=C(C1)C(=O)OC2O	0
NCGC00483117-01	CCCOc1ccc(CCc2nc3cc(-c4c(C)noc4C)ccc3n2CCN2CCOCC2)cc1	0
NCGC00015420-15	Cc1cc(O)c2c(c1)C(=O)c1cc(O)cc(O)c1C2=O	0
NCGC00385071-01	COc1c2c(nc3occc13)C(CC=C(C)C)(OC)C(O)CC2	0
NCGC00370887-06	CC(=NNC(=O)C(NC(=O)c1ccccc1)c1n[nH]c(=O)c2ccccc12)c1cccc(Br)c1	0
NCGC00183022-01	CC(=O)c1ccc(OCC(=O)N2CCCCC2)cc1	0
NCGC00381210-01	CC(=CCOC1OC(COC2OCC(O)(CO)C2O)C(O)C(O)C1O)C(C)(C)O	0
NCGC00159448-05	COc1ccc(C=CC(=O)O)cc1	0
NCGC00015989-17	O=C1CCC(N2C(=O)c3ccccc3C2=O)C(=O)N1	0
NCGC00094874-05	O=c1ccc2cc(OC3OC(CO)C(O)C(O)C3O)c(O)cc2o1	0
NCGC00159337-04	O=C1Nc2ccc(Cl)cc2C(C#CC2CC2)(C(F)(F)F)O1	0
NCGC00378929-01	COc1cc(Nc2nc3c(s2)CCCC3c2ccc(F)cc2)ccc1-n1cnc(C)c1	0
NCGC00016288-06	CCC1(C)CC(=O)NC(=O)C1	0
NCGC00485026-01	COC(=O)CCC(C)C1CCC2C3CCC4CC(OC(C)=O)CCC4(C)C3CC(O)C12C	0
NCGC00345083-01	COC1C(N(C)C(=O)c2ccccc2)CC2OC1(C)n1c3ccccc3c3c4c(c5c6ccccc6n2c5c31)C(=O)NC4=O	0
NCGC00094565-03	CC(C)c1cccc(=O)c(O)c1	0
NCGC00347389-02	CC(C)=CCCC(C)(O)C1CCC2(C)C1C(O)CC1C3(C)CCC(O)C(C)(C)C3C(OC3OC(CO)C(O)C(O)C3OC3OC(CO)C(O)C(O)C3O)CC12C	0
NCGC00380916-01	CC(C)C(C#N)OC1OC(COC2OCC(O)(CO)C2O)C(O)C(O)C1O	0
NCGC00346669-05	Cc1cc(OCCC[S+](C)(=O)[O-])cc(C)c1-c1cccc(COc2ccc3c(c2)OCC3CC(=O)O)c1	0
NCGC00386414-01	CN(CCC(N)CC(=O)NC1C=CC(n2ccc(N)nc2=O)OC1C(=O)O)C(=N)N	0
NCGC00179636-04	CCCC1CC(C(=O)NC(C(C)Cl)C2OC(SC)C(O)C(O)C2O)N(C)C1	0
NCGC00381292-01	COC1C(O)C(OC2CCC3(C)C(CCC4C3CCC35COC6(COC(=O)C6)C3CCC45O)C2)OC(C)C1OC1OC(CO)C(OC2OC(CO)C(O)C(O)C2O)C(O)C1O	0
NCGC00167444-04	Cc1cc(O)c(C(=O)NC(C(=O)NC2C(=O)N3C(C(=O)O)=C(CSc4nnnn4C)CSC23)c2ccc(O)cc2)cn1	0
NCGC00161670-08	CC(C)CC(=O)NC(C(=O)NC(C(=O)NC(CC(C)C)C(O)CC(=O)NC(C)C(=O)NC(CC(C)C)C(O)CC(=O)O)C(C)C)C(C)C	0
NCGC00510028-01	COc1cc(N)cn[n+]1-c1ccccc1	0
NCGC00378610-02	N#Cc1cc(-c2n[nH]c(-c3ccncc3)n2)ccn1	0
NCGC00385316-01	CC1=C(CCC(C)CC(=O)O)C2(C)CCCC(C)(C)C2CC1=O	0
NCGC00185916-05	Nc1cccc([S+](=O)([O-])N2CCCN([S+](=O)([O-])c3ccc4c(c3)OCCO4)CC2)c1	0
NCGC00371045-07	c1ccc(CNCc2ccc(CN3CCCNCCNCCCNCC3)cc2)nc1	0
NCGC00379091-01	CC1CCNC(=O)c2cc3ccc(C(=O)Nc4nc5ccccc5n4CCCN(C)C)cc3n21	0
NCGC00386210-03	CN1CCN(C2CCN(C(=O)Nc3cc(Oc4ccc(NC(=O)C5(C(=O)Nc6ccc(F)cc6)CC5)c(F)c4)ccn3)CC2)CC1	0
NCGC00385908-01	CC(=O)OC1C2C(CC(C)C3C=CC(=O)C31C)OC(=O)C2C	0
NCGC00510356-01	COc1ccc2c(c1)C(c1ccc(F)cc1)=C(CN1CCCC1)CO2	0
NCGC00385741-01	COC(=O)c1ccc(OC2OC(CO)C(O)C(O)C2O)c(OC)c1	0
NCGC00386556-01	CC(C)(O)c1ccc2c(c1)ncn2-c1cccc(-c2ccccc2C#N)c1	0
NCGC00373041-03	NC(=O)c1nc(F)cnc1O	0
NCGC00248275-02	CCOC(=O)C=C(C)C=CCC(C)CCCC(C)C	0
NCGC00384901-01	CN1C(=O)c2ccccc2-n2c(nc3ccccc3c2=O)C1=Cc1ccccc1	0
NCGC00091106-05	COC(=O)c1ccccc1O	0
NCGC00385684-01	Cc1occc(=O)c1OC1OC(CO)C(O)C(O)C1O	0
NCGC00167420-01	FC(F)(F)C(F)(F)C(F)(F)C(F)(F)C(F)(F)F	0
NCGC00347420-02	CC1CCC2(NC1)OC1C(O)C3C4CCC5CC(OC6OC(CO)C(O)C(O)C6OC6OC(C)C(O)C(O)C6O)CCC5(C)C4CCC3(C)C1C2C	0
NCGC00346685-03	CCc1c(O)cc(O)c(C(=O)c2ccc(OCCN3CCOCC3)c(OC)c2)c1CC(=O)N(CCOC)CCOC	0
NCGC00370964-01	Cc1cc(-c2nncc3c(C(C)(C)C)c(OCc4ncnn4C)nn23)no1	0
NCGC00380918-01	C=C1C(O)CC2C(C(=O)O)=COC(OC3OC(CO)C(O)C(O)C3OC(=O)C=Cc3ccc(O)cc3)C12	0
NCGC00016509-06	COc1cc(C(=O)NCc2ccc(OCCN(C)C)cc2)cc(OC)c1OC.Cl	0
NCGC00025379-01	COc1ccc(CCN(C)CCCOc2ccc([S+](=O)([O-])c3c(C(C)C)c4ccccc4n3C)cc2)cc1OC	0
NCGC00385520-01	CC(=O)C=CC1C(C)(O)C(O)C(OC(C)=O)C2C(C)(C)CCCC21C	0
NCGC00167565-06	CN1C2=CC(=O)C(=NNC(N)=O)C=C2CC1S(=O)(=O)[O-]	0
NCGC00381004-01	CC(C)=C1CC2C(C)(CCC(OC(=O)C3(C)OC3C)C2(C)O)CC1=O	0
NCGC00381391-01	CC1CC(O)CC(C)(C)C1(O)CCO	0
NCGC00159508-04	O=C([O-])c1c(Cl)c(Cl)c(Cl)c(Cl)c1-c1c2cc(I)c(=O)c(I)c-2oc2c(I)c([O-])c(I)cc12	0
NCGC00249389-22	c1ccc2c(-c3cnn4cc(-c5ccc(N6CCNCC6)cc5)cnc34)ccnc2c1	0
NCGC00385130-01	COc1ccc(C(O)C(C)OC2OC(CO)C(O)C(O)C2O)cc1	0
NCGC00378785-01	COc1cccc(-c2ccc(C(Oc3cc(-c4ccc(CC(N)C(=O)O)cc4)nc(N)n3)C(F)(F)F)cc2)c1	0
NCGC00263169-06	CC(C)(C)c1[nH]cnc1C=c1[nH]c(=O)c(=Cc2ccccc2)[nH]c1=O	0
NCGC00263961-02	CON=C(C(=O)NC1C(=O)N2C(C(=O)[O-])=C(CSc3nc(=O)c([O-])nn3C)CSC12)c1csc(N)n1.O.O.O.[Na+].[Na+]	0
NCGC00167519-02	O=C(O)CCn1c2c(c3ccccc31)CC(NS(=O)(=O)c1ccc(F)cc1)CC2	0
NCGC00015156-15	NCC(CC(=O)O)c1ccc(Cl)cc1	0
NCGC00481544-01	CC(O)=NC(Cc1ccc2ccccc2c1)C(O)=NC(Cc1ccc(Cl)cc1)C(O)=NC(Cc1cccnc1)C(O)=NC(CO)C(O)=NC(Cc1ccc(O)cc1)C(O)=NC(CCCNC(=N)O)C(O)=NC(CC(C)C)C(O)=NC(CCCNC(=N)N)C(=O)N1CCCC1C(O)=NC(C)C(=N)O	0
NCGC00379212-01	Cc1ccc(-c2ncc[nH]2)cc1NC(=O)c1ccc(OCc2ccccn2)cc1	0
NCGC00380762-01	CC(=O)OC1C(O)CC2(C)C(CCC(C)C23Cc2c(O)cc(CO)c(C=O)c2O3)C1(C)C	0
NCGC00017020-06	CCCc1ncc(C[n+]2ccccc2C)c(N)n1	0
NCGC00381566-06	CCCCN(Cc1ccc(C(=O)NO)cc1)C(=O)Nc1ccccc1	0
NCGC00507884-01	CC(C)(C)NC(=O)c1cncn1C1CCN(c2ccc(-c3nnc(C(F)(F)F)o3)cn2)CC1	0
NCGC00167445-02	CCOC(CN1CCN(CC(C)C(=O)c2ccccc2)CC1)c1ccccc1.Cl.Cl	0
NCGC00386258-01	Oc1ccc(OC2CCCCO2)cc1	0
NCGC00023902-09	CC12CCC3C(CCC4=CC(=O)CCC43C)C1CCC2=O	0
NCGC00386715-01	C=CCCN1CCC2(CC1)CN(C(=O)c1c(F)cccc1F)c1ccc(Cl)cc12	0
NCGC00182709-03	CC1(C)OCC(COC(=O)CCc2ccc(OCC(O)CNCCNC(=O)N3CCOCC3)cc2)O1.Cl	0
NCGC00380819-01	COc1c(CCC(=O)O)cccc1OC1OC(CO)C(O)C(O)C1O	0
NCGC00022680-05	CC(=O)OC1(C(C)=O)CCC2C3C=C(Cl)C4=CC(=O)CCC4(C)C3CCC21C	0
NCGC00165840-04	O=c1cc(N2CCOCC2)oc2c1ccc1ccccc12	0
NCGC00182985-01	O=[N+]([O-])OCCN(CCO[N+](=O)[O-])CCO[N+](=O)[O-]	0
NCGC00381256-01	CC1CCC2C(C(=O)O)=CC3C(O)C(C)(C)CC123	1
NCGC00485432-01	CC1=CC(=O)C2(C(C)C)CC12	0
NCGC00161679-13	CC(C)CC(C=O)NC(=O)C(CC(C)C)NC(=O)C(CC(C)C)NC(=O)OCc1ccccc1	0
NCGC00380321-01	CC1C(=O)CC2C3CCC(C(=O)O)C12CC3(C)CO	0
NCGC00346444-07	C[S+](=O)([O-])c1ccc(-c2cnc(N)c(C(=O)Nc3ccccc3)n2)cc1	0
NCGC00015219-07	C[N+](C)(C)CCO	0
NCGC00164594-02	CCOC(=O)OC1(C(=O)OCCl)CCC2C3CCC4=CC(=O)C=CC4(C)C3C(O)CC21C	0
NCGC00016533-24	Cc1cc(N[S+](=O)([O-])c2ccc(N)cc2)no1	0
NCGC00250391-05	CN(C)C(=O)c1ccc([S+](=O)([O-])c2ccc(NC(=O)C(C)(O)C(F)(F)F)c(Cl)c2)cc1	0
NCGC00379133-01	O=C(Nc1cccc(C(F)(F)F)c1)Nc1ccc(Br)cc1-c1nnn[nH]1	0
NCGC00370977-01	O=C(O)c1ccccc1NC(=O)N1CCC(c2ccccc2C(F)(F)F)CC1	0
NCGC00385093-01	O=C(C=Cc1ccc(O)cc1)NC(Cc1ccc(O)cc1)C(=O)O	0
NCGC00402237-03	O=[S+]([O-])(NCc1cccc2ccccc12)c1cc(Cl)c(Oc2cccc(N3CCNCC3)c2)s1	0
NCGC00183017-01	CCOP(=O)(CC)Oc1ccc([N+](=O)[O-])cc1	0
NCGC00263143-07	N#Cc1ccc(COCC2OC(n3c(NCc4ccc(Cl)c(Cl)c4)nc4c(N)ncnc43)C(O)C2O)cc1	0
NCGC00180818-02	C=C1C(=O)OC2CC(C)C3CCC(=O)C3(C)CC12	0
NCGC00016951-05	COc1cc(N)c(Cl)cc1C(=O)NC1CCN(Cc2ccccc2)CC1.O=C(O)C=CC(=O)O	0
NCGC00381309-01	COc1ccc(C2(O)c3ccccc3NC(=O)C2OC)cc1	0
NCGC00485926-01	COc1cc(O)ccc1OCCNCC(O)COc1cccc2[nH]c3ccccc3c12	0
NCGC00092379-02	Nc1nc(-c2ccc(Cl)c(Cl)c2)c(-c2ccncc2)s1	0
NCGC00347379-02	CC1OC(OC2C(OC3CCC4(C)C(CCC5(C)C4CC=C4C6CC(C)(C)CCC6(C(=O)O)CCC45C)C3(C)CO)OCC(O)C2O)C(O)C(OC2OCC(O)C(O)C2O)C1O	0
NCGC00016000-18	CCN(CC)C(=S)SSC(=S)N(CC)CC	0
NCGC00177995-02	Cl.O=C(O)c1cn(-c2ccc(F)cc2)c2cc(N3CCNCC3)c(F)cc2c1=O	0
NCGC00181103-02	CCCOC(C(=O)OC1CCN(C)CC1)(c1ccccc1)c1ccccc1.Cl	0
NCGC00017223-05	CC1CCC2(C(=O)O)CCC3(C)C(=CCC4C5(C)CCC(O)C(C)(C)C5CCC43C)C2C1C	0
NCGC00346510-06	Cn1cnc(-c2cc3nccc(Oc4ccc(NC(=S)NC(=O)Cc5ccccc5)cc4F)c3s2)c1	1
NCGC00378620-04	CNC(=O)c1ccccc1Nc1cc(Nc2ccc(N3CCOCC3)cc2OC)ncc1C(F)(F)F	0
NCGC00185997-11	O=C1NC(=O)C(=Cc2ccc(-c3ccc(F)cc3O)o2)S1	0
NCGC00024683-23	C=C1C(=O)OC2C1CCC(C)=CCCC1(C)OC21	0
NCGC00181325-03	CC(C)=CCCC(C)=CCCC(C)=CCCC(C)=CCC1=C(C)C(=O)c2ccccc2C1=O	0
NCGC00380554-01	CC1=CCC(C(C)(C)OC2OC(COC3OC(C)C(O)C(O)C3O)C(O)C(O)C2O)CC1	0
NCGC00384902-01	O=C1NC(Cc2c[nH]c3ccccc23)C(=O)NC1Cc1c[nH]c2ccccc12	0
NCGC00345856-01	NC(=O)c1cnc(-c2ccc(C3(N)CCC3)cc2)c(-c2ccccc2)c1	0
NCGC00180731-02	COC(=O)c1ccccc1OC1OC(COC2OCC(O)C(O)C2O)C(O)C(O)C1O	0
NCGC00351599-02	CCN1CCN(Cc2ccc(Nc3ncc(F)c(-c4cc(F)c5nc(C)n(C(C)C)c5c4)n3)nc2)CC1	1
NCGC00381185-01	COc1c2c(c(C)c3c1C(=O)OC3)OC1(C)CC(O)C34OC(OC)(CCC3(C)C1C2)OC4(C)C	0
NCGC00016467-10	O=c1cc(-c2ccc(O)c(O)c2)oc2cc(O)cc(O)c12	0
NCGC00386699-01	CCCCCCCCCC(=O)OCCN1CCN(CCCN2c3ccccc3Sc3ccc(C(F)(F)F)cc32)CC1	0
NCGC00485261-01	COC(=O)C=CC(=O)N(O)CCCCNCc1ccc(COC(=O)Nc2cccc3ccccc23)cc1	0
NCGC00183838-01	O=C(O)CC(O)(CC(=O)O)C(=O)O.OC(CN1CCCCC1)c1cc(-c2ccccc2)on1	0
NCGC00384795-01	CC1(C)CCC2(C(=O)O)C(O)CC3(C)C(=CCC4C5(C)CCC(OC6OC(COC7OCC(O)C(O)C7OC7OCC(O)C(O)C7O)C(O)C(O)C6OC6OC(CO)C(O)C(O)C6O)C(C)(C)C5CCC43C)C2C1	0
NCGC00381284-01	C=CC(C)(O)CCC=C(C)C(=O)OCC1OC(OC2CCC3(C)C(CCC4(C)C3CC=C3C5CC(C)(C)C(O)CC5(C(=O)O)CCC34C)C2(C)C)C(O)C(OC2OC(CO)C(O)C(OC3OC(CO)C(O)C(OC4OC(COC5OC(CO)C(O)C(O)C5O)C(O)C(O)C4O)C3O)C2O)C1O	0
NCGC00489906-01	Cc1cc(OCCCc2c3n(c4c(-c5c(C)nn(C)c5C)c(Cl)ccc24)C(C)CN(c2cn(C)c4ccc(C(=O)O)cc24)C3=O)cc(C)c1Cl	0
NCGC00065934-05	NC(=O)N1c2ccccc2CC(=O)c2ccccc21	0
NCGC00189071-01	O=C1CCCC2=C1C(c1ccccc1Br)N=C(Nc1nc3ccccc3o1)N2	0
NCGC00181092-01	CN(C)C=Nc1c(I)cc(I)c(CCC(=O)[O-])c1I.[Na+]	0
NCGC00346598-02	O=C(O)C1=CC(O)C(O)C(O)C1	0
NCGC00165952-05	COc1cc(C=C(C#N)C(=O)Nc2nnc(C(F)(F)F)s2)ccc1OCc1ccc(C(F)(F)F)cc1C(F)(F)F	0
NCGC00161602-06	CC1c2cccc(O)c2C(=O)C2=C(O)C3(O)C(=O)C(C(N)=O)=C(O)C(N(C)C)C3C(O)C21.Cl	0
NCGC00386849-01	COc1ccccc1-c1ccc(-c2cn(C(=O)N3CCCCC3Cc3ccccc3)nn2)cc1	0
NCGC00385101-01	CC(C)(O)C1CC=C(C(=O)OCC2OC(OC(=O)C3=CCC(C(C)(C)O)CC3)C(O)C(O)C2O)CC1	0
NCGC00380182-01	C=C1CC23CC1CCC2C12CCC(O)C(C)(C(=O)O1)C2C3C(=O)O	0
NCGC00169855-03	COc1cc(O)cc(C)c1C(=O)OC1C(CO)OC(n2ccc(=O)[nH]c2=O)C1OC(C)=O	0
NCGC00386361-02	CN1CCN(c2ccc(OC(F)(F)F)c(Nc3ncc4c(n3)-c3c(c(C(N)=O)nn3CCO)CC4)c2)CC1	0
NCGC00385411-01	COC(=O)C1(O)C(OC(C)=O)CCC2C3(CC(c4ccoc4)OC3=O)C(C)=CCC21C(=O)OC	0
NCGC00189144-02	COc1cc2c(NC3CCN(C4CCCCC4)CC3)nc(N3CCCN(C(C)C)CC3)nc2cc1OCCCN1CCCCC1	0
NCGC00485970-01	CC(=O)OC1CC23CC24CCC(OC2OCC(O)C(O)C2O)C(C)(C)C4CCC3C2(C)C(O)C34OC(CC(C)C3C12C)C(C(C)(C)O)O4	0
NCGC00167533-04	CCCc1nc(C)c2c(=O)nc(-c3cc([S+](=O)([O-])N4CCN(CC)CC4)ccc3OCC)[nH]n12	0
NCGC00169629-02	CC(=O)OCC(Cc1ccccc1)NC(=O)C(Cc1ccccc1)NC(=O)c1ccccc1	0
NCGC00346670-03	COc1ccc2c(Oc3ccc(NC(=O)c4c(C)n(CC(C)(C)O)n(-c5ccccc5)c4=O)nc3)ccnc2c1	0
NCGC00090820-03	CC(=O)Nc1ccc(C(=O)O)cc1	0
NCGC00386906-01	O=C(c1ccc(C#Cc2cccc(F)c2)cn1)N1CC2CC2C1	0
NCGC00380717-01	CC=C(C)C(=O)OC1C(C)C2(O)C3C=C(C)C(=O)C3CC(CO)=CC2C2C(C)(C)C12OC(C)=O	1
NCGC00090726-12	NC(=O)c1ncn(C2OC(CO)C(O)C2O)n1	0
NCGC00384624-01	CC(=O)OC1C(C)OC(OC(=O)C23CCC(C)(C)CC2C2=CCC4C5(C)CC(O)C(OC6OC(C(=O)O)C(O)C(O)C6O)C(C)(C(=O)O)C5CCC4(C)C2(C)CC3)C(OC2OC(C)C(O)C(O)C2O)C1OC1OCC(O)(CO)C1O	0
NCGC00179607-03	NC(=O)OCC(O)COc1ccc(Cl)cc1	0
NCGC00389554-01	COC1CC(OC2C(C)OC(OC3C(C)=CCC4CC(CC5(C=CC(C)C(C6CCCCC6)O5)O4)OC(=O)C4C=C(C)C(O)C5OCC(=CC=CC3C)C45O)CC2OC)OC(C)C1O	0
NCGC00385211-01	CC1(C)CCC2(C(=O)O)CCC3(C)C(=CCC4C5(C)CCC(OC6OC(C(=O)O)C(O)C(OC7OC(CO)C(O)C(O)C7O)C6O)C(C)(C)C5CCC43C)C2C1	0
NCGC00015496-08	C[N+](C)(C)CCCCCC[N+](C)(C)C	0
NCGC00385754-01	C=C1CCc2occ(C)c2C2C1C13OC1(CC(C)C3OC(C)=O)C1OC21C	0
NCGC00509910-02	CC(C)Oc1ccc(-c2nn(C(C)c3oc4ccc(F)cc4c(=O)c3-c3cccc(F)c3)c3ncnc(N)c23)cc1F	0
NCGC00346618-07	COC(=O)N1CCN(Cc2cccc(NC(=O)Nc3ccc(C)nc3)c2F)CC1	0
NCGC00370911-01	COc1ccc(C2(O)CCC(N3CCC(NC(=O)CNC(=O)c4cccc(C(F)(F)F)c4)C3)CC2)cn1	0
NCGC00390600-01	CCCCc1nc(C)c(CC(=S)N(C)C)c(=O)n1Cc1ccc(-c2ccccc2-c2nnn[nH]2)cc1	0
NCGC00178213-05	CCN(CC)CCOC(=O)C(Cc1cccc2ccccc12)CC1CCCO1.O=C(O)C(=O)O	0
NCGC00253597-01	CCN(CC)c1ccc(C(=C2C=CC(=[N+](CC)CC)C=C2)c2cc(S(=O)(=O)[O-])ccc2S(=O)(=O)[O-])cc1.[Na+]	0
NCGC00091326-06	CC(=O)Nc1ccccc1	0
NCGC00181010-02	CC(C)(C)NCC(O)c1cc(Cl)c(N)c(C(F)(F)F)c1.Cl	0
NCGC00384505-01	CC=C(C)C(=O)OC1CC(OC(=O)CC(C)C)C2(C)C3C(=O)C=C(C)C2C3C1(C)C	0
NCGC00024717-10	COC(=O)C(N)CCCNC(=N)N[N+](=O)[O-]	0
NCGC00378801-04	CN(C)Cc1cccc(NC(=C2C(=O)Nc3cc(C(N)=O)ccc32)c2ccccc2)c1	0
NCGC00385885-01	C=C1C(=O)OC2CC(C)=C(C(C)CCCO)C(O)C12	0
NCGC00160654-06	CCOC(=O)c1ccc(O)cc1	0
NCGC00179711-03	CC1CCC2(C)C(CC(O)C(O)C23CO3)C1(C)CCC1=CC(=O)OC1O	0
NCGC00384815-01	COc1ccc(C2C(C(=O)O)C(C(=O)O)C2c2ccc(OC)cc2OC2OC(CO)C(O)C(O)C2O)c(OC2OC(CO)C(O)C(O)C2O)c1	0
NCGC00178782-04	Cc1onc(-c2c(Cl)cccc2Cl)c1C(=O)NC1C(=O)N2C1SC(C)(C)C2C(=O)[O-].O.[Na+]	0
NCGC00386817-01	C[S+](=O)([O-])N(CC(=O)NCC1CC1)c1cc(C(F)(F)F)ccc1Cl	0
NCGC00371046-02	COc1ccc2c(c1)c(CCN(C)C)cn2[S+](=O)([O-])c1ccccc1	0
NCGC00386641-01	Cc1onc(-c2c(Cl)cccc2Cl)c1CC(=O)NCc1ccc(OCC(F)(F)F)nc1	0
NCGC00385849-01	CC1=CC(=O)C(=C(C)C)CC2C(C)(O)CCC12O	0
NCGC00160540-03	CCC1Nc2cc(Cl)c(S(N)(=O)=O)cc2S(=O)(=O)N1	0
NCGC00484067-03	CN1CCN(c2ccc(C(=O)Nc3n[nH]c4ccc(Cc5cc(F)cc(F)c5)cc34)c(NC3CCOCC3)c2)CC1	1
NCGC00161290-05	CCCCC(C)(C)C(O)C=CC1C(O)CC(=O)C1CC=CCCCC(=O)O	0
NCGC00163169-05	CN1CCC(=C2c3ccccc3CCc3sccc32)CC1	1
NCGC00264003-02	O=C(O)C(S)C(S)C(=O)O	0
NCGC00379060-01	C[S+](=O)([O-])N1CCC(NC(=O)c2[nH]ncc2NC(=O)c2c(Cl)cccc2Cl)CC1	1
NCGC00164499-03	Cc1c(C)c2c(c(C)c1OC(=O)c1cccnc1)CCC(C)(CCCC(C)CCCC(C)CCCC(C)C)O2	0
NCGC00385755-01	CC1CC(O)C2(OC1=O)OC1C(O)C3C4CCC5CC(OC6OC(CO)C(O)C(O)C6OC6OC(C)C(O)C(O)C6O)CCC5(C)C4CCC3(C)C1C2C	0
NCGC00386449-03	CO[S+](=O)([O-])NC1CC(Nc2ccnc3cc(-c4cccc(SC(F)(F)F)c4)nn23)C(O)C1O	0
NCGC00183110-02	Cc1nccn1CCC(C(N)=O)(c1ccccc1)c1ccccc1	0
NCGC00387087-01	CCOc1nc(NC(=O)Cc2cc(OC)ccc2OC)cc(N)c1C#N	0
NCGC00166022-02	O=C(O)C(O)c1ccccc1	0
NCGC00159414-01	CC1(O)CCC(C(C)(C)O)CC1	0
NCGC00345839-16	CC[S+](=O)([O-])N1CC(CC#N)(n2cc(-c3ncnc4[nH]ccc34)cn2)C1	0
NCGC00346533-09	COC(=O)NC(C(=O)N1CCCC1c1ncc(-c2ccc(-c3ccc(-c4cnc(C5CCCN5C(=O)C(NC(=O)OC)C(C)C)[nH]4)cc3)cc2)[nH]1)C(C)C	0
NCGC00385962-01	CC1CC=CC=CCCCCC(O)CC=CC(=O)O1	0
NCGC00347572-02	CC(=O)OC1CCC2(C)C(CCC(C)C23Cc2c(O)cc4c(c2O3)CN(C(CCC(=O)O)C(=O)O)C4=O)C1(C)C	0
NCGC00380106-01	CC=C(C)C(=O)OC1C(OC2(COC(=O)CC(C)C)OC(COC(=O)C(C)CC)C(OC(C)=O)C2O)OC(COC(C)=O)C(O)C1O	0
NCGC00347953-05	O=C(Nc1cc2cc[nH]c2cn1)c1ccccc1	0
NCGC00159564-05	O=C(CCCCCN1C(=O)c2cccc3cccc(c23)C1=O)NO	0
NCGC00160485-01	CCN(CC)CCOc1ccc2nc(N(C)C)sc2c1	0
NCGC00180294-02	COc1cc2oc(-c3ccccc3)cc(=O)c2c(OC)c1OC	0
NCGC00378632-02	CC1(C)C(=O)N(c2ccc(C#N)c(C(F)(F)F)c2)C(=O)N1CCCCO	0
NCGC00385386-01	CC(=O)OC(CC(C)C1C(=O)C(O)C2(C)C3CCC4C(C)(C)C(OC5OCC(O)C(O)C5O)CCC45CC35CCC12C)C1OC1(C)C	0
NCGC00181088-01	CN(C)CCC=C1c2ccccc2C(C)(C)c2ccccc21.Cl	0
NCGC00380929-01	CC(C)C1CCC(CO)=CC1C=C(CO)C(=O)O	0
NCGC00507875-01	COc1cc(N2CCN(C)CC2)ccc1Nc1ncc2c(n1)N(C)c1ccccc1C(=O)N2	1
NCGC00345807-02	O=C(NCc1ccccc1)C(Cc1ccccc1)NC(=O)C1OC1C(=O)NCCc1ccc(O)cc1	1
NCGC00262958-01	O=c1[nH]c(=O)n(C2OC(CO)C(O)C2O)cc1C=CBr	0
NCGC00482591-01	C=C1CCCC2(C)Cc3occ(C)c3CC12	0
NCGC00485408-01	CC1(C(=O)O)CCC2(C)CCC3(C)C(=CCC4C5(C)CCC(O)C(C)(C)C5CCC43C)C2C1	0
NCGC00370890-01	CCC(CO)Nc1nc(NCc2ccc(-c3ccccn3)cc2)c2ncn(C(C)C)c2n1	0
NCGC00095121-16	CC(C)C1CCC(C(=O)NC(Cc2ccccc2)C(=O)O)CC1	0
NCGC00347676-02	COc1cc2c(c(OC)c1OC)-c1c(cc3c(c1OC)OCO3)CC(C)C(C)(O)C2	0
NCGC00510503-01	CCNCCc1ccc(CN(CC)c2cc(OC)ccc2C2CCc3cc(O)ccc3C2)cc1	1
NCGC00389309-01	CCCCC(F)(F)C1(O)CCC2C(CC(=O)C2CCCCCCC(=O)O)O1	0
NCGC00385284-01	C=C1CCC2C(C)(COC3OC(CO)C(O)C(O)C3O)C(O)CCC2(C)C1CCC(C)=CCOC1OC(CO)C(O)C(O)C1O	0
NCGC00249372-02	Clc1ccc2ncc(-c3cccc(NC4CCNC4)n3)n2c1	0
NCGC00347789-02	COc1cc(O)c2c(c1)CCCC(O)C(O)C(=O)C=CCC(C)OC2=O	0
NCGC00024504-09	C=C(C)C1CNC(C(=O)O)C1CC(=O)O	0
NCGC00381086-01	CC1OC(OC2C(OC3C(OC4CCC5(C)C(CCC6(C)C5C(=O)CC5=C7CC(C)(C)CC(O)C7(C)CCC56C)C4(C)C)OC(C(=O)O)C(O)C3O)OCC(O)C2O)C(O)C(O)C1O	0
NCGC00263584-01	CCCCS(=O)(=O)NC(Cc1ccc(OCCCCC2CCNCC2)cc1)C(=O)O.Cl.O	0
NCGC00380424-01	NC(=O)C1=CC2C3C=CC2C(OC3=O)O1	0
NCGC00167558-02	CN1CCN(c2c(F)cc3c(=O)c(C(=O)O)cn(CCF)c3c2F)CC1	0
NCGC00378793-02	CCOc1ccc(-n2c(C(C)N(Cc3cccnc3)C(=O)Cc3ccc(F)c(C(F)(F)F)c3)nc3ncccc3c2=O)cc1	0
NCGC00387878-04	O=C(O)c1ccc(CN2CCC(CNC3CC3c3ccccc3)CC2)cc1	0
NCGC00187482-21	C[S+](=O)([O-])N1CCN(Cc2cc3nc(-c4cccc5[nH]ncc45)nc(N4CCOCC4)c3s2)CC1	0
NCGC00253646-01	COc1ccc2cccc(CCNC(C)=O)c2c1	0
NCGC00346554-01	COc1ccc2cc(-c3[nH]c(-c4ccc([S+](C)[O-])cc4)nc3-c3ccncc3)ccc2c1	0
NCGC00380275-01	CCC=CCCOC1OC(CO)C(O)C(O)C1O	0
NCGC00168776-10	CC(C)Nc1cccnc1N1CCN(C(=O)c2cc3cc(N[S+](C)(=O)[O-])ccc3[nH]2)CC1	0
NCGC00510315-02	N#Cc1c(N2CC3NCCOC3C2)c(F)cc2c(=O)c(C(=O)O)cn(C3CC3)c12	0
NCGC00370929-02	O=C(Nc1cc(-c2ccccc2)nn1-c1ccccc1)c1ccc([N+](=O)[O-])cc1	0
NCGC00169988-02	CC1(C)CCC2(C(=O)O)CCC3(C)C(=CCC4C5(C)CC(O)C(O)C(C)(CO)C5C(O)CC43C)C2C1	0
NCGC00024379-29	CCC1CN2CCc3cc(OC)c(OC)cc3C2CC1CC1NCCc2cc(OC)c(OC)cc21	0
NCGC00160621-05	OCC1OC(O)C(O)C(O)C1O	0
NCGC00485994-01	[H]NC(Cc1ccccc1)C(=O)N1CCCC1C(=O)NC(CCCNC(=N)N)C(=O)N1CCCC1C(=O)NCC(=O)NCC(=O)NCC(=O)NCC(=O)NC(CC(N)=O)C(=O)NCC(=O)NC(CC(=O)O)C(=O)NC(Cc1ccccc1)C(=O)NC(CCC(=O)O)C(=O)NC(CCC(=O)O)C(=O)NC(C(=O)N1CCCC1C(=O)NC(CCC(=O)O)C(=O)NC(CCC(=O)O)C(=O)NC(Cc1ccc(O)cc1)C(=O)NC(CC(C)C)C(=O)O)C(C)CC	0
NCGC00178768-03	CCC(C)CCCCC(=O)NC(CCN)C(=O)NC(C(=O)NC(CCN)C(=O)NC1CCNC(=O)C(C(C)O)NC(=O)C(CCN)NC(=O)C(CCN)NC(=O)C(CC(C)C)NC(=O)C(Cc2ccccc2)NC(=O)C(CCN)NC1=O)C(C)O	0
NCGC00263190-11	O=c1cc(-c2cccc3c2Sc2ccccc2S3)oc(N2CCOCC2)c1	1
NCGC00378581-01	CC1CN(Cc2ccc(CC(=O)N3CCC(Nc4cccc(F)c4)CC3)cc2)CCN1	0
NCGC00379220-07	OC(c1ccc(-c2ccc(CN3CCN(Cc4ccncc4)CC3)cc2)c(F)c1)(C(F)(F)F)C(F)(F)F	0
NCGC00015054-12	Nc1c2c(nc3ccccc13)CCCC2	0
NCGC00379034-03	CCC(C)CC(C)CCCCCCCCC(=O)NC1CC(O)C(NCCN)NC(=O)C2C(O)CCN2C(=O)C(C(O)CCN)NC(=O)C(C(O)C(O)c2ccc(O)cc2)NC(=O)C2CC(O)CN2C(=O)C(C(C)O)NC1=O	0
NCGC00386735-01	CC(C)CC(CO)Nc1nc(SC(C)c2ccccc2)nc2nc(N)sc12	0
NCGC00179514-05	NCc1ccccc1CC(=O)NC1C(=O)N2C(C(=O)O)=C(CSc3nnnn3CC(=O)O)CSC12	0
NCGC00091585-05	CCCCC(CC)COC(=O)C(C#N)=C(c1ccccc1)c1ccccc1	0
NCGC00351482-12	CC(Nc1ncnc2[nH]cnc12)c1cc2cccc(Cl)c2c(=O)n1-c1ccccc1	0
NCGC00168868-02	CC(=O)OC1C(Oc2ccccc2COC(=O)C2(O)C=CCCC2=O)OC(CO)C(O)C1O	0
NCGC00385141-01	CC1OC(OC2C(C)OC(OC(=O)C34CCC(C)(C)CC3C3=CCC5C6(C)CCC(OC7OC(C(=O)O)C(O)C(OC8OCC(O)C(O)C8O)C7OC7OC(CO)C(O)C(O)C7O)C(C)(C=O)C6CCC5(C)C3(C)CC4O)C(OC3OC(CO)C(O)C(O)C3O)C2O)C(O)C(O)C1OC1OCC(O)C(O)C1O	0
NCGC00384720-01	C=C1C(=O)OC2CC3(C)CCCC(=C)C3(O)CC12	0
NCGC00387133-01	O=C1Nc2ccc(F)cc2C1=C1Nc2ccccc2C1=NO	0
NCGC00179276-04	CCNCC(O)c1cccc(O)c1	0
NCGC00169248-02	CC1=CCC2C(C)(CO)CCCC2(C)C1CC12OC1C(O)C(CO)=CC2O	0
NCGC00346655-02	CC#CCn1c(N2CCCC(N)C2)nc2c1c(=O)n(Cc1nc(C)c3ccccc3n1)c(=O)n2C	0
NCGC00015267-11	CN(C)CCCC1(c2ccc(F)cc2)OCc2cc(C#N)ccc21	0
NCGC00385107-01	C=CC1(C)CC(OC(=O)C(=C)C(O)COC(C)=O)C(C(=C)C(=O)OC)C(O)C1C(=C)CO	0
NCGC00018181-12	CCn1cc(C(=O)O)c(=O)c2ccc(C)nc21	0
NCGC00509936-02	Cn1cc(-c2ccc(-c3cncc(Cl)c3N3CCC4(CCNC4=O)CC3)cc2)cn1	1
NCGC00159372-04	O=C(O)CCC(=O)O	0
NCGC00016338-10	CCCCOc1cc(C(=O)NCCN(CC)CC)c2ccccc2n1	0
NCGC00385177-01	CC(=O)OCC(=CC(=O)O)CCC1C(CO)=CCC2C(C)(C)CCCC12C	0
NCGC00016892-04	CC(O)C(=O)Nc1c(I)c(C(=O)NC(CO)CO)c(I)c(C(=O)NC(CO)CO)c1I	0
NCGC00385549-01	CC(=O)OC1CC(C)(C(=O)O)CC2C3=CC(=O)C4C5(C)CCC(OC6OC(C(=O)O)C(O)C(O)C6OC6OC(C(=O)O)C(O)C(O)C6O)C(C)(C)C5CCC4(C)C3(C)CCC12C	0
NCGC00167502-01	CC1CC2C3CCC4=CC(=O)C=CC4(C)C3(F)C(O)CC2(C)C1(O)C(=O)COC(=O)c1cccc(S(=O)(=O)[O-])c1	0
NCGC00180458-02	CC(=O)OCC1=CC(O)C2C(C(=O)O)=COC(OC3OC(CO)C(O)C(O)C3O)C12	0
NCGC00380426-01	COC(=O)C1(C)CCCC2(C)C(=O)CCC3C(=O)C=C(CCC21)C3O	0
NCGC00263227-02	Nc1nc(-c2nn(Cc3ccccc3F)c3ncccc23)nc(N)c1N1CCOCC1	0
NCGC00484057-01	CC(=O)OC1CCC2C3CCC4CC(=O)C=C(C)C4(C)C3CCC12C	0
NCGC00384481-01	C=C1CC23CC1CCC2C1=CC2OC(=O)C(C)(C2O)C1C3C(=O)O	0
NCGC00179250-03	CCCCN(CCCC)CCC(O)c1cc2c(Cl)cc(Cl)cc2c2cc(C(F)(F)F)ccc12.Cl	0
NCGC00161419-07	COc1cc(NCc2ccc3nc(N)nc(N)c3c2C)cc(OC)c1OC	1
NCGC00402337-02	NC(=NOCC(O)CN1CCCCC1)c1cccnc1	0
NCGC00346624-10	Cc1nc(NC(=O)N2CCCC2C(N)=O)sc1-c1csc(C(C)(C)C)n1	0
NCGC00378719-01	N#CC(CCCN1CCC(O)(c2ccc(Cl)cc2)CC1)(c1ccccc1)c1ccccc1	0
NCGC00263187-07	Cn1c(=O)c(F)c(Nc2ccc(I)cc2F)c2c(=O)n(CC(O)CO)cnc21	0
NCGC00015830-08	NNCCc1ccccc1.O=S(=O)(O)O	0
NCGC00160481-02	CCCOc1ccc2nc(NC(=O)OC)sc2c1	0
NCGC00385128-01	CC1OC(OC2C(OC3CCC4(C)C(CCC5(C)C4CC=C4C6CC(C)(C)CCC6(C(=O)OC6OCC(O)C(O)C6OC6OC(C)C(OC7OC(CO)C(O)C(O)C7O)C(O)C6O)C(O)CC45C)C3(C)C)OC(CO)C(OC3OCC(O)C(O)C3O)C2O)C(O)C(O)C1O	0
NCGC00021146-09	O=C(c1ccc(F)cc1)C1CCN(CCn2c(=O)[nH]c3ccccc3c2=O)CC1	0
NCGC00370982-02	N[S+](=O)([O-])c1ccc(-n2nc(C(F)(F)F)cc2-c2ccc(Cl)cc2)cc1	0
NCGC00016309-06	Nc1ccc(S(=O)(=O)Nc2nccs2)cc1	0
NCGC00263109-15	Cc1c(CN2CCN(C(=O)C(C)O)CC2)sc2c(N3CCOCC3)nc(-c3cnc(N)nc3)nc12	0
NCGC00480775-01	O=C(NCC(=O)N1CCC(NC2CCC(O)(c3ccc(-c4ncccn4)cn3)CC2)C1)c1cccc(C(F)(F)F)c1	0
NCGC00023016-07	COC1(NC(=O)CSCC#N)C(=O)N2C(C(=O)[O-])=C(CSc3nnnn3C)CSC21.[Na+]	0
NCGC00247665-04	Cl.Oc1cn2c(n1)Nc1ccc(Cl)c(Cl)c1C2	0
NCGC00380134-01	CC1(C)OC23CC1CC(OC(=O)c1ccoc1)C2(C)C(OC(=O)c1ccoc1)CCC3(C)O	0
NCGC00169423-02	CC1CC2OC(=O)C3(C)CCCC(C)(C23)C1(O)CCC1=CC(=O)OC1O	0
NCGC00510002-01	COC(=O)C1=C(C)N=C(c2ncc(F)cc2F)NC1c1ccc(F)cc1Cl	0
NCGC00159369-04	CCCCCCCCCCCCCCCCCCO	0
NCGC00346304-02	Oc1cc(-c2nc(-c3ccccc3)[nH]c2-c2ccncc2)ccc1Cl	0
NCGC00249612-02	CC(C)CC(NC(=O)CNC(=O)c1cc(Cl)ccc1Cl)B1OC(=O)CC(CC(=O)O)(C(=O)O)O1	0
NCGC00090762-11	COC1C=COC2(C)Oc3c(C)c(O)c4c(c3C2=O)C2=NC3(CCN(CC(C)C)CC3)NC2=C(NC(=O)C(C)=CC=CC(C)C(O)C(C)C(O)C(C)C(OC(C)=O)C1C)C4=O	0
NCGC00159384-04	Cc1cc(O)c(C(C)C)cc1Cl	0
NCGC00015919-14	CC(C)NCC(O)c1ccc(N[S+](C)(=O)[O-])cc1	0
NCGC00181153-01	CS(=O)(=O)OCC(O)C(O)COS(C)(=O)=O	0
NCGC00507851-01	Cc1cc(O)c(-c2ccc(C(C)CN)cc2)c2c1[nH]c(=O)c1sccc12	0
NCGC00385198-01	C=C1C(=O)OC2CC(C)C34CC5(C(=O)OC6CC(C)=C(C(C)CCCO)C(OC(=O)C(C)CC)C65)C(C(C)=C3CC12)C4OC(C)=O	0
NCGC00421826-01	CN1CCCC1CCOC(c1cc2nccc(C(=O)O)c2[nH]1)c1ccccc1Cl	0
NCGC00522539-01	S=C(NCCc1ccccn1)Nc1ccc(Br)cn1	0
NCGC00475765-01	CNC(C)C(=O)NC1C(=O)N(Cc2c(C)ccc3ccccc23)c2ccc(C#N)cc2N(C(C)=O)C1C	0
NCGC00163540-01	COc1ccc(-c2cc(=O)c3c(O)cc(O)cc3o2)cc1O	0
NCGC00378746-04	CC1(C)CC(NC(=O)C(=O)Nc2ccc(Cl)cc2)CC(C)(C)N1	0
NCGC00179625-03	CN1CCN(CCCN2c3ccccc3Sc3ccc(S(=O)(=O)N(C)C)cc32)CC1.CS(=O)(=O)O.CS(=O)(=O)O	0
NCGC00390271-01	O=C1CN=C(c2ccccc2Cl)c2cc(Br)ccc2N1	0
NCGC00179367-03	COCC(=O)Nc1c(I)c(C(=O)NCC(O)CO)c(I)c(C(=O)N(C)CC(O)CO)c1I	0
NCGC00381063-01	CC(=O)OC1CC(=O)C2(C)C3CC4=C(OC(C)CC4=O)OC3(C)CCC2C1(C)C	0
NCGC00379229-03	O=C(NCCN1CCC2(CC1)C(=O)NCN2c1cccc(F)c1)c1ccc(F)c(F)c1	0
NCGC00387871-03	CCc1c(C(=O)C(N)=O)c2c(OCC(=O)OC)cccc2n1Cc1ccccc1	0
NCGC00094762-08	C1CNCCN1	0
NCGC00510478-01	Cc1ncsc1-c1ccc(C(C)NC(=O)C2CC(O)CN2C(=O)C(NC(=O)COCCCOCCNC(=O)CC2N=C(c3ccc(Cl)cc3)c3c(sc(C)c3C)-n3c(C)nnc32)C(C)(C)C)cc1	0
NCGC00183871-04	CC(=O)Nc1ccc(S(=O)(=O)Nc2cc(C)on2)cc1	0
NCGC00344511-04	Cc1cccc2c1CCC(CN1CCC(c3c(Cl)cccc3Cl)CC1)CC2O	0
NCGC00386207-07	CCn1c(N)c(C(=O)NC)c(=O)c2ccc(C#CC(C)(O)COC)nc21	0
NCGC00482789-01	CC(=O)OC1(C)CC(O)C2(O)C=COC(OC3OC(CO)C(O)C(O)C3O)C12	0
NCGC00378611-03	CC(C)(C)CC1NC(C(=O)NC2CCC(O)CC2)C(c2cccc(Cl)c2F)C12C(=O)Nc1cc(Cl)ccc12	0
NCGC00385696-01	CC(O)C=CC1(O)C(C)C(O)C(OC2OC(CO)C(O)C(O)C2O)CC1(C)C	0
NCGC00379100-01	O=C(Nc1ccccc1C(=O)Nc1ccc(CCO)cc1)c1ccc([N+](=O)[O-])cc1	0
NCGC00485892-01	C=CCN1CCC23c4c5ccc(O)c4OC2C(O)CCC3(O)C1C5	0
NCGC00174736-02	CC(=O)OCC1OC(n2ccc(=O)[nH]c2=O)C(OC(C)=O)C1OC(C)=O	0
NCGC00522453-01	CC(C)CC(NC(=O)CNC(=O)c1cc(Cl)ccc1Cl)B1OC(=O)C(CC(=O)O)(CC(=O)O)O1	0
NCGC00380708-03	COC(=O)C1C(c2ccc(O)cc2)C(C(=O)OC)C1c1ccc(O)cc1	0
NCGC00015606-06	CN1C(CC(=O)c2ccccc2)CCCC1CC(O)c1ccccc1	0
NCGC00095048-06	O=C(CCBr)N1CCN(C(=O)CCBr)CC1	0
NCGC00165856-03	CCCCCCCCCCCC(CC1OC(=O)C1CCCCCC)OC(=O)C(CC(C)C)NC=O	0
NCGC00025091-11	COc1ccc2c(c1)CCC1C2CCC2(C)C(NCCCCCCN3C(=O)C=CC3=O)CCC12	0
NCGC00262961-01	CCOC(=O)c1cc(=O)c2c(OCC(COc3cccc4oc(C(=O)OCC)cc(=O)c34)OC(=O)C(N)CCCCN)cccc2o1	0
NCGC00384786-01	COC(=O)C1=COC(OC2OC(CO)C(O)C(O)C2O)C2C(C)C(=O)CC12	0
NCGC00386057-01	CC(C)=CCCC(C)=CCOCC1OC(n2ccc(=O)[nH]c2=O)C(O)C1O	1
NCGC00179297-04	CCCC1C(=O)N2C(N(C)C)=Nc3ccc(C)cc3N2C1=O	0
NCGC00522039-01	C=CC=CCC1=C(C)C(OC(=O)C2C(C=C(C)C)C2(C)C)CC1=O	0
NCGC00159544-04	CC1(CN2CCC(n3c(=O)[nH]c4ccccc43)CC2)OCc2ccccc2-n2cccc21	0
NCGC00263222-02	CC1(C)OC2=C(C(=O)c3ccccc3C2=O)C(NCc2ccccc2)C1O	0
NCGC00345855-06	O=C(Nc1nc2cccc(-c3ccc(CN4CC[S+](=O)([O-])CC4)cc3)n2n1)C1CC1	0
NCGC00385529-01	CC1(C)CCC2(C(=O)OC3OC(CO)C(O)C(O)C3O)CCC3(C)C(=CCC4C5(C)CCC(OC6OC(C(=O)O)C(O)C(O)C6OC6OC(CO)C(O)C(O)C6O)C(C)(C)C5CCC43C)C2C1	0
NCGC00408862-01	S=C(c1ccc(-c2ccc(Cl)c(Cl)c2)o1)N1CCCCC1	0
NCGC00385651-01	COC(=O)C1(C)CCC(O)C2(C)c3cc(O)c(C(C)C)cc3C(O)C(OC(C)=O)C12	0
NCGC00159461-07	CC(C)CN(CC(O)C(Cc1ccccc1)NC(=O)OC1CCOC1)[S+](=O)([O-])c1ccc(N)cc1	0
NCGC00347648-02	C=C1C2(C)CC3C4(C)OC(C5OC56C4=CC(=O)OC6(C)C)C3(C)C13C(=O)OC(C)C3(O)C2=O	0
NCGC00384739-01	CC1(C)CCC2(C(=O)O)C(O)CC3(C)C(=CCC4C5(C)CCC(OC6OC(CO)C(O)C(O)C6OC6OC(CO)C(O)C(O)C6OC6OCC(O)(CO)C6O)C(C)(C)C5CCC43C)C2C1	0
NCGC00485382-01	CC(=O)OC1CN2CCC1CC2	0
NCGC00014993-12	O=C(O)CCCCCCCC(=O)O	0
NCGC00347573-02	CC(C)CNC(=O)C=CCCCCc1ccc2c(c1)OCO2	0
NCGC00016855-19	COC(=O)Nc1nc2cc(Sc3ccccc3)ccc2[nH]1	0
NCGC00015385-18	OCCN(CCO)c1nc(N2CCCCC2)c2nc(N(CCO)CCO)nc(N3CCCCC3)c2n1	0
NCGC00095191-12	CCOC(=O)C1=CC(OC(CC)CC)C(NC(C)=O)C(N)C1	0
NCGC00015508-16	NS(=O)(=O)c1cc2c(cc1Cl)NCNS2(=O)=O	0
NCGC00165846-04	CCc1nn(CCCN2CCN(c3cccc(Cl)c3)CC2)c(=O)n1CCOc1ccccc1.Cl	0
NCGC00179248-03	CCCNC(C)C(=O)Nc1c(C)csc1C(=O)OC.Cl	0
NCGC00159481-03	CC(C)=CCOc1ccc(C=CC(=O)c2ccc(OCC=C(C)C)cc2OCC(=O)O)cc1	0
NCGC00347400-02	OCC1OC(OC(CCCCc2ccc(O)cc2)CCc2ccc(O)cc2)C(OC2OCC(O)(CO)C2O)C(O)C1O	0
NCGC00370784-05	CCOCc1nc2c(N)nc3ccccc3c2n1CC(C)(C)O	0
NCGC00095978-06	O=C(NC(=O)c1c(F)cccc1F)Nc1cc(Cl)c(OC(F)(F)C(F)C(F)(F)F)cc1Cl	0
NCGC00380753-01	CC(C)C(=O)OCC1OC(OC2OC(CO)C(O)C(O)C2O)C(O)C(O)C1O	0
NCGC00182058-03	C=C1C(=CC=C2CCCC3(C)C2CCC3C(C)C=CC(C)C(C)C)CC(O)CC1O	0
NCGC00181026-02	N=C(NN=Cc1ccc(Cl)cc1)NN=Cc1ccc(Cl)cc1	0
NCGC00482644-02	O=c1cc(-c2ccc(O)cc2)oc2cc(O)c(O)c(O)c12	0
NCGC00160444-02	NS(=O)(=O)c1ccc(Cl)c(S(N)(=O)=O)c1	0
NCGC00380627-01	CCCC1=CC2=C(CO1)C(=O)C(C)(OC(=O)c1c(C)cc(OC)cc1O)C(O)C2	0
NCGC00378650-01	CCCCC(NC(=O)C1C2C(CN1C(=O)C(NC(=O)NC1(C[S+](=O)([O-])C(C)(C)C)CCCCC1)C(C)(C)C)C2(C)C)C(=O)C(=O)NC1CC1	0
NCGC00384687-01	CC(C)=CC1CC(C)(O)C2C3CCC4C5(C)CCC(OC6OCC(O)C(OC7OC(COC8OC(CO)C(O)C(O)C8O)C(O)C(O)C7O)C6OC6OC(C)C(O)C(O)C6O)C(C)(C)C5CCC4(C)C34COC2(C4)O1	0
NCGC00241097-06	COc1cc2c(N3CCN(C(=O)Nc4ccc(OC(C)C)cc4)CC3)ncnc2cc1OCCCN1CCCCC1	0
NCGC00181170-02	Cn1c(CCCC(=O)O)nc2cc(N(CCCl)CCCl)ccc21	0
NCGC00346550-02	Cc1ccc(NC(=O)C2(c3ccc4c(c3)OC(F)(F)O4)CC2)nc1-c1cccc(C(=O)O)c1	0
NCGC00386237-08	Cc1ccc(Sc2ccccc2N2CCNCC2)c(C)c1	0
NCGC00381448-01	CC1(C)CCCC2(C)C1C(O)C=C(CO)C2(O)C(=O)O	0
NCGC00380410-01	CC1=CC2OC3CC(O)C(C)(C34CO4)C2(C)C(O)C1=O	1
NCGC00386837-01	COc1ccc(C)c2sc(NC(=O)c3ccncc3)nc12	0
NCGC00510355-01	CC(Nc1cc(=O)n(C(C)C)c(=O)[nH]1)c1ccccc1	0
NCGC00346539-05	CN(C)c1ccc(-c2nc3c(N4CCN(CC(=O)Nc5nccs5)CC4)c(Cl)cnc3[nH]2)cc1	0
NCGC00485405-01	CC(=O)NC1CCN(c2ccc(C3=NOC(CN[S+](=O)([O-])C(C)C)C3)cc2F)C1	0
NCGC00169779-03	COC(=O)C1=COC(OC2OC(CO)C(O)C(O)C2O)C2C1C=CC21C=C(C(C)OC(=O)C=Cc2ccc(O)cc2)C(=O)O1	0
NCGC00246113-02	c1ccc(CCNCc2ccccc2)cc1	0
NCGC00378664-01	CCCN1CCCC(c2cccc([S+](C)(=O)[O-])c2)C1	0
NCGC00168892-03	CC1OC(OC2C3C=COC(OC4OC(CO)C(O)C(O)C4O)C3C3(CO)OC23)C(O)C(OC(=O)C=Cc2ccc(O)c(O)c2)C1O	0
NCGC00015383-07	OCC1NCC(O)C(O)C1O	0
NCGC00169258-03	CC1(O)CCC2C(C(=O)O)=COC(OC3OC(COC(=O)c4ccc(O)cc4)C(O)C(O)C3O)C21	0
NCGC00179652-04	Oc1ccc2c3c1OC1C(O)CCC4(O)C(C2)N(CC2CCC2)CCC314	0
NCGC00507966-01	COc1ncc(Nc2ncc(C(C)N3CCN([S+](C)(=O)[O-])CC3)cc2-c2nc(C)nc(N)n2)cc1F	0
NCGC00169628-03	CCC(C)C(=O)OC1CCC=C2C=CC(C)C(CCC(O)CC(O)CC(=O)O)C21	0
NCGC00347644-02	C=CC1C(OC2OC(COC3OCC(O)(CO)C3O)C(O)C(O)C2O)OC=C2C(=O)OCCC21	0
NCGC00344391-03	CN(C1CCc2c(c3ccccc3n2CC(=O)O)C1)[S+](=O)([O-])c1ccc(F)cc1	0
NCGC00487402-01	ON=C1c2ccccc2-c2nc3ccccc3nc21	1
NCGC00384763-01	CC1(C)CCC2(C(=O)OC3OC(CO)C(O)C(O)C3O)CCC3(C)C(=CCC4C5(C)CCC(OC6OC(C(=O)O)C(OC7OC(CO)C(O)C(O)C7O)C(OC7OC(CO)C(O)C(O)C7O)C6O)C(C)(C)C5CCC43C)C2C1	0
NCGC00163798-06	OCCOCCOCCO	0
NCGC00242476-03	CC(C)(C)OC(=O)CN(Cc1ccc(Cl)cc1)Cc1ccc([N+](=O)[O-])s1	0
NCGC00379216-03	O=C1CSc2ccccc2N1Cc1cccc(C(F)(F)F)c1	0
NCGC00347642-03	CC12CCC3C1C(c1c(cc(O)c(C(=O)c4ccccc4)c1O)O2)C3(C)C	0
NCGC00169504-02	COC(=O)C1=COC(OC2OC(CO)C(O)C(O)C2O)C2C1C=CC2(O)CO	0
NCGC00263639-15	CC(=O)Nc1ccc(C(=O)Nc2ccccc2N)cc1	0
NCGC00065890-14	Cc1ccnc2c1NC(=O)c1cccnc1N2C1CC1	0
NCGC00381170-01	CC(O)CC=CC=CC(=O)OC1C=C2COC(=O)C2(O)C2(C)CCCC(C)(C)C12	0
NCGC00164520-02	CC(O)C(N)C(=O)O	0
NCGC00483038-01	CCON=C(C(=O)NC1C(=O)N2C(C(=O)O)=C(Sc3nc(-c4cc[n+](C)cc4)cs3)CSC12)c1nsc(NP(=O)(O)O)n1	0
NCGC00094561-06	CC(C)=CC1C(C(=O)OCc2cccc(Oc3ccccc3)c2)C1(C)C	0
NCGC00370893-01	CCCNCCc1ccc(N[S+](=O)([O-])c2ccc(OC(F)(F)F)cc2)cc1	0
NCGC00378809-01	CCCCn1c(-c2ccccc2)nc(-c2ccccc2)c1CN(Cc1ccc2c(c1)OCO2)Cc1ccc2c(c1)OCO2	0
NCGC00159423-03	CC(=CCC1=C(C)C(=O)c2ccccc2C1=O)CCCC(C)CCCC(C)CCCC(C)C	0
NCGC00253760-02	CCC[S+]([O-])c1ccc2[nH]c(NC(=O)OC)nc2c1	0
NCGC00370972-01	O=C1CC(c2ccc(O)cc2)Oc2cc(O)ccc21	0
NCGC00183868-02	O=C(O)Cc1sc(-c2ccccc2)nc1-c1ccc(Cl)cc1	0
NCGC00018248-26	Cc1cnc(NC(=O)C2=C(O)c3ccccc3[S+](=O)([O-])N2C)s1	0
NCGC00380980-02	COC(=O)C(CC1(O)c2ccccc2N2C(=O)C(C)(C)N(O)C21)n1cnc2ccccc2c1=O	0
NCGC00271789-02	Cc1c2oc3c(C)ccc(C(=O)NC4C(=O)NC(C(C)C)C(=O)N5CCCC5C(=O)N(C)CC(=O)N(C)C(C(C)C)C(=O)OC4C)c3nc-2c(C(=O)NC2C(=O)NC(C(C)C)C(=O)N3CCCC3C(=O)N(C)CC(=O)N(C)C(C(C)C)C(=O)OC2C)c(N)c1=O	0
NCGC00380686-01	CC1CCC23COC(=O)C2=CC(O)CC3C1(C)CCC1=CC(=O)OC1O	0
NCGC00485025-01	CC(C)CCCC(C)C1CCC2C3CC(=O)C4CC(O)CCC4(C)C3CCC12C	0
NCGC00387184-01	COc1c(C)cnc(Cn2cc(C#CCC(C)(C)O)c3c(Cl)nc(N)nc32)c1C	0
NCGC00370714-02	CC(C)(C)C1CCN(C(=O)n2ncc(C(O)(c3ccccc3)c3ccccc3)n2)CC1	1
NCGC00253438-12	CCC1C(=O)N(C)c2cnc(Nc3ccc(C(=O)NC4CCN(C)CC4)cc3OC)nc2N1C1CCCC1	0
NCGC00385595-01	O=C(O)c1cc(O)c2cccc(O)c2c1OC1OC(CO)C(O)C(O)C1O	0
NCGC00485154-01	CC(C)CC(NC(=O)OCc1ccccc1)C(=O)NC(CC(C)C)C(=O)NC(CCC(=O)O)C(=O)Nc1ccc2ccccc2c1	0
NCGC00178127-02	CCOC(=O)C(CCc1ccccc1)NC(C)C(=O)N1C(C(=O)O)CC2CCCC21	0
NCGC00386841-04	CC(CN1CCC(n2c(=O)[nH]c3cc(Br)ccc32)CC1)NC(=O)C1CC1c1ccccc1	0
NCGC00386281-05	CCc1c(Cl)c(O)c(Cl)c(O)c1C(=O)OC1C(C)OC(OCC2=CC=CCC(O)C(C)=CC(CC)C(OC3OC(C)(C)C(OC(=O)C(C)C)C(O)C3O)C(C)=CC(C)=CCC(C(C)O)OC2=O)C(OC)C1O	0
NCGC00387035-02	CC(CN(C)C)Oc1nc(Nc2cc3cccc(Cl)c3cn2)cnc1C#N	0
NCGC00188962-02	CCC(C)C(=O)OC1CC(O)C=C2C=CC(C)C(CCC(O)CC(O)CC(=O)O)C21	0
NCGC00022882-03	CC1=Nc2ccc(Cl)cc2S(=O)(=O)N1	0
NCGC00159513-03	CC=CC1=C(C(=O)O)N2C(=O)C(NC(=O)C(N)c3ccc(O)cc3)C2SC1	0
NCGC00015453-08	CC(C)(C(=O)O)c1ccc(C(O)CCCN2CCC(C(O)(c3ccccc3)c3ccccc3)CC2)cc1.Cl	0
NCGC00183104-02	CCN(CC)Cc1nccn1-c1ccc([N+](=O)[O-])cc1C(=O)c1ccccc1Cl	0
NCGC00346474-01	c1ccc2c(CN3CCNCC3)cccc2c1	0
NCGC00381453-01	CC=CC=CC(=O)C1=C(O)C2(C)C3C(C(=O)C=CC=CC)=C(O)C4(C)C1C1(C)OC4(O)C3(C)OC12O	0
NCGC00486943-01	Cc1cc2c(cc1N1C(=O)c3cccc4c(CCCO)ccc(c34)C1=O)n(C)c(=O)n2C	0
NCGC00178318-04	O=S(=O)([O-])CCS.[Na+]	0
NCGC00181122-01	CCCCCCCCCCCC[n+]1ccc2ccccc2c1.Cc1ccc(S(=O)(=O)[O-])cc1	0
NCGC00181044-04	C[Se]CCC(N)C(=O)O	0
NCGC00169078-03	CC=C(C)C(=O)OC1C=C(CO)C(=O)C(OC(=O)C(C)=CCO)C1C(C)C	0
NCGC00274078-01	CC12CCC(=O)C=C1CCC1C3CCC(O)(C(=O)CO)C3(C)CC(O)C12F	0
NCGC00163128-17	CCc1ccc(CCOc2ccc(CC3SC(=O)NC3=O)cc2)nc1	0
NCGC00522037-01	CC[N+]1(C)C2CC(OC(=O)C(CO)c3ccccc3)CC1C1OC12	0
NCGC00160395-04	CN(C)CCN1C(=O)c2ccccc2N(C)c2ccccc21.Cl	0
NCGC00380365-01	COc1cc(OC2OC(COC3OCC(O)(CO)C3O)C(O)C(O)C2O)cc(OC)c1O	0
NCGC00169728-02	CC(=O)NC(Cc1ccccc1)C(=O)NC(C(=O)O)C(C)C	0
NCGC00273482-01	CCOc1ccc2ccccc2c1C(=O)NC1C(=O)N2C1SC(C)(C)C2C(=O)[O-].O.[Na+]	0
NCGC00486892-01	CC(C)c1c(-c2ccccc2)[nH]c2c(C#N)cnn2c1=O	0
NCGC00185765-02	COc1ccc(C(=O)Nc2ccccc2CCC2CCCCN2C)cc1	0
NCGC00386513-01	CCNC(=O)C1OC(n2cnc3c(NCC(c4ccccc4)c4ccccc4)nc(C(=O)NCCNC(=O)NC4CCN(c5ccccn5)CC4)nc32)C(O)C1O	0
NCGC00380468-01	CC(C)(O)C=C1C(=O)C(C)(C)C(=O)C(C)(C)C1(O)OC1OC(COC(=O)c2cc(O)c(O)c(O)c2)C(O)C(O)C1O	0
NCGC00371148-03	O=C(NCc1cccc(O)c1)c1cc2cc(F)ccc2[nH]1	0
NCGC00346679-10	O=C(NC1CCOCC1)c1ccc(-c2cc(-c3c[nH]nc3-c3ccccn3)ccn2)cc1	0
NCGC00183846-01	COc1ccc(CNCC(O)COc2ccc3[nH]c(=O)ccc3c2)cc1OC	0
NCGC00022662-05	CC(=O)OCC(=O)C1(O)C(C)CC2C3CCC4=CC(=O)C=CC4(C)C3(F)C(O)CC21C	0
NCGC00346544-09	CN(C)Cc1cccc(NC(=C2C(=O)Nc3cc(C(=O)N(C)C)ccc32)c2ccccc2)c1	0
NCGC00347587-02	C=C(C)C(=O)OC1CC(CO)CCCC(CO)=CC2OC(=O)C(=C)C21	0
NCGC00380304-01	CC1=CC2C=C(C)C(C)C3C(CC(C)C)NC(=O)C23C(=O)C2OC2C(O)C(O)CC1	0
NCGC00253611-01	CC(CC(C#N)(c1ccccc1)C(C)C)N(C)C	0
NCGC00510144-01	CC(=O)C1(O)CCC2C3CCC4=CC(=O)CCC4C3CCC21C	0
NCGC00387243-01	Cc1oc2ccccc2c1CNC(=O)NCc1cccs1	0
NCGC00402267-03	COc1ccccc1N1CCN(CCCCNC(=O)c2ccc(-c3cscn3)cc2)CC1	0
NCGC00165726-04	CN1CCCCC1Cn1cc(C(=O)c2cc([N+](=O)[O-])ccc2I)c2ccccc21	0
NCGC00385407-01	CC(NC(=O)CC(=O)O)c1nc2ccccc2c(=O)[nH]1	0
NCGC00384736-01	CC(=CCCC(C(=O)O)C1CCC2(C)C3=C(CCC12C)C1(C)CCC(=O)C(C)(C)C1CC3)C(=O)O	0
NCGC00346661-05	CC=C(C)C(=O)NC(c1ccccc1)C(O)C(=O)OC1CC2(O)C(OC(=O)c3ccccc3)C3C4(OC(C)=O)COC4CC(O)C3(C)C(=O)C(OC(C)=O)C(=C1C)C2(C)C	0
NCGC00385801-01	C=CC(C=Cc1ccc(O)cc1)c1ccc(O)cc1	0
NCGC00167969-02	CCC1(O)C(=O)OCc2c1cc1n(c2=O)Cc2cc3c([N+](=O)[O-])cccc3nc2-1	0
NCGC00017326-05	COc1ccc2c(c1OC)C(=O)OC2C1c2cc3c(cc2CCN1C)OCO3	0
NCGC00346481-02	COC1CC2CCC(C)C(O)(O2)C(=O)C(=O)N2CCCCC2C(=O)OC(C(C)CC2CCC(OP(C)(C)=O)C(OC)C2)CC(=O)C(C)C=C(C)C(O)C(OC)C(=O)C(C)CC(C)C=CC=CC=C1C	0
NCGC00385290-01	CC1CCC23COC(=O)C2=CC(O)CC3C1(C)CCc1ccoc1	0
NCGC00018210-05	CN1CCCN=C1COC(=O)C(O)(c1ccccc1)C1CCCCC1.Cl	0
NCGC00092358-02	BrC1C(Br)C(Br)C(Br)C(Br)C1Br	0
NCGC00385929-01	C=C1CC23CC1CCC2C12OC(=O)C(C)(C(O)C(O)C1O)C2C3C(=O)O	0
NCGC00387255-02	CC1(C)CC(=O)C2=C(C1)NC(=S)NC2c1cccc(O)c1	0
NCGC00163411-06	CC(C)C12OC1C1OC13C1(C)CCC4=C(COC4=O)C1CC1OC13C2O	0
NCGC00179861-02	CC1=CCC2(C)CCC(O)(C(C)C)C2C(O)C1	0
NCGC00381246-01	CCC=CCC1C(=O)C=CC1(CCCCCCCC(=O)O)OC(C)=O	0
NCGC00380589-01	CC=C(C)C(=O)OC1C=CC(=O)OC1C=CC(O)C(C)O	0
NCGC00380250-01	CC=CC=CC(O)=C1C(=O)C(C)=C(O)C2(C)OC(=O)C(C)(NC(=O)C=CC(=O)O)C12	0
NCGC00181096-01	CN(C)CCC(O)(c1ccccc1)c1ccccc1Cl	0
NCGC00378692-06	CC(C)Nc1cc(-c2c[nH]c(C(=O)NC(CO)c3cccc(Cl)c3)c2)c(Cl)cn1	0
NCGC00169436-02	COC(=O)C(Cc1ccccc1)NC(=O)c1ccccc1	0
NCGC00386236-02	CNCc1cc(-c2ccccc2F)n([S+](=O)([O-])c2cccnc2)c1	0
NCGC00094048-01	CC(C)NC(C)Cc1ccc(I)cc1.Cl	0
NCGC00181100-01	COc1ccc2c(c1)OC(C)(C)C(c1ccccc1)C2c1ccc(OCCN2CCCC2)cc1	0
NCGC00346602-01	CCN1CC2(OC(=O)c3ccccc3NC(C)=O)CCC(OC)C34C1C(CC23)C1(O)CC(OC)C2CC4C1(O)C2OC	0
NCGC00182390-05	Cn1nnnc1Sc1ncnc2scc(-c3cccc([S+](C)(=O)[O-])c3)c12	0
NCGC00390366-01	COc1cc(Nc2cc(C#N)nc3cc(OCCCN4CCN(C)CC4)c(OC)cc23)c(Cl)cc1Cl	0
NCGC00017244-16	CC1(C(=O)O)CCC2(C)CCC3(C)C(=CC(=O)C4C5(C)CCC(O)C(C)(C)C5CCC43C)C2C1	0
NCGC00167436-02	CC1=C(C(=O)OC(C)C)C(c2cccc([N+](=O)[O-])c2)C(C(=O)OC2CN(C(c3ccccc3)c3ccccc3)C2)=C(N)N1	0
NCGC00486904-01	O=C(NCCCNc1nc(Nc2ccc(N3CCOCC3)cc2)ncc1C1CC1)C1CCC1	0
NCGC00384635-01	C=C1C2CCC3(C)C(c4ccoc4)OC(=O)CC13OC1CC(=O)C(C)(C)C(C(O)C(=O)OC)C12C	0
NCGC00092295-07	Fc1ccc(-c2nc3n(c2-c2ccncc2)CCS3)cc1	0
NCGC00015661-12	CCOC(=O)[N-]c1c[n+](N2CCOCC2)no1	0
NCGC00385302-01	CC1(C)CCC2(C(=O)O)CCC3(C)C(=CCC4C5(C)CCC(OC6OC(CO)C(O)C(O)C6OC6OC(CO)C(O)C(O)C6O)C(C)(CO)C5CCC43C)C2C1	0
NCGC00105281-01	CC1CCc2c(sc3nc(-c4cc5ccccc5oc4=O)nc(Cl)c23)C1	0
NCGC00380515-01	C=CC1(C)CC(O)C(C(=C)C(=O)OC)C(O)C1C(=C)CO	0
NCGC00018238-11	CCCOc1ccc2[nH]c(NC(=O)OC)nc2c1	0
NCGC00015697-01	O=c1c(O)c(-c2cc(O)c(O)c(O)c2)oc2cc(O)cc(O)c12	0
NCGC00249894-01	O=C1NC(c2ccccc2)(c2ccccc2)C(=O)N1COP(=O)(O)O	0
NCGC00346874-02	CC(Cc1c[nH]c2ccccc12)(NC(=O)OC1C2CC3CC(C2)CC1C3)C(=O)NCC(NC(=O)CCC(=O)O)c1ccccc1	0
NCGC00507848-01	CC(C)(C)[S+](=O)([O-])c1ccc2nccc(Nc3n[nH]c4ccc(F)cc34)c2c1	0
NCGC00159483-04	CCN(CCO)CCCC(C)Nc1ccnc2cc(Cl)ccc12.O=S(=O)(O)O	0
NCGC00385534-01	OCC1OC(Oc2cc(O)cc(-c3cc4ccc(OC5OC(CO)C(O)C(O)C5O)cc4o3)c2)C(O)C(O)C1O	0
NCGC00386429-04	Fc1ccc2[nH]ccc2c1-c1nc(N2CCOCC2)c2sc(CN3CCN(CC4CC4)CC3)cc2n1	0
NCGC00160421-03	COc1cc2c(cc1OC)C1CC(=O)C(CC(C)C)CN1CC2	0
NCGC00346838-01	COc1cc(CC(CO)C(CO)Cc2ccc(O)c(OC)c2)ccc1O	0
NCGC00180868-02	COc1ccc(CCC(=O)O)c(OC2OC(CO)C(O)C(O)C2O)c1	0
NCGC00167433-05	C=CC[N+]1(C2CC3C4CCC5CC(O)C(N6CCOCC6)CC5(C)C4CCC3(C)C2OC(C)=O)CCCC1	0
NCGC00384525-01	CC12CCC(OC3OC(CO)C(O)C(O)C3OC3OC(CO)C(O)C(O)C3O)CC1CCC1C2CCC2(C)C(=C3COC(=O)C3)CCC12O	0
NCGC00386743-01	O=C(NCCN1CCN(c2cccc3c2OCCO3)CC1)c1ccc(F)cc1	0
NCGC00384966-01	CC1(CO)CC2C(O)C(=O)C3(CO)CC3(C)C2C1	0
NCGC00249916-01	CCCCN(CCN(CCCC)C(=O)N1CCOCC1)C(=O)N1CCOCC1	0
NCGC00510887-02	CCCC(=O)OC1CN2CCC(O)C2C(O)C1O	0
NCGC00384819-01	COc1cc(C2Oc3c(OC)cc(C=CC(=O)OCC4OC(OC(C)(C)C(=O)O)C(O)C(O)C4O)cc3C2CO)ccc1O	0
NCGC00181916-01	CCOc1ccc(NS(=O)(=O)c2ccc(N)cc2)nn1	0
NCGC00486863-01	CC(=C1C(O)=Nc2ccc(NC(=N)O)cc21)c1ccc[nH]1	0
NCGC00389790-01	Cc1cc(Cn2cnc3c2CC(C(=O)O)N(C(=O)C(c2ccccc2)c2ccccc2)C3)ccc1N(C)C	0
NCGC00371139-12	Cc1cc(C)nc(N[S+](=O)([O-])c2ccc(NC(=S)NC(=O)COc3ccc(Br)cc3Cl)cc2)n1	0
NCGC00159326-03	CCCC1CC(C(=O)NC(C(C)O)C2OC(SC)C(O)C(O)C2O)N(C)C1.Cl	0
NCGC00380928-01	CC=CC1OC2=C(C(=O)OC2(C)O)C(O)C1O	0
NCGC00381559-05	CN(C)Cc1ccc([S+](=O)([O-])n2ccc(C=CC(=O)NO)c2)cc1	0
NCGC00164385-05	CCN(CC)CCOc1ccc(C(=C(Cl)c2ccccc2)c2ccccc2)cc1	0
NCGC00402356-02	O=C(C=Cc1nc2ccccc2[nH]1)c1c(-c2ccccc2)c2cc(Cl)ccc2[nH]c1=O	0
NCGC00167430-04	Clc1ccc(C(Cn2ccnc2)OCc2ccsc2Cl)c(Cl)c1	0
NCGC00485175-01	COc1ccc(NC(=O)C2CC(C)CCC2C(C)C)cc1	0
NCGC00532512-01	CCC(=O)OC1(C(=O)COC(C)=O)CCC2C3CCC4=CC(=O)CCC4(C)C3C(O)CC21C	0
NCGC00346635-10	CNC(=O)Nc1ccc(-c2nc(N3CC4CCC(C3)O4)c3cnn(C4CCC5(CC4)OCCO5)c3n2)cc1	0
NCGC00378740-04	CC(C)c1ccc(NC(=O)Cn2cnc3c2c(=O)n(C)c(=O)n3C)cc1	0
NCGC00016622-11	CCN(CC)CCNc1ccc(CO)c2sc3ccccc3c(=O)c12	0
NCGC00371019-02	COc1ccc2cc(OCC3(C(=O)O)CN(C(=O)c4ccc(F)cc4)C3)ccc2c1	0
NCGC00380155-01	CC1=CC2(O)C=CC(C)(O)CC(O)C=CC(=O)OC23C(=O)NC(CC(C)C)C3C1C	0
NCGC00350413-05	CC(C)(C)c1cc(C(=O)C(C#N)=NNc2cccc(Cl)c2)no1	0
NCGC00385430-01	CCC=CCCOC1OC(COC2OCC(O)C(O)C2O)C(O)C(O)C1O	0
NCGC00016418-15	COc1c2occc2cc2ccc(=O)oc12	0
NCGC00094047-10	CCC(C)C1OC2(CCC1C)CC1CC(CC=C(C)C(OC3CC(OC)C(OC4CC(OC)C(O)C(C)O4)C(C)O3)C(C)C=CC=C3COC4C(O)C(C)=CC(C(=O)O1)C34O)O2	0
NCGC00380234-01	O=C(OC1C(Oc2ccc(O)cc2CO)OC(CO)C(O)C1O)c1ccccc1	0
NCGC00384553-01	COC1CC(OC2CCC3(C)C(=CCC4C3CCC3(C)C(C(C)OC5OC(COC6OC(CO)C(O)C(O)C6O)C(O)C(O)C5O)CCC43O)C2)OC(C)C1OC1OC(C)C(O)C(OC)C1O	0
NCGC00095136-09	CCCc1nc(C(C)(C)O)c(C(=O)OCc2oc(=O)oc2C)n1Cc1ccc(-c2ccccc2-c2nn[nH]n2)cc1	0
NCGC00408905-01	O=C(O)C1(c2ccc(-c3ccc(Cl)c(Cl)c3)c(F)c2)CC1	0
NCGC00185990-04	NC(CO)(CO)CO.O=C(c1ccccc1)c1ccc2n1CCC2C(=O)O	0
NCGC00408813-01	CN(CCc1ccc(Nc2ncc(-c3cccnc3)s2)cc1)Cc1ccccc1	0
NCGC00384192-02	Nc1nc(NC2CC2)cc(-c2cccc(Cl)c2Cl)n1	0
NCGC00344524-01	CCCCCCCCCCCCCCCC[N+](C)(C)Cc1ccccc1.[Cl-]	0
NCGC00386690-01	O=C(NCCCn1ccnc1)c1cc(-c2ccco2)on1	0
NCGC00380807-01	C=CC(C)(C)c1[nH]c2cc3c(cc2c1CC1NC(=O)C2CCCN2C1=O)C=CC(C)(C)O3	0
NCGC00246387-06	CCOC(=O)c1c(CSc2ccccc2)n(C)c2cc(Br)c(O)c(CN(C)C)c12	0
NCGC00378889-01	CCOc1ccc(Cc2cc(C34OCC(CO)(O3)C(O)C(O)C4O)ccc2Cl)cc1	0
NCGC00386432-07	CNC(=O)c1cc(Oc2ccc3nc(NC4CCCCC4O)sc3c2)ccn1	0
NCGC00386074-01	COc1ccccc1CC(C(=O)O)N(C)C(=O)c1ccccc1	0
NCGC00385401-01	COc1cc(C2Oc3c(OC)cc(CCCO)cc3C2CO)ccc1O	0
NCGC00385050-01	C=C1C(=O)OC2C=C(C)C(OC(C)=O)CC=C(C)CC(OC(=O)C(=CCO)CO)C12	0
NCGC00385793-01	C=C1C(=O)OC2C1CCC(C)(O)C1CC(OC3OC(CO)C(O)C(O)C3O)C(=C)C21	0
NCGC00345539-05	O=C(C=Cc1ccc(CN(CCO)CCc2c[nH]c3ccccc23)cc1)NO	0
NCGC00390402-02	COc1ccc(-c2cc(C(O)C3CCCCN3)c3ccccc3n2)cc1	0
NCGC00380732-01	CC1=CC2C=C(C)C(C)C3C(CC(C)C)NC(=O)C23C(=O)C=CC(O)C(O)CC1	0
NCGC00242492-04	CC(=CC(=O)Nc1ccccc1C(=O)O)c1ccc2ccccc2c1	0
NCGC00179460-03	CC(=O)C1CCC2C3CC(C)C4=CC(=O)CCC4(C)C3C(O)CC12C	0
MLS002608514-02	CC12Cc3c[nH]nc3C=C1CCC1C2CCC2(C)C1CCC2(C)O	0
NCGC00511354-01	CC(C)(O)C1CCC(Nc2ccc3ncc(-c4cccc(C(F)(F)F)c4)n3n2)CC1	1
NCGC00185969-01	Cc1noc(CN(C)c2ncnc3ccc(-c4ccc5c(c4)OCO5)cc23)n1	0
NCGC00387165-01	CC(C)c1ccccc1OC(=O)NCCc1ccc2ccccc2c1	0
NCGC00532499-01	Fc1cccc(Br)c1NC1=NCCN1	0
NCGC00386828-02	Cn1c(CO)c(-c2ccccc2)c2cc([N+](=O)[O-])ccc21	0
NCGC00387040-01	CC(C)C(C)(O)C1CN(c2nc(-c3n[nH]c4ncccc34)c(F)cc2Cl)CCN1	0
NCGC00185751-06	CON=C(C(=O)NC1C(=O)N2C(C(=O)OC(C)OC(C)=O)=C(COC(N)=O)CSC12)c1ccco1	0
NCGC00385325-01	COC1CC(OC2CCC3(C=O)C(CCC4C3CCC3(C)C(C5=CC(=O)OC5)CCC43O)C2)OC(C)C1OC1OC(CO)C(O)C(O)C1O	0
NCGC00378668-01	CCCN1CCC=C(c2cc(-c3ccc(C)cc3)no2)C1	0
NCGC00161359-01	CCCCCCCCCCCCCC=CC(O)C(CO)N(C)C	0
NCGC00480748-01	CNCCN1CCC(OCc2ccccc2)CC1	0
NCGC00347524-02	COC(=O)C1=COC(OC2OC(COC3OC(CO)C(O)C(O)C3O)C(O)C(O)C2O)C2C(CO)=CCC12	0
NCGC00380892-01	COC(=O)C1=COC(OC2OC(COC(=O)C=Cc3ccc(O)cc3)C(O)C(O)C2O)C2C(CO)=CCC12	0
NCGC00378959-01	Cc1ccc(O)cc1Nc1ccnc(Nc2cccc(C(N)=O)c2)n1	0
NCGC00159447-01	O=C(O)c1ccccc1O	0
NCGC00390240-01	CC(OC1OCCN(Cc2nc(=O)n(P(=O)(O)O)[nH]2)C1c1ccc(F)cc1)c1cc(C(F)(F)F)cc(C(F)(F)F)c1	0
NCGC00345783-02	COCC1OC(=O)c2coc3c2C1(C)C1=C(C3=O)C2CCC(O)C2(C)CC1OC(C)=O	0
NCGC00384692-01	COc1ccc(C=CC(=O)OC2C(O)C(C)OC(OC3C4C=COC(OC5OC(CO)C(O)C(O)C5O)C4C4(CO)OC34)C2O)cc1OC	0
NCGC00347958-03	CN1CCN(Cc2ccc(NC(=O)Nc3ccc(Oc4cc(NC(=O)C5CC5)ncn4)cc3)cc2C(F)(F)F)CC1	0
NCGC00090757-06	NC(Cc1ccc(N(CCCl)CCCl)cc1)C(=O)O	0
NCGC00248247-02	COC(=O)C=CC(=O)OC	0
NCGC00386912-01	COc1ccc(Oc2c(Cl)cnn(-c3cc(C)cc(C)c3)c2=O)cc1	0
NCGC00386712-02	CC(C)(CNC(=O)c1cccc(-c2noc(C(F)(F)F)n2)c1)c1coc(-c2ccccc2)n1	0
NCGC00387771-01	CCC(C)(C)C1CCc2c(sc(NC(=O)c3ccc(Br)cc3)c2C#N)C1	0
NCGC00384694-01	CCC(CCOC1OC(COC2OCC(O)(CO)C2O)C(O)C(O)C1O)C(C)(C)O	0
NCGC00390733-04	N#Cc1cccc(-c2c[nH]c3ncnc(N4CCOCC4)c23)c1	0
NCGC00486944-01	CC(C)NC(=O)N1CCC(NC2=Nc3cc(F)ccc3N(CC(F)F)c3ccc(Cl)cc32)C1	0
NCGC00167956-01	O=C(Nc1cccc(Nc2nccc(Nc3cccc(C(F)(F)F)c3)n2)c1)C1CC1	0
NCGC00179573-03	CC(C(=O)O)c1ccc(C(=O)c2ccccc2)s1	0
NCGC00253575-01	[O-][n+]1cccc(C(Cl)=NOCC(O)CN2CCCCC2)c1	0
NCGC00163567-08	C=CCc1ccc(O)c(-c2ccc(O)c(CC=C)c2)c1	0
NCGC00344561-01	C#CC1(OC(C)=O)CCC2C3CCC4=CC(=NO)CCC4C3CCC21CC	0
NCGC00025208-05	O=C1CCc2c(ccc3ccccc23)O1	0
NCGC00346716-02	CC(C)(C)c1nc(-c2cccc(N[S+](=O)([O-])c3c(F)cccc3F)c2F)c(-c2ccnc(N)n2)s1	0
NCGC00390575-03	CNC(C)C(=O)NC(C(=O)N1CCCC1C(=O)Nc1sc(-c2ncco2)nc1-c1ccccc1)C1CCCCC1	0
NCGC00345841-02	CC(C)Nc1cc(C(F)(F)F)cc2nc(NC(=O)c3cccnc3)nn12	0
NCGC00381360-01	CC1=CCCC(C)C(=O)CC2=C(C)C(=O)OC2(O)C1	0
NCGC00348375-01	CCC1OC(=O)CC(O)C(C)C(OC2OC(C)C(O)C(N(C)C)C2O)C(CCN2CC(C)CC(C)C2)CC(C)C(=O)C=CC(C)=CC1COC1OC(C)C(O)C(OC)C1OC	0
NCGC00016345-08	Cc1cc(=O)oc2cc(O)ccc12	0
NCGC00385492-02	CC1=C2C(=O)OC(c3ccoc3)C2(C)CCC1	0
NCGC00485144-01	COC(=O)C1=C(C)NC(C)=C(C(=O)OC)C1c1cccc(NC(=O)NCCCN2CCC(c3cccc(OC)c3)CC2)c1	0
NCGC00247521-02	COc1cc2c(c(OC)c1CC=C(C)C)CC(c1ccc(O)cc1O)CO2	0
NCGC00015242-16	N[S+](=O)([O-])c1cc2c(cc1Cl)N=CN[S+]2(=O)[O-]	0
NCGC00096077-06	Cc1cc2c(s1)Nc1ccccc1N=C2N1CCN(C)CC1	0
NCGC00390346-01	O=[S+]1([O-])CCN(Cc2cc(NCC3CCOCC3)c3[nH]c(-c4ccccc4)cc3c2)CC1	0
NCGC00386697-01	COc1cccc(-c2cc(NCc3ccc4c(c3)OCO4)nc(N)n2)c1	0
NCGC00018117-32	Cn1c(=O)c2[nH]cnc2n(C)c1=O	0
NCGC00169009-02	C=C1CC2(O)C3(C)CCC(=O)C(C)(C)C3=C(O)C(=O)C2(C)C2C(=O)OC(C)(C(=O)OC)C(=O)C12C	0
NCGC00015500-19	O=C(CCCN1CCC(O)(c2ccc(Cl)cc2)CC1)c1ccc(F)cc1	0
NCGC00179541-03	CC(C)(C)NCC(O)COc1cccc2c1CCC(=O)N2.Cl	0
NCGC00385483-01	CC1CCC2C(C(=O)O)=CC3(O)CC(C)(C)CC123	0
NCGC00183842-01	CC(C)(C)NCC(O)c1ccc(O)cc1Cl	0
NCGC00179594-03	CN(C)CCn1nnnc1SCC1=C(C(=O)O)N2C(=O)C(NC(=O)Cc3csc(N)n3)C2SC1.Cl	0
NCGC00380597-01	C=C1CC2C3(C)C(O)CC(=O)C(C)(C)C3C(O)C(OC(C)=O)C2(C)C2C(=O)OC(C)(C(=O)OC)C(=O)C12C	0
NCGC00381068-01	CC1OC(OC2C(OC(C#N)c3ccc(O)cc3)OC(CO)C(O)C2O)C(O)C(O)C1O	0
NCGC00183879-01	CC(=C(CCOC(=O)c1ccccc1)SSC(CCOC(=O)c1ccccc1)=C(C)N(C=O)Cc1cnc(C)nc1N)N(C=O)Cc1cnc(C)nc1N	0
NCGC00347713-02	CC(C)C1NC(=O)CNC(=O)C2CCCN2C(=O)C(Cc2c[nH]c3ccccc23)NC(=O)CNC(=O)C(C(O)c2ccc(O)cc2)NC(=O)CNC1=O	0
NCGC00013226-32	CN1CCN(CCCN2c3ccccc3Sc3ccc(C(F)(F)F)cc32)CC1	0
NCGC00183867-06	O=C1c2c(O)cccc2C(C2OC(CO)C(O)C(O)C2O)c2cc(CO)cc(O)c21	0
NCGC00386818-01	O=C(NCCCNC(=O)c1cccnc1O)c1cc(-c2ccccc2)on1	0
NCGC00370905-02	CN1CCC(c2cn(C)c3ccc(O[S+](=O)([O-])c4c(F)cccc4F)cc23)CC1	1
NCGC00346486-03	CN(C)Cc1c(C(=O)NCCOc2ccc(C(=O)NO)cc2)oc2ccccc12	0
NCGC00475741-01	CCc1cc2c(c(OCC(F)(F)F)c(C(=O)NC3CCN(C(=O)CO)CC3)n2C)c(=O)n1CC(=O)c1ccccc1	0
NCGC00159325-05	Clc1ccc2c(c1)CCc1cccnc1C2=C1CCNCC1	0
NCGC00386371-04	COc1cc(C(=O)NC2CCN(C)CC2)ccc1Nc1ncc2c(n1)N(C1CCCC1)CC(F)(F)C(=O)N2C	0
NCGC00390678-03	CCC(CN)CC(C)CNCC(O)CNCC(CC)CC(CC)CN	0
NCGC00183276-01	CCCC(=O)OC1(C(=O)COC(=O)CC)CCC2C3CCC4=CC(=O)CCC4(C)C3C(O)CC21C	0
NCGC00379112-01	CCn1c(=O)n(C2CCCN(c3nccc(-c4cc5ccccc5o4)n3)C2)c2ccccc21	0
NCGC00379165-02	CC1(C)CN2C(CSC(=NC3CCCCC3)NC3CCCCC3)=CSC2=N1	1
NCGC00370900-01	Cc1ccc(NC(=O)C(C)C)cc1C1CCN(Cc2ccc(Oc3ccc(F)c(F)c3)cc2)CC1	0
NCGC00016023-18	Cn1cnc2c1c(=O)[nH]c(=O)n2C	0
NCGC00179701-03	C=C(C)C1CCC2(C(=O)O)CCC3(C)C(CCC4C5(C)CCC(=O)C(C)(C)C5C(O)CC43C)C12	0
NCGC00159498-03	CC(=O)Oc1c(C)cc(OCC(O)CNC(C)C)c(C)c1C	0
NCGC00015234-19	NC(=O)N1c2ccccc2C=Cc2ccccc21	0
NCGC00015418-09	CCC1(C)CC(=O)NC1=O	0
NCGC00380405-01	CC1=CC2C=C(C)C(C)C3C(CC(C)C)NC(=O)C23C(=O)CC(O)C(=O)C(O)CC1	0
NCGC00384503-01	C=C1C(=O)OC2C=C(C)C3=CC(=O)C(C)(CC(OC(=O)C(C)=CCOC(C)=O)C12)O3	0
NCGC00385241-01	CC1OC(OC2C(O)COC(OC3C(C)OC(OC4C(OC(=O)C56CCC(C)(C)CC5C5=CCC7C8(C)CC(O)C(OC9OC(C)C(O)C(O)C9O)C(C)(CO)C8CCC7(C)C5(C)CC6O)OC(C)C(O)C4O)C(O)C3O)C2O)C(O)C(O)C1O	1
NCGC00485124-01	CC1=C(CC(=O)O)c2cc(F)ccc2C1=Cc1ccc([S+](C)(=O)[O-])cc1	0
NCGC00370754-01	CC[S+](=O)([O-])N(Cc1cccnc1)c1cccc(-c2ccc(C#N)cc2)c1	0
NCGC00263091-15	O=C(NC1CCNCC1)c1n[nH]cc1NC(=O)c1c(Cl)cccc1Cl	0
NCGC00169467-03	CC1CCC2(C(=O)OC3OC(CO)C(O)C(O)C3O)CCC3(C(=O)O)C(=CCC4C5(C)CCC(OC6OC(C)C(O)C(O)C6O)C(C)(C)C5CCC43C)C2C1C	0
NCGC00485916-01	O=C(Nc1ccn(Cc2c(F)cccc2C(F)(F)F)n1)c1c(F)cccc1F	0
NCGC00378849-03	CCc1cnc(N2CCC(c3nc(COc4ccc(-n5cnnn5)cc4)cs3)CC2)nc1	0
NCGC00386156-06	Cc1nc(C#Cc2ccnc(Cl)c2)c(C)n1-c1ccc(OC(F)(F)F)cc1	0
NCGC00386481-01	O=C(NCCN1CCN(c2cccc3ccc(O)cc23)CC1)c1ccc(F)cc1	0
NCGC00384798-01	CC1(C)CCC2(C(=O)OC3OC(COC4OC(CO)C(O)C(O)C4OC4OC(CO)C(O)C(O)C4O)C(O)C(OC4OC(CO)C(O)C(O)C4O)C3O)CCC3(C)C(=CCC4C5(C)CCC(OC6OCC(O)C(O)C6O)C(C)(C(=O)O)C5CCC43C)C2C1	0
NCGC00016809-07	CCOC(=O)Nc1ccc2c(c1)N(C(=O)CCN1CCOCC1)c1ccccc1S2.Cl	0
NCGC00167547-02	CCCCCCCCCCCCCCCCC(C(=O)O)C(O)(CC(=O)O)C(=O)O	0
NCGC00485220-01	CC12CCC3C(CCC4(O)CC(O)CCC34C=O)C1(O)CCC2C1=CC(=O)OC1	0
NCGC00384167-11	Cc1cccc(-c2nn3c(c2-c2ccnc4ccc(C(N)=O)cc24)CCC3)n1	0
NCGC00179358-04	C=C1c2cccc(O)c2C(=O)C2=C(O)C3(O)C(=O)C(C(N)=O)=C(O)C(N(C)C)C3C(O)C12.Cl	0
NCGC00532494-01	CN1CCC2=C(C1)C(c1ccccc1)c1ccccc12	0
NCGC00380535-01	C=CC1(C)CC2CCC3C(C)(C(=O)O)CCCC3(C)C2=CC1=O	0
NCGC00024929-02	CCN(c1ccccc1)c1cc(NC)[n+](C)c(C)n1	0
NCGC00023654-13	CC(CS)C(=O)N1CCCC1C(=O)O	0
NCGC00167446-02	CN1C(CCl)Nc2cc(Cl)c(S(N)(=O)=O)cc2S1(=O)=O	0
NCGC00384610-01	CC1OC(OC2C(O)C(C(=O)O)OC(OC3CCC4(C)C(CCC5(C)C4CC=C4C6CC(C)(C)CCC6(C(=O)O)CCC45C)C3(C)C)C2OC2OC(CO)C(O)C(O)C2O)C(O)C(O)C1O	0
NCGC00378591-01	COc1ccc(N(C(=O)Nc2c(C)cccc2C)c2cc(Nc3ccc(N4CCN(C)CC4)cc3)ncn2)c(OC)c1	0
NCGC00485901-01	Cc1ccc(-c2c(C(=O)CCl)n(CCCO)c3ncnc(N)c23)cc1	0
NCGC00169056-02	CC(C)=CCC1OC2(O)C(C3CCC4C5(C)CCC(OC6OC(CO)C(O)C(OC7OC(CO)C(O)C(O)C7O)C6OC6OC(C)C(O)C(O)C6O)C(C)(C)C5CCC4(C)C3(C)C2O)C1(C)O	0
NCGC00386359-03	CCOC(=O)NCCCC(=O)NCCc1ccccc1	0
NCGC00253593-01	Cc1ccc(C(=O)Oc2ccc(C(O)CNC(C)(C)C)cc2OC(=O)c2ccc(C)cc2)cc1	0
NCGC00263951-01	CC1=C(C(=O)O)N2C(=O)C(NC(=O)C(N)C3=CCC=CC3)C2SC1	0
NCGC00016834-07	O=C(O)CCC(=O)c1ccc(-c2ccccc2)cc1	0
NCGC00386931-01	CCn1nnnc1NCc1ccc(C(C)C)cc1	0
NCGC00159336-03	CC1(C)C(C(=O)O)N2C(=O)CC2S1(=O)=O	0
NCGC00385953-01	CC1=CCCC(C)C(=O)CC2=C(C)C(=O)OC2C1	0
NCGC00163127-04	COc1cc(C)c(C=CC(C)=CC=CC(C)=CC(=O)O)c(C)c1C	0
NCGC00094994-10	OC(c1cc(C(F)(F)F)nc2c(C(F)(F)F)cccc12)C1CCCCN1	0
NCGC00386085-01	CC(=O)OC1CC(C(C)(C)O)OC2CCC3(C)OC4=C(C(=O)C=C5C(C)C(OC(C)=O)C6(C)C(C)OC546)C(O)C3C12C	0
NCGC00380567-01	CC1=C2CC3(C)C(C)CCCC3C(O)C2OC1=O	0
NCGC00015582-11	O=C1Cc2c([nH]c3ccc(Br)cc23)-c2ccccc2N1	0
NCGC00385460-01	COc1ccc(C=CC(=O)N2CCCC2)cc1	0
NCGC00485936-01	COc1cc(CCC2=NN=C(NC(=O)c3ccc(N4CC(C)NC(C)C4)cc3)C2)cc(OC)c1	0
[truncated: 6,539 more rows]
