# Supplementary material for: Deep learning identifies synergistic drug combinations for treating COVID-19
Source: Proc Natl Acad Sci U S A. 2021 Sep 15;118(39):e2105070118. doi: 10.1073/pnas.2105070118 (PMC8488647; doi:10.1073/pnas.2105070118)
Supplement: Supplementary File [file pnas.2105070118.sd06.csv]

smiles	label
O=C(O)c1ccccc1-c1c2ccc(=O)c(Br)c-2oc2c(Br)c(O)ccc12	0
CCC(=O)[CH-]C(=O)CC.CCC(=O)[CH-]C(=O)CC.[Cu+2]	0
O=C(/C=C/c1ccccc1)CC(=O)c1ccccc1.O=C(/C=C/c1ccccc1)CC(=O)c1ccccc1.[Cu]	0
CC(=O)N1c2ccccc2Sc2c1ccc1ccccc21	0
O=S(=O)(O)CCS(=O)(=O)O.[Na+]	0
CCOP(=O)(Nc1cccc(Cl)c1)OCC	0
O=C(O)c1ccccc1O	0
CC1=C2C(=CO[C@H](C)[C@H]2C)C(=O)C(C(=O)O)=C1O	0
O=[N+]([O-])c1ccc(SSc2ccc([N+](=O)[O-])cc2[N+](=O)[O-])c([N+](=O)[O-])c1	0
CC(C)(CCC(=O)O)CCC(=O)O	0
O=C(O)Cc1ccc(SSc2ccc(CC(=O)O)cc2)cc1	0
O=C(O)c1ccccc1SSc1ccccc1C(=O)O	0
CCCCCCCCCCCC(=O)Nc1ccc(SSc2ccc(NC(=O)CCCCCCCCCCC)cc2)cc1	0
Sc1cccc2c(S)cccc12	0
CCOP(N)(=O)c1ccccc1	0
NNP(=S)(NN)c1ccccc1	0
O=P(Nc1ccccc1)(Nc1ccccc1)Nc1ccccc1	0
CC(C)N(C(C)C)P(=O)(OP(=O)(c1ccc([N+](=O)[O-])cc1)N(C(C)C)C(C)C)c1ccc([N+](=O)[O-])cc1	0
c1ccc2c(c1)Sc1ccccc1S2	0
CC(C)CCS(=O)(=O)O.[Na+]	0
Cc1ccccc1N=C(N)Nc1ccccc1C	0
CCCNP(=S)(NCCC)NCCC	0
CCCCCCCCCCCCNP(=S)(NCCCCCCCCCCCC)NCCCCCCCCCCCC	0
O=C1OC(=O)c2c1ccc1ccccc21	0
S=P(NC1CCCCC1)(NC1CCCCC1)NC1CCCCC1	0
Clc1ccnc2c1ccc1c(Cl)ccnc12	0
O=C(OOC(=O)c1ccccc1)c1ccccc1	0
c1ccc2nsnc2c1	0
S=C1NCCS1	0
CN(Cc1cnc2nc(N)nc(N)c2n1)c1ccc(C(=O)N[C@@H](CCC(=O)O)C(=O)O)cc1	0
N=[N+]=CC(=O)OCC(N)C(=O)O	0
Nc1nc2n[nH]nc2c(=O)[nH]1	0
CS(=O)(=O)OCCCCOS(C)(=O)=O	0
Nc1nc(=S)c2[nH]cnc2[nH]1	0
S=c1nc[nH]c2nc[nH]c12	0
CS(C)=O	0
CCCCOB(OCCCC)OCCCC	0
CC1CC(C)(C)OB(OC(C)CC(C)(C)OB2OC(C)CC(C)(C)O2)O1	0
c1ccn2nnnc2c1	0
c1ccn2nncc2c1	0
CN(C)c1ccc(SSc2ccc(N(C)C)cc2)cc1	0
Brc1ccc(SSc2ccc(Br)cc2)cc1	0
Cc1ccc(SSc2ccc(C)cc2)cc1	0
COc1ccc(SSc2ccc(OC)cc2)cc1	0
NC1(C(=O)O)CCCC1	0
CC(C)(Br)C(=O)C(Br)Br	0
CCOC(=S)SCCSC	0
CCOCC(C)(CO)CC(C)CO	0
O=C(O)C1(O)C[C@@H](O)C(O)[C@H](O)C1	0
Nc1c(Cl)cc(Cl)cc1C(=O)O	0
CCCCCOC(=S)S.[K+]	0
O=C(O)c1ccc([N+](=O)[O-])cc1S(=O)(=O)O.[K+]	0
NC(=O)c1cc(O)c(O)c(O)c1	0
C1C[S+]2CC[S+]1CC2.[Cl-]	0
Nc1cc(Cl)c(S(=O)(=O)O)cc1Cl	0
CC12CCC(C(Br)C1=O)C2(C)CS(=O)(=O)O	0
CCC(C)(C(=O)O)C(=O)O	0
CC(C)C(C(=O)O)C(=O)O	0
CCOC(=O)C(=O)C1CCCCC1=O	0
CCOC(=O)CNS(=O)(=O)c1ccccc1	0
CCN(CC)C(C)(O)CN	0
Cc1cccc2c(=O)c3ccccc3oc12	0
CCCCCCCCCCCC(=O)OCCOCCOCCOCCOCCOCCOCCOCCOCCO	0
[Co].[NH-]CC[NH-].[NH-]CC[NH-].[NH-]CC[NH-]	0
CC(C)OC(=S)SSC(=S)OC(C)C	0
O=C(Nc1ccccc1)OCC1OCOC(COC(=O)Nc2ccccc2)C1OC(=O)Nc1ccccc1	0
OCC1OCOC2COCOC12	0
CC(=O)OC1[C@H](OC(C)=O)[C@@H](OC(C)=O)C2(CO2)[C@@H](OC(C)=O)[C@@H]1OC(C)=O	0
CCN(CC)C(=O)N1CCN(C)CC1.Cl	0
CC(=O)OC1COC(c2ccccc2)OC1C1OC(c2ccccc2)OCC1OC(C)=O	0
O=c1[nH]cnc2[nH]ncc12	0
O.O.O=C(O)C(=O)O.O=C(O)C(=O)O.[Cu]	0
O=c1cc/c(=N/O)c(=O)/c1=N\O	0
Oc1ccc(Nc2ccccc2)cc1	0
CCCCCCc1ccc(O)cc1O	0
CCCCCCCC[N+]12CN3CN(CN(C3)C1)C2.[Br-]	0
OC1COCOC1C(O)C1OCOCC1O	0
CN(C)C(=S)SSC(=S)N(C)C	0
O=C(O)/C=C/C=C/c1ccccc1	0
CCC1CC[N-]CC1.CCC1CC[N-]CC1.CCC1CC[N-]CC1.CCC1CC[N-]CC1.N#C[S-].N#C[S-].[Mn]	0
Nc1n[nH]c(N)n1	0
O=S(=O)(O)CCO.[K+]	0
O=C1CSC(=S)N1	0
C1CCNCC1.S=C(S)N1CCCCC1	0
C1SCSCS1	0
CCC(CC)(C(=O)O)C(=O)O	0
N#C/C(=C/c1ccccc1)c1ccccc1	0
O=C1C(=O)c2ccccc2C(O)=C1CCCC1CCC2CCCCC2C1	0
C(=C/c1ccccc1)\c1ccccc1	0
O=C(O)c1ccccc1-c1c2cc(Br)c(=O)c(Br)c-2oc2c(Br)c(O)c(Br)cc12.[Na+]	0
O=[N+]([O-])c1cc([As](=O)(O)O)ccc1O	0
O=C(O)c1ccccc1S	0
CCOC(=O)C(C(=O)OCC)C(C(=O)OCC)C(=O)OCC	0
C=C(C)CS(=O)(=O)O.[Na+]	0
CCSc1ccc(N=[N+]([O-])c2ccc(SCC)c(Cl)c2)cc1Cl	0
COC1C(OC(N)=O)C(O)C(Oc2ccc3c(O)c(NC(=O)c4ccc(O)c(CC=C(C)C)c4)c(=O)oc3c2C)OC1(C)C.[Na+]	0
O=C1/C(=C\c2ccccc2)CCC/C1=C/c1ccccc1	0
CCCCCCC(O)CCCCCCCCCCC(=O)OCC(COC(=O)CCCCCCCCCCC(O)CCCCCC)OC(=O)CCCCCCCCCCC(O)CCCCCC	0
O=S(=O)(O)CO.[Na+]	0
CCN(CC)CCCCCCNc1cc(OC)cc2c(C)ccnc12.Cl	0
CCCC(O)CNCc1ccc(N(C)C)cc1.Cl	0
NC1=NC(=O)C(c2ccccc2)S1	0
Cc1cc(SCC(=O)c2ccccc2[N+](=O)[O-])cc(C)[o+]1.[Br-]	0
CC12CCC(CC1)C(C)(C)N=C(N)S2	0
O=c1cc2oc3cc(O)c(O)cc3c(-c3ccccc3)c-2cc1O	0
Nc1ccc(S(=O)(=O)Nc2ccccc2)cc1	0
ClP1(Cl)=NP(Cl)(Cl)=NP(Cl)(Cl)=N1	0
CCN(CC)CC.O=C(Nc1ccc(Cl)cc1)P(=O)(O)c1ccccc1	0
c1ccc(SSc2ccccc2)cc1	0
O=S(=O)(O)CC(S(=O)(=O)O)S(=O)(=O)O.[K+]	0
O=S1(=O)CCCc2c1ccc1ccccc21	0
CCOC(=O)C(CCCCS(=O)(=O)O)C(=O)OCC.[Na+]	0
O=S1(=O)CCc2ccccc2C(Br)C1	0
CCCCCCCCS(=O)(=O)O.[Na+]	0
CCOCCCCS(=O)(=O)O.[Na+]	0
CCOC(C)CCCS(=O)(=O)O.[Na+]	0
O=S(=O)(O)CCCCCO.[Na+]	0
O=C(O)CN(CCN(CC(=O)O)CC(=O)O)CC(=O)O.[Na+]	0
CC(=O)N1C(=O)C(=O)c2ccccc21	0
O=C1NC2NC(=O)NC2N1	0
O=C1c2ccccc2C(=O)N1Cc1ccccc1	0
CN(C)c1ccc(N=O)cc1	0
O=S1(=O)CS(=O)(=O)CS(=O)(=O)C1	0
ClC(Cl)(Cl)C1OCOC(C(Cl)(Cl)Cl)OCO1	0
O=C1c2c(O)cc(O)cc2OC(c2ccc(O)c(O)c2)C1O	0
O=C(CCc1ccc(O)cc1)c1c(O)cc(O)cc1OC1OC(CO)C(O)C(O)C1O	0
NC1=NC(=O)CS1	0
O=C(O)CN(CCN(CC(=O)O)CC(=O)O)CC(=O)O.[Ni+2]	0
CC(=O)c1cc2c(cc1C(C)C)CC[C@@H]1[C@]2(C)CCC[C@@]1(C)C#N	0
COC(=O)[C@]1(C)CCC[C@]2(C)c3cc(Br)c(C(C)C)cc3CC[C@@H]21	0
COC(=O)[C@]1(C)CCC[C@]2(C)c3ccc(C(C)C)cc3C(=O)C[C@H]21	0
C=C(C)c1ccc2c(c1)C(=O)C[C@H]1[C@]2(C)CCC[C@@]1(C)C#N	0
CC(C)c1ccc2c(c1)CCC1C2(C)CCCC1(C)C(O)c1ccccc1	0
CC(=O)OC(C)(C)c1ccc2c(c1)C(=O)C[C@H]1[C@]2(C)CCC[C@@]1(C)C#N	0
CC(O)c1ccc2c(c1)C(O)C[C@@H]1[C@]2(C)CCC[C@@]1(C)CO	0
CC(C)C1(Cl)CCC2C3(C)CCCC(C)(C(=O)O)C3CC(Cl)C2(Cl)C1Cl	0
COC(=O)[C@]1(C)CCC[C@]2(C)c3ccc(C(C)C)cc3C(=O)[C@@H](Br)[C@H]21	0
CNC=O	0
Cc1c2oc3c(C)ccc(C(=O)N[C@@H]4C(=O)N[C@H](C(C)C)C(=O)N5CCC[C@H]5C(=O)N(C)CC(=O)N(C)[C@@H](C(C)C)C(=O)O[C@H]4C)c3nc-2c(C(=O)N[C@@H]2C(=O)N[C@H](C(C)C)C(=O)N3CCC[C@H]3C(=O)N(C)CC(=O)N(C)[C@@H](C(C)C)C(=O)O[C@H]2C)c(N)c1=O	1
COc1ccc(C[C@H](N)C(=O)NC2C(CO)OC(n3cnc4c(N(C)C)ncnc43)C2O)cc1.Cl	0
CCc1nc(N)nc(N)c1-c1ccc(Cl)cc1	1
CCc1nc(N)nc(N)c1-c1ccc(Cl)c(Cl)c1	0
Cl.Cn1cc(NC(=O)c2cc(NC(=O)CN=C(N)N)cn2C)cc1C(=O)NCCC(=N)N	0
O=C(N[C@H](CO)[C@H](O)c1ccc([N+](=O)[O-])cc1)C(Cl)Cl	0
CC1(C)N=C(N)N=C(N)N1c1ccc(Cl)c(Cl)c1.Cl	1
CC(C)(CO)C(O)C(=O)NCCS(=O)(=O)O	0
O=C(O)CCCc1ccc(N(CCCl)CCCl)cc1	0
Cl.Nc1cc([As]=[As]c2ccc(O)c(N)c2)ccc1O	0
O=c1[nH]c(=O)c2nnoc2[nH]1	0
NC1=NCCS1	0
O=Nc1ccc(O)cc1	0
NNC(=O)C(CC(C(=O)NN)C(=O)NN)C(=O)NN	0
O=C(O)Cc1cc(=O)[nH]n(-c2ccccc2)c1=O	0
NC(=O)C(=O)N/N=C/c1ccc([N+](=O)[O-])o1	0
CN=Cc1ccccc1O.CN=Cc1ccccc1O.[Cu+2]	0
O=S1OCCO1	0
CCCCS(=O)(=O)O.[K+]	0
COc1ccc2c(ccc(=O)n2C)c1	0
CC(CN1CCCCC1)SSC(C)CN1CCCCC1.Cl	0
Cn1c(SSc2ccc(-c3cccnc3)n2C)ccc1-c1cccnc1	0
O=C1N(CO)C2C(N1CO)N(CO)C(=O)N2CO	0
CC(=O)O[C@H]1CC[C@]2(C)C3=CC[C@]4(C)[C@@H](C(C)=O)CC[C@H]4[C@@]34C=C[C@]2(C1)C1C(=O)OC(=O)C14	0
CNC(=O)C(C)C1C(=O)/C(=C(O)/C=C\C(C)=C\C(C)C2OC3(C)OC(C=CC34CO4)C2C)C(=O)N1C1CCC(O)C(C)O1	0
CCC(C(=O)O)c1ccc([N+](=O)[O-])cc1.COc1cc2c(cc1OC)C13CCN4CC5=CCOC6CC(=O)N2C1C6C5CC43	0
CCC(C)OC(=O)c1ccccc1C(=O)O.COc1cc2c(cc1OC)C13CCN4CC5=CCOC6CC(=O)N2C1C6C5C4C3	0
O=c1ssc(=Nc2ccccc2)n1-c1ccccc1	0
Br.CCCN=c1ssc(=O)n1CCC	0
Br.CCCCN=c1ssc(=O)n1CCCC	0
O=c1ssc(=Nc2ccc(Cl)cc2)n1-c1ccc(Cl)cc1	0
Br.CCCCCCCN=c1ssc(=O)n1CCCCCCC	0
NS(=O)(=O)c1cc(=O)[nH]c(=O)[nH]1	0
CS(=O)(=O)c1cc(=O)[nH]c(=O)[nH]1	0
CCS(=O)(=O)c1cc(=O)[nH]c(=O)[nH]1	0
O=c1cc(S(=O)(=O)Cc2ccccc2)[nH]c(=O)[nH]1	0
Cc1oc(C)c2c1C(=O)c1ccccc1C2=O	0
Nc1nc2c(c(=O)[nH]1)N(C=O)C(CNc1ccc(C(=O)N[C@@H](CCC(=O)O)C(=O)O)cc1)CN2.[Ca+2]	0
CCOC(=O)Nc1ccc(C(=O)/C=C\c2ccc(N(CC)CC)cc2)cc1	0
CC1NC(C)SC(C)S1.Cl	0
O=C(O)/C=C\C(=O)NNC(=O)/C=C\C(=O)O	0
CC1C(=O)N2C(=O)C(C)C(C)C(=O)N2C(=O)C1C	0
O=C(O)CCC(=O)NNC(=O)CCC(=O)O	0
Nc1ccc(-c2ccc(N)c(S(=O)(=O)O)c2)cc1S(=O)(=O)O	0
CCC(CS(=O)(=O)O)[N+](=O)[O-].N	0
O=c1[nH][nH]c(=O)c2ncccc12	0
Clc1nc(Cl)nc(Nc2ccccc2Cl)n1	0
Oc1ccc(Cl)cc1C(c1cc(Cl)ccc1O)C(Cl)(Cl)Cl	0
CCCCCCCCCCCCCCCCCC(=O)OCC(O)CO	0
NC1=C(Cl)C(=O)c2ccccc2C1=O	0
CC(=O)Nc1c2sscc-2n(C)c1=O	0
[Cu+2].[O-]/N=C/c1ccc[oH+]1.[O-]/N=C/c1ccc[oH+]1	0
O=C(Oc1cccc2cccnc12)c1ccccc1	0
CCN(CC)C(=S)S[Se](SC(=S)N(CC)CC)(SC(=S)N(CC)CC)SC(=S)N(CC)CC	0
C1COCCN1.S=C(S)N1CCOCC1	0
CC1=NNC(=O)C1	0
O=c1ccc2cc(Cl)ccc2o1	0
O=C(O)c1ccccc1-c1c2ccc(=O)c(I)c-2oc2c(I)c(O)ccc12	0
CN(C)c1ccc(/C=C/c2ccnc3ccccc23)cc1	0
CN(C)c1ccc(/C=C/c2ccc3ccccc3[n+]2C)cc1.[I-]	1
CN(C)c1ccc(/C=C/c2cc[n+](C)c3ccccc23)cc1.[I-]	0
c1cnc2c(c1)ccc1cccnc12	0
Cc1ccc2ccc3ccc(C)nc3c2n1	0
O=C1c2cccc([N+](=O)[O-])c2C(=O)c2c1oc1ccc3ccccc3c21	0
O=S(=O)(O)c1ccc2c(N=Nc3ccc(S(=O)(=O)O)c4ccccc34)c(O)c(S(=O)(=O)O)cc2c1.[Na+]	0
COc1ccc(/C=C/C(=O)O)cc1OC	0
Cc1ccc(S(=O)(=O)Nc2cccc3c(=O)[nH]cnc23)cc1	0
CCN(CCO)CCCC(C)Nc1ccnc2cc(Cl)ccc12.O=S(=O)(O)O	0
c1ccc(C2=NC3(CCCCC3)N=C2c2ccccc2)cc1	0
CSc1nc(N)nc(N)n1	0
Nc1nc(N)nc(-c2ccccc2-c2nc(N)nc(N)n2)n1	0
C1CN2CN1CN1CCN(C1)C2	0
NC(N)=Nc1nn[nH]n1	0
O=[N+]([O-])c1cc(S(=O)(=O)c2ccc(Cl)c([N+](=O)[O-])c2)ccc1Cl	0
O=C1N(Cl)C2(c3ccccc3)N(Cl)C(=O)N(Cl)C2(c2ccccc2)N1Cl	0
Nc1nc(N)nc(SCCOCCSc2nc(N)nc(N)n2)n1	0
Cl.NNC(=O)c1ccccc1SSc1ccccc1C(=O)NN	0
O=C(N/N=C/c1ccc(Cl)cc1Cl)c1ccccc1SSc1ccccc1C(=O)N/N=C/c1ccc(Cl)cc1Cl	0
O=c1c2ccccc2oc2cc([N+](=O)[O-])cc([N+](=O)[O-])c12	0
CC12CCC(C(=O)OC1=O)C2(C)C	0
C[Si](C)(CCC(=O)O)O[Si](C)(C)CCC(=O)O	0
COc1ccc(C2c3cc(OC)c(OC)cc3CC3C(=O)OCC32)cc1OC	0
O=S(=O)(O)C(Br)(Br)Br.[Na+]	0
O=C(O)c1ccc(S(=O)(=O)O)o1.[Ba+2]	0
S=c1[nH][nH]c(=S)s1	0
OCC(S)CS	0
O=C(O)C(O)(O)C(O)(O)C(=O)O	0
CC(=O)Oc1ccc2c(c1)Oc1cc(OC(C)=O)ccc1C21OC(=O)c2ccccc21	0
Nc1nncs1	0
CN1CSC(=S)N(C)C1	0
CCCCC(CC)COS(=O)(=O)O.[Na+]	0
O=C1CSC(=O)N1c1ccccc1	0
Oc1ccc(O)c([P+](c2ccccc2)(c2ccccc2)c2ccccc2)c1.[Cl-]	0
CN(C)C(=S)SC(=S)N(C)C	0
O=Nc1ccc(N=O)cc1	0
O=c1oc(=O)c2cc3c(=O)oc(=O)c3cc12	0
S=C(SSSSC(=S)N1CCCCC1)N1CCCCC1	0
CC(C)S(=O)(=O)O.[Na+]	0
CCN(CC)C(=S)S.[Na+]	0
O=C1NS(=O)(=O)c2ccccc21.[Na+]	0
O=C1c2ccc(O)c(O)c2C(=O)c2c(O)ccc(O)c21	0
O=C(O)c1ccccc1-c1c2cc(I)c(=O)c(I)c-2oc2c(I)c(O)c(I)cc12	0
O=c1[nH]cc(S)c(=O)[nH]1	0
Cc1nc(N)c2cnn(C)c2n1	0
Cc1[nH]nc2c(N(C)C)ncnc12	0
Cc1cc(O)cc(C)c1Cl	0
O=C(O)c1ccc2c(c1)C(=O)c1ccccc1C2=O	0
O=C(O)c1ccc(C(=O)c2ccccc2C(=O)O)cc1	0
CC(C)=C1C=C2CC[C@H]3[C@](C)(C(=O)O)CCC[C@]3(C)[C@H]2CC1	0
Cc1cc(-c2ccc(N=Nc3cc(S(=O)(=O)O)c4ccccc4c3N)c(C)c2)ccc1N=Nc1cc(S(=O)(=O)O)c2ccccc2c1N.[Na+]	0
O=Nc1ccc2ccccc2c1O	0
c1ccc(N2N=C3N(c4ccccc4)C2N3c2ccccc2)cc1	0
CN(C)c1ccc(C=C2SC(=S)NC2=O)cc1	0
O=C(N=Nc1ccccc1)NNc1ccccc1.O=C(NNc1ccccc1)NNc1ccccc1	0
Cc1cc(O)cc(O)c1N=Nc1ccc([N+](=O)[O-])cc1	0
Nc1ccc(N=Nc2ccc(/C=C/c3ccc(N=Nc4ccc(N)c5ccccc45)cc3S(=O)(=O)O)c(S(=O)(=O)O)c2)c2ccccc12	0
Nc1ccc2ccccc2c1N=Nc1ccc(/C=C/c2ccc(N=Nc3c(N)ccc4ccccc34)cc2S(=O)(=O)O)c(S(=O)(=O)O)c1	0
O=C(O)CC1OCC=C2CN3CCC45C6=CC(=O)C(=O)C([N+](=O)[O-])=C6NC4C1C2CC35	0
O=C(O)c1ccccc1-c1c2ccc(=O)cc-2oc2cc(O)ccc12.[Na+]	0
O=[N+]([O-])c1ccc([As](=O)(O)O)cc1	0
CC(C)c1cccc(C(C)C)c1O	0
CCCCCCCCCCCCCCC(C(=O)O)S(=O)(=O)O	0
O=c1c(-c2ccc(O)cc2)coc2cc(OC3OC(CO)C(O)C(O)C3O)cc(O)c12	0
CC(C)=CCc1c2c(c3occ(-c4ccc(O)c(O)c4)c(=O)c3c1O)C=CC(C)(C)O2	0
Cc1c(O)ccc2c(O)c(NC(=O)c3ccc4c(c3)CCC(C)(C)O4)c(=O)oc12	0
O=C1C=CC(O)=CC1=P(c1ccccc1)(c1ccccc1)c1ccccc1	0
C1CN2CCOB(O1)OCC2	0
CCO[Si](C)(OCC)OCC	0
CCCCOC(=S)SSC(=S)OCCCC	0
O=c1c2ccccc2c2ccc3c4ccc5c(=O)c6ccccc6c6ccc(c7ccc1c2c73)c4c56	0
Cc1cc(=O)oc2cc(O)cc(O)c12	0
C(=C(c1ccccc1)c1ccccc1)=C(c1ccccc1)c1ccccc1	0
COC(=O)c1ccccc1SSc1ccccc1C(=O)OC	0
COc1ccc2c(c1OC)C(=O)O[C@@H]2[C@H]1c2c(cc3c(c2OC)OCO3)CCN1C	0
Cc1c2cc(O)c(=O)cc-2oc2cc(O)c(O)cc12	0
O=[N+]([O-])c1ccc(N=Nc2ccc(O)c3c(O)cc(S(=O)(=O)O)cc23)cc1S(=O)(=O)O	0
CCCC(C)SP(=S)(SC(C)CCC)SC(C)CCC	0
CCCCCCCCCCCCCCCCCCN(C)C.Cl	0
CC1OC(OC2C(Oc3cc(O)c4c(c3)O[C@H](c3ccc(O)cc3)CC4=O)OC(CO)C(O)C2O)C(O)C(O)C1O	0
O=Nc1ccc(O)cc1O.[Na+]	0
C/C(=N\N=C(/C)C1CC(CC(=O)O)C1(C)C)C1CC(CC(=O)O)C1(C)C	0
CCCCCCCCCCCCCCCC[N+](C)(C)CCN(Cc1ccc(OC)cc1)c1ncccn1.[Br-]	0
CCCCCCCCCCCCCCCCC(C(=O)O)S(=O)(=O)O	0
C1CCc2nnnn2CC1	0
O=C1NS(=O)(=O)c2ccccc21.[Cu+2]	0
CC(=O)CC(=O)Nc1ccccc1.CC(=O)CC(=O)Nc1ccccc1.[Cu]	0
O=[N+]([O-])c1ccc(S(=O)(=O)NN2CCOCC2)cc1	0
O=[N+]([O-])c1ccc(S(=O)(=O)N/N=C/c2ccco2)cc1	0
O=[N+]([O-])c1ccc(S(=O)(=O)NN=C2CCCCC2)cc1	0
CC(=O)Nc1ccc(S(=O)(=O)N/N=C/c2ccco2)cc1	0
CC(C=Cc1ccccc1)=NNS(=O)(=O)c1ccc([N+](=O)[O-])cc1	0
CC1CCCN1c1ccnc2cc(Cl)ccc12	0
CN(C)C(=O)N1CC[N+](C)([O-])CC1	0
Cc1ccc2oc(=O)ccc2c1	0
COc1cc(C)cc2c1OC(c1ccccc1)CC2=O	0
CC(=O)c1c(O)c(C)c(O)c2c1OC1=CC(=O)C(C(C)=O)C(=O)C12C	0
C=C1C(=O)OC(CCCCCCCCCCCCC)C1C(=O)O	0
CC(CCC(C)C(=O)O)C(=O)O	0
O=C(Nc1ccccc1)Nc1ccccn1	0
O=c1c2cc3c(=O)n(O)c(=O)c3cc2c(=O)n1O	0
C/C(=N/Nc1ccc([N+](=O)[O-])cc1[N+](=O)[O-])c1ccccc1	0
O=C(O)C1C2OC3C(OC(=O)C31)C2Br	0
CCOc1ccc(N=Nc2ccc(/C=C/c3ccc(N=Nc4ccc(OCC)cc4)cc3S(=O)(=O)O)c(S(=O)(=O)O)c2)cc1.[Na+]	0
O=[N+]([O-])c1ccc(Cl)c([N+](=O)[O-])c1	0
O=C(O)c1cc(I)cc(I)c1O	0
O=C(O)c1ccccc1-c1c2ccc(=O)c(Cl)c-2oc2c(Cl)c(O)ccc12	0
NC(CO)(CO)CO	0
C=CCc1cc(-c2cc(CC=C)c(O)c(CN(CC)CC)c2)cc(CN(CC)CC)c1O.Cl	0
S=P(N1CC1)(N1CC1)N1CC1	0
O=C1NCCN1/N=C/c1ccc([N+](=O)[O-])o1	0
O=C(O)c1ccccc1C(=O)c1ccccc1	0
COP(=O)(OC)OC=C(Cl)Cl	0
C/C([O-])=C\[P+](c1ccccc1)(c1ccccc1)c1ccccc1	0
CC(=O)C[P+](c1ccccc1)(c1ccccc1)c1ccccc1.[Cl-]	0
[O-]/C(=C\[P+](c1ccccc1)(c1ccccc1)c1ccccc1)c1ccccc1	0
O=C(C[P+](c1ccccc1)(c1ccccc1)c1ccccc1)c1ccccc1.[Br-]	0
O=C1CSC(=O)N1	0
S=C1SCCS1	0
OCC1(CO)CCCC(CO)(CO)C1O	0
CCCCCCC(=O)C(O)C(O)C(=O)CCCCCCCC(=O)O	0
Cl.Nc1cc(Cl)ccc1S	0
O=C1c2ccccc2C(=O)c2c1ccc(O)c2O	0
CCOc1ccc(N=Nc2ccc(N)cc2N)cc1.Cl	0
O=C(O)c1ccccc1-c1c2cc([N+](=O)[O-])c(=O)c(Br)c-2oc2c(Br)c(O)c([N+](=O)[O-])cc12.[Na+]	0
O=[N+]([O-])c1ccc2c(N=Nc3ccc4ccccc4c3O)c(O)cc(S(=O)(=O)O)c2c1.[Na+]	0
O=C1c2ccccc2C(=O)c2c(Nc3cccc4c3C(=O)c3ccccc3C4=O)cccc21	0
Nc1c(N=Nc2ccc(-c3ccc(N=Nc4cc(S(=O)(=O)O)c5ccccc5c4O)cc3)cc2)cc(S(=O)(=O)O)c2ccccc12.[Na+]	0
CC[N+]12CN3CN(CN(C3)C1)C2.[I-]	0
O=C1C=CC2=C3c4cc(O)c(O)cc4CC3(O)COC2=C1O	0
O=C(O)CN(CCN(CC(=O)O)CC(=O)O)CCN(CC(=O)O)CC(=O)O	0
O=C(O)CN(CCN(CC(=O)O)CC(=O)O)CC(=O)O.[Cu+2].[Na+]	0
OCCCN(CCO)CCN(CCCO)CCCO	0
Cc1nc(N)nc(N)c1-c1ccc(Cl)c(Cl)c1	0
O=S(c1ccccc1O)S(=O)c1ccccc1O	0
COc1c2c(cc3c1OCO3)C13C=CC(OC)CC1N(CC3)C2.[O-][Cl+3]([O-])([O-])O	0
CC1=C2C(=O)[C@H]3[C@@H](CC=C4C[C@@H](O)CC[C@@]43C)[C@@H]2CC[C@]12O[C@@H]1C[C@H](C)CN[C@H]1[C@H]2C	0
CC1OC(O[C@@H]2C=C3CC[C@@H]4[C@H](CC[C@]5(C)[C@@H](c6ccc(=O)oc6)CC[C@]45O)[C@@]3(C)CC2)C(O)C(O)C1O	0
CC1OC(OC2C=C3CCC4C(CCC5(C)C(c6ccc(=O)oc6)CCC45O)C3(C)CC2)C(O)C(OC2OC(CO)C(O)C(O)C2O)C1O	0
CC[C@@H](C)C(=O)O[C@H]1[C@H](O)[C@H]2[C@@H](CN3C[C@@H](C)CC[C@H]3[C@@]2(C)O)[C@@H]2CC34O[C@]5(O)[C@@H](OC(=O)[C@@](C)(O)CC)CC[C@@]3(C)[C@@H]5[C@@H](OC(C)=O)[C@@H](OC(C)=O)[C@H]4[C@@]21O	0
Cc1cc(=O)n2cn[nH]c2n1	0
Cl.Nc1c2ccccc2nc2ccccc12	0
O=C1C2=C(C(=O)c3ccccc31)C(O)(S(=O)(=O)O)C(O)(S(=O)(=O)O)C1N=CC=CC21.[Na+]	0
CC(=O)C1C(=O)OC2C3C=CC(C3)C2C1=O	0
CC(C)(O)S(=O)(=O)O.[Na+]	0
CC(=O)Nc1ccccc1	0
O=C1Nc2ccccc2/C1=N\[O-].O=C1Nc2ccccc2/C1=N\[O-].[Cu+2]	0
C[n+]1ccccc1/C=N/O.[I-]	0
COc1ccc(C(=O)c2ccccc2)c(O)c1	0
CCCCCCCCOC(=O)CC(C(=O)OCCCCCCCC)S(=O)(=O)O.[Na+]	0
CCCCCCCCCCCCCOC(=O)CC(C(=O)OCCCCCCCCCCCCC)S(=O)(=O)O.[Na+]	0
O=C(O)c1cc(N=Nc2cccc([N+](=O)[O-])c2)ccc1O	0
O=S(=O)(O)c1ccc(N=Nc2cc(S(=O)(=O)O)c3ccccc3c2O)c2ccccc12.[Na+]	0
O=S(=O)(O)c1ccc(N=Nc2ccc(N=Nc3cccc4ccccc34)c(S(=O)(=O)O)c2)cc1.[Na+]	0
O=S1(=O)OC(c2cc(Cl)c(O)c(Br)c2)(c2cc(Cl)c(O)c(Br)c2)c2ccccc21	0
Cc1c(C2(c3cc(C(C)C)c(O)c(Br)c3C)OS(=O)(=O)c3ccccc32)cc(C(C)C)c(O)c1Br	0
Nc1c(N=Nc2ccc([N+](=O)[O-])cc2)c(S(=O)(=O)O)cc2cc(S(=O)(=O)O)c(N=Nc3ccccc3)c(O)c12.[Na+]	0
CC[N+](CC)=c1cc2oc3cc(N(C)C)ccc3nc-2cc1C.[Cl-]	0
O=S(=O)(O)c1cccc2c(N=Nc3ccc(N=Nc4ccc(Nc5ccccc5)c5c(S(=O)(=O)O)cccc45)c4ccccc34)cccc12.[Na+]	0
O=S(=O)(O)c1cc(S(=O)(=O)O)c2c(N=Nc3ccc(N=Nc4ccccc4)cc3)c(O)ccc2c1	0
NN=C(N)N.O=C(O)O	0
Cl.NC(N)=NCCCC(N)C(=O)O	0
CN(C)P(=O)(N(C)C)N(C)C	0
O=C1C=C2C(=CCOC2O)O1	0
O=C(O)/C=C\CCCCCCCCC(=O)O	0
CC(=O)C(C)(CCC(=O)O)CCC(=O)O.[Na+]	0
N#CN=C(N)NC#N.[K+]	0
N#CN(CS(=O)(=O)O)C(=N)N.[Na+]	0
Nc1nc(N)n2c(N)nnc2n1	0
Nc1ccccc1SSc1ccccc1N	0
CC(C)(C)CC(C)(C)SSc1n[nH]c(=S)s1	0
C=Cc1ccc(CC)cn1	0
O=C(O)c1cc(O)ccc1O.[Na+]	0
Oc1ccccc1C1SC(c2ccccc2O)SC(c2ccccc2O)S1	0
O=S(=O)(O)C(C(I)I)S(=O)(=O)O.[Na+]	0
O=S(=O)(O)CS(=O)(=O)O.[K+]	0
O=C1C=C(O)c2ccccc2C1=O	0
O=C1C(c2[nH]c3ccc(S(=O)(=O)O)cc3c2O)=Nc2ccc(S(=O)(=O)O)cc21.[Na+]	0
Oc1cc2c(cc1O)C1c3ccc(O)c(O)c3OCC1(O)C2	0
CC[n+]1c2ccc(C)cc2nc2c3ccccc3c(N)cc21.[Cl-]	0
O=C1OC2(c3ccccc31)c1ccc(O)c(O)c1Oc1c2ccc(O)c1O	0
CCOC(=O)c1ccccc1-c1c2cc(Br)c(=O)c(Br)c-2oc2c(Br)c(O)c(Br)cc12.[K+]	0
O=C1NC(=O)C(c2ccccc2)(c2ccccc2)N1	0
O=c1ccc2ccccc2o1	0
CN(C)P(=O)(OP(=O)(N(C)C)N(C)C)N(C)C	0
CCOP(=S)(OCC)Oc1cc(C)nc(C(C)C)n1	0
CCOP(=S)(OCC)Oc1ccc2c(C)c(Cl)c(=O)oc2c1	0
C=CS(=O)(=O)O.[Na+]	0
O=c1cc2oc3cc(O)c(O)cc3c(-c3ccccc3O)c-2cc1O	0
CC1(C)SSC(C)(C)SS1	0
Cl.O=C(OCCN1CCCC12CCCCC2)C(c1ccccc1)C1CCCC1	0
CC(=O)C1CCC2C1(C)CC1OC13C21C=CC2(CC(O)CCC23C)C2C(=O)OC(=O)C21	0
C[C@]12C[C@H](O)[C@H]3[C@@H](CCC4=CC(=O)CC[C@@]43C)[C@@H]1CC[C@]2(O)C(=O)COC(=O)CCC(=O)O.[Na+]	0
COC1C(OC(=O)/C=C/C=C/C=C/C=C\C(=O)O)CCC2(CO2)C1C1(C)OC1CC=C(C)C	0
CN(C)C1C(=O)C(C(N)=O)=C(O)C2(O)C(=O)C3=C(O)c4c(O)cccc4C(C)(O)C3C(O)C12.Cl	0
C[N+](C)=c1ccc2nc3c(ccc4ccccc43)oc-2c1.[Cl-]	0
CCN(CC)CCCOP(=O)(OCCCN(CC)CC)OCCCN(CC)CC	0
O=c1[nH][nH]c(=O)c2c1[nH]c(=S)n2-c1ccccc1	0
Cc1cc(=O)oc2cc(O)ccc12	0
Cc1ncc2c(n1)NC(=O)NC2	0
O=C(O)CCCCCCCCCCCC(=O)O	0
O=S(=O)(O)c1ccc(NN(c2c(O)ccc3ccccc23)S(=O)(=O)O)cc1.[Na+]	0
COc1cc(-c2ccc(N=Nc3ccc4c(S(=O)(=O)O)cc(S(=O)(=O)O)c(N)c4c3O)c(OC)c2)ccc1N=Nc1ccc2c(S(=O)(=O)O)cc(S(=O)(=O)O)c(N)c2c1O.[Na+]	0
CCN(Cc1cccc(S(=O)(=O)O)c1)c1ccc(C(=C2C=CC(=[N+](CC)Cc3cccc(S(=O)(=O)O)c3)C=C2)c2ccc(S(=O)(=O)O)cc2)cc1	0
NNC(=O)c1ccncc1	0
COC1C(O)CCC2(CO2)C1C1(C)OC1CC=C(C)C	0
COc1ccc2c(c1)CCCN2CCCCCCCCCCN(CCC(C)C)CCC(C)C	0
C[C@]12CC(=O)[C@H]3[C@@H](CCC4=CC(=O)CC[C@@]43C)[C@@H]1CC[C@]2(O)C(=O)CO	0
CC(=O)[C@H]1CC[C@H]2[C@@H]3CCC4=CC(=O)CC[C@]4(C)[C@H]3CC[C@]12C	0
C1CN1c1nc(N2CC2)nc(N2CC2)n1	0
Cc1cc(S(=O)(=O)O)ccc1N=Nc1ccc(N=Nc2cc(S(=O)(=O)O)c3ccccc3c2O)c(C)c1.[Na+]	0
C[C@]12CC[C@H]3[C@@H](CC=C4C[C@@H](O)CC[C@@]43C)[C@@H]1CCC2=O	0
CC(=O)OCC[N+](C)(C)C.CCCCC(CC)COC(=O)CC(C(=O)OCC(CC)CCCC)S(=O)(=O)[O-]	0
COc1ccc2nc(C)cc(NCCCCCCCCCNc3cc(C)nc4ccc(OC)cc34)c2c1.Cl	0
CCC(N)CS(=O)(=O)O	0
Cc1cc(N=Nc2ccc([N+](=O)[O-])cc2)c(NCC(O)C(O)C(O)CO)cc1C	0
N#CC1(c2ccccc2)CCOCC1	0
CC1=CC(C)=Nc2ccccc2N1.Cl	0
COc1cc2c(cc1OC)NC(C)=CC(C)=N2.Cl	0
COc1ccc2c(c1OC)CC1COCC21	0
COc1cc([N+](=O)[O-])c([N+](=O)[O-])c([N+](=O)[O-])c1OC	0
O=C1CCc2ccccc2O1	0
CC1=CC(C)=Nc2ccc(Cl)cc2N1.Cl	0
CCOC=C1C(=O)N(C(C)=O)c2cc(OC)c(OC)cc21	0
C1=C(c2ccccc2)Nc2ccccc2N=C1c1ccccc1.Cl	0
CN1BN(C)BN(C)B1	0
O=c1oc2ccc([N+](=O)[O-])cc2cc1Br	0
Cc1ccc(/C=C2\CCOC2=O)cc1	0
S=P(N1CCOCC1)(N1CC1)N1CC1	0
O=S(=O)(O)c1ccc(N=Nc2ccc(O)cc2O)cc1.[Na+]	0
Cc1ccc(N/N=c2/ccc(=O)/c(=N\Nc3ccc(S(=O)(=O)O)cc3)c2=O)c(C)c1.[Na+]	0
CCN=c1cc2oc3cc(NCC)c(C)cc3c(-c3ccccc3C(=O)OCC)c-2cc1C.Cl	0
CCCCCCCCCCCCCCCCCC(=O)[O-].CCN(CC)c1ccc2c(-c3ccccc3C(=O)O)c3ccc(=[N+](CC)CC)cc-3oc2c1	0
CNCCS(=O)(=O)O	0
CSSC(SC)SC	0
Cl.OC1CN=C2C=CC=CN2C1	0
CC(=O)Oc1ccc2c(oc(=O)c3nc(C)oc32)c1C	0
N#CCCN1C(=O)CCC2(CCC(=O)N(CCC#N)C2=O)C1=O	0
OC1(c2cccnc2)c2ccccc2Oc2ccccc21	0
CSc1ccc(/C=N\C(=N)SN)cc1C	0
O=c1oc2c(ccc3c(O)cccc32)c2c1CCCC2	0
Nc1nc(N)nc(Nc2ccc([As](=O)(O)O)cc2)n1	0
CC(=O)C(CCC(=O)O)(CCC(=O)O)C(C)C	0
Cc1ccc2oc3ccccc3c(=O)c2c1	0
O=C1OS(=O)(=O)c2ccccc21	0
Cc1cc2nc3ccc(=[N+](C)C)cc-3sc2cc1N.[Cl-]	0
CC1(C)Nc2cccc3c(N=Nc4ccc(N=Nc5ccccc5)c5ccccc45)ccc(c23)N1	0
O=C(O)c1ccccc1-c1c2ccc(=Nc3ccccc3)cc-2oc2cc(Nc3ccc(S(=O)(=O)O)cc3)ccc12.[Na+]	0
Nc1ccc2cc(S(=O)(=O)O)cc(O)c2c1N=Nc1ccc(NC(=O)Nc2ccc(N=Nc3c(N)ccc4cc(S(=O)(=O)O)cc(O)c34)c(S(=O)(=O)O)c2)cc1S(=O)(=O)O	0
Cc1cc(-c2ccc(N=Nc3c(S(=O)(=O)O)cc4cc(S(=O)(=O)O)cc(N)c4c3O)c(C)c2)ccc1N=Nc1c(S(=O)(=O)O)cc2cc(S(=O)(=O)O)cc(N)c2c1O.[Na+]	0
NC(CCSSCCC(N)C(=O)O)C(=O)O	0
CCOC(=O)COc1c(C)cc(SSc2cc(C)c(OCC(=O)OCC)c(C)c2)cc1C	0
O=C1c2cccc3cccc(c23)C(=O)N1CCO	0
Nc1nc2nn(-c3ccc(C(=O)O)cc3)nc2c(=O)[nH]1	0
CC(=O)c1c(O)c2ccccc2oc1=O	0
O=C1CC(c2ccc(O)cc2)Oc2cc(O)cc(O)c21	0
CNc1ccc2cc3ccc(=[NH+]C)cc-3oc2c1.[Cl-]	0
O=c1cc(O)c2ccccc2o1	0
O=C1OC2OC3OC(=O)C4C3CC2C14	0
COc1cc(-c2[o+]c3cc(O)cc(O)c3cc2O)cc(O)c1O.[Cl-]	0
COc1cccc2c1cc([N+](=O)[O-])c1c(C(=O)O)cc3c(c12)OCO3	0
Cc1cc2c(C(C)C)c(O)c(O)c(C=NCc3ccoc3)c2c(O)c1-c1c(C)cc2c(C(C)C)c(O)c(O)c(C=NCc3ccco3)c2c1O	0
CCCCCCN=Cc1c(O)c(O)c(C(C)C)c2cc(C)c(-c3c(C)cc4c(C(C)C)c(O)c(O)c(C=NCCCCCC)c4c3O)c(O)c12	0
C=CC1=C(C)C2=NC1=CC1=NC(=CC3=C(C)C4=C(O)C(C(=O)O)C(=C5NC(=C2)C(C)C5CCC(=O)O)C4=N3)C(CC)=C1C.[K+]	0
CCCCCCCCCCCC(C(=O)O)C(=O)O	0
C=C(C)C1CCC2(C)OC2C1	0
O=[N+]([O-])c1ccc(S(=O)(=O)N/N=C/c2ccccc2[N+](=O)[O-])cc1	0
O=[N+]([O-])c1ccc(S(=O)(=O)N/N=C/C=C/c2ccccc2)cc1	0
O=[N+]([O-])c1ccc(S(=O)(=O)N/N=C/c2cccc3ccccc23)cc1	0
O=c1ccc2nc3ccc(O)cc3oc-2c1	0
O=c1[nH][nH]c(=O)c2c1[nH]c(=S)n2Cc1ccccc1	0
CC1(C)C2CC3OC3(C)C1C2	0
CCCCC(C#N)C(=O)NC(N)=O	0
CCN(CC)Cc1cc(O)c(CN(CC)CC)cc1O	0
Cn1c(=O)c2c(nc(NCC[N+](C)(C)Cc3ccc(Cl)cc3)n2C)n(C)c1=O.[Cl-]	0
CCCCN(CCO)Cc1cc(Nc2c3ccccc3nc3ccccc23)ccc1O	0
COc1ccc(/C(C#N)=C/c2cccc([N+](=O)[O-])c2)cc1	0
CC(CNc1ccc(Cl)cc1)(CNc1ccc(Cl)cc1)[N+](=O)[O-]	0
COc1ccc(Nc2ccnc3cc(Cl)ccc23)cc1CCN.Cl	0
COc1ccc2nc3cc(Cl)ccc3c(Nc3ccc(C(=O)O)c(O)c3)c2c1.Cl	0
COc1ccc2nc3cc(Cl)ccc3c(Nc3ccc(S(=O)(=O)Nc4nccs4)cc3)c2c1	0
OC1COc2ccc(Cl)cc2CSC1	0
Cc1ccc2c(c1)CSCCO2	0
O=[As](O)(O)c1ccc(N=Nc2ccc(O)cc2)cc1	0
COc1ccc(C=C2SC(=S)NC2=O)cc1	0
Cc1cc[n+](C2=C([O-])C3=C(C(=O)C2=O)C2c4ccccc4C3c3ccccc32)c(C)c1	0
O=C(N1CCCCC(Cl)(Cl)C1=O)C(Cl)(Cl)Cl	0
O=C1CCCCCN1C(=O)c1ccccc1	0
C=CCOC(=O)NC(CCC(=O)O)C(=O)O	0
Nc1cccc(P(N)(N)=O)c1	0
O=c1[nH]c2ccccc2c(O)c1CCCC1CCCCC1	0
CCN(CC)c1ccc(/C=C/c2n(-c3ccccc3)c3ccccc3[n+]2C)cc1.[Cl-]	0
Nc1ccc(S(=O)(=O)Nc2nccs2)cc1N=Nc1ccccc1[N+](=O)[O-]	0
NC(CSSCC(N)C(=O)O)C(=O)O	0
Cc1nc2ccccc2c2c(N)cccc12	0
CN(C)[C@@H]1C(=O)C(C(N)=O)=C(O)[C@@]2(O)C(=O)C3=C(O)c4c(O)ccc(Cl)c4[C@@](C)(O)[C@H]3C[C@@H]12.Cl	0
Cl.OC(c1ccccn1)c1c(Cl)cccc1Cl	0
CC(=O)c1c(O)c2ccc(Cl)cc2[nH]c1=O	0
COc1ccc2[nH]c(=O)c(C(C)=O)c(O)c2c1	0
CN1CCCCC(C(O)(c2ccccc2)c2ccccc2)C1=O	0
CCCCC(CC)CN(Cc1cc(CN(CC(CC)CCCC)CC(CC)CCCC)c(O)c(CN(CC(CC)CCCC)CC(CC)CCCC)c1)CC(CC)CCCC	0
S=C1SCN2CCN3CSC(=S)N(CCN1C2)C3	0
CCCCOC(=O)CC(C(=O)OCCCC)C(C(=O)OCCCC)P(=O)(OCCCC)OCCCC	0
CC1OC(=O)C2=C1C(=O)CC(C)(C)O2	0
O=C1OCC/C1=C\c1ccc2c(c1)OCO2	0
COc1ccc(/C=C2\CCOC2=O)cc1OC	0
CN(C)c1ccc(/C=C2\CCOC2=O)cc1	0
COc1cc(/C=N\NS(=O)(=O)c2ccc([N+](=O)[O-])cc2)c([N+](=O)[O-])cc1OC	0
COc1cc(/C=C2\CCOC2=O)ccc1OCc1ccccc1	0
CN(C)c1ccc(/C=N/N(Cc2ccccc2)c2ccccc2)cc1	0
NC(=O)NC(=O)c1ccco1	0
COc1ccc(/C=C(/C#N)c2ccccc2)cc1	0
CN1C(=O)C(=O)n2c(cc3ccccc32)C1=O	0
COc1ccc2nc(CC(=N)c3ccc(N(C)C)cc3)ccc2c1	0
Nc1cc([As](=O)(O)O)ccn1.[Na+]	0
O=[Sb]c1ccc(Br)cc1	0
O=[Sb]c1ccc(Cl)cc1	0
O=[N+]([O-])c1cc([As](=O)(O)O)ccc1Cl	0
O=[As](O)(O)c1ccc(Cl)cc1Cl	0
O=[N+]([O-])c1cc([As](=O)(O)O)ccc1F	0
O=[N+]([O-])c1cc([Sb](=O)(O)O)ccc1Cl	0
O=[As](O)(O)c1ccccc1F	0
O=[As](O)(O)c1cccc(F)c1	0
O=[As](O)(O)c1ccc(F)cc1	0
O=[N+]([O-])c1cc([As](=O)(O)O)ccc1S(=O)(=O)O.[Na+]	0
O=[Sb](O)(O)c1ccc(Br)cc1	0
NS(=O)(=O)c1ccc([Sb]=O)cc1	0
O=[N+]([O-])c1ccccc1[Sb](=O)(O)O	0
O=[N+]([O-])c1cccc([Sb](=O)(O)O)c1	0
O=[Sb](O)(O)c1ccccc1.[Na+]	0
O=[Sb](O)(O)c1ccc(O)cc1	0
O=S(=O)(O)c1ccc([Sb](=O)(O)O)cc1.[Na+]	0
NS(=O)(=O)c1ccc([Sb](=O)(O)O)cc1	0
O=[Sb]c1ccc(C(=O)O)cc1	0
O=C(Cl)c1ccc([As](=O)(O)O)cc1	0
O=C(O)c1ccc([As](=O)(O)O)c([N+](=O)[O-])c1	0
O=C(O)c1ccc([Sb](=O)(O)O)cc1[N+](=O)[O-]	0
O=c1[nH]c2ccc([As](=O)(O)O)cc2[nH]1	0
O=C(O)c1ccccc1[Sb](=O)(O)O	0
O=C(O)c1cccc([Sb](=O)(O)O)c1	0
O=C(O)c1ccc([Sb](=O)(O)O)cc1	0
Nc1ccc([As](=O)(O)O)cc1C(=O)O	0
NC(=O)c1cccc([Sb](=O)(O)O)c1	0
NC(=O)c1ccc([As](=O)(O)O)cc1N	0
O=S(=O)(O)Cc1ccc([As](=O)(O)O)cc1.[Na+]	0
NS(=O)(=O)Cc1ccc([As](=O)(O)O)cc1	0
CC(=O)Nc1ccc([As](=O)(O)O)cc1[N+](=O)[O-]	0
O=C(O)C(O)c1ccc([As](=O)(O)O)cc1.[Na+]	0
COC(=O)c1cccc([Sb](=O)(O)O)c1	0
CC(=O)Nc1ccc([As](=O)(O)O)cc1	0
CC(=O)Oc1ccc([As](=O)(O)O)cc1N	0
O=[As](O)(O)c1ccc(OCCO)cc1	0
O=S(=O)(NCCO)c1ccc([Sb](=O)(O)O)cc1	0
O=[As](O)(O)c1ccc(Nc2nc(Cl)nc(Cl)n2)cc1	0
O=C(O)/C=C/c1cccc([Sb](=O)(O)O)c1	0
CC(=O)Nc1ccc([As](=O)(O)O)cc1C(=O)O	0
NC(=O)CNC(=O)c1ccc([As](=O)(O)O)cc1	0
COC(=O)COc1ccc([As](=O)(O)O)cc1	0
O=C(NCCO)c1cccc([Sb](=O)(O)O)c1	0
O=[N+]([O-])c1cccc2c([As](=O)(O)O)cccc12	0
O=[N+]([O-])c1ccc([As](=O)(O)O)c2ccccc12	0
Nc1cccc2c([As](=O)(O)O)cccc12	0
COC(=O)c1ccc([As](=O)(O)O)cc1C(C)=O	0
O=C(O)CCCc1ccc([As](=O)(O)O)cc1[N+](=O)[O-]	0
CC(=O)Nc1ccc([As](=O)(O)O)cc1NC(C)=O	0
O=[N+]([O-])c1ccccc1[Sb](=O)(O)c1ccccc1[N+](=O)[O-]	0
O=[N+]([O-])c1cc(-c2ccc([As](=O)(O)O)cc2)ccc1[As](=O)(O)O	0
O=[As](O)(O)c1ccc(-c2ccc([As](=O)(O)O)cc2)cc1	0
CCOC(=O)CCCc1ccc([Sb](=O)(O)O)cc1	0
Cc1ccc([Sb](=O)(O)c2ccc(C)cc2)cc1	0
CN(C)S(=O)(=O)N1C(=O)c2ccccc2C1=O	0
CCCCCN(CCCCC)CCC(=O)c1ccc2cc(Br)c3ccccc3c2c1.Cl	0
CN(C)c1nc(N(C)C)nc(N(C)C)n1	0
CC(C)COC(=O)CS(=O)(=O)O	0
Nc1ccc2c(c1)S(=O)(=O)c1cc(N)ccc1-2	0
Cc1cc2cc3cc(C)c(N)cc3nc2cc1N.Cl	0
O=S(=O)(O)c1cc(N=Nc2ccc(O)cc2)ccc1/C=C/c1ccc(N=Nc2ccc(O)cc2)cc1S(=O)(=O)O.[Na+]	0
S=C1CCCCCN1	0
COc1ccc(C(=O)C2=NON3OC23C(=O)c2ccc(OC)cc2)cc1	0
CCCCN(CCCC)CCCCCCCN1CCCc2cc(OC)ccc21	0
NC1=NC(N)=N1	0
Cn1c(=O)c2[nH]c(=O)c(=O)[nH]c2n(C)c1=O	0
CCN(CC)CC(=O)Nc1ccc(CO)cc1.Cl	0
O=C1NC(=O)C(CCSSCCC2NC(=O)NC2=O)N1	0
CC(=O)Nc1ccc(SSc2ccc(NC(C)=O)c3cccnc23)c2ncccc12	0
COc1ccc(CN(CCN(C)C)c2ccccn2)cc1.Cn1c(=O)c2[nH]c(Br)nc2n(C)c1=O	0
CN1C(=O)N(C)C2SC(=NCc3ccccc3)NN2C1=O	0
Cn1c(=O)c2c(nc(CCCCCc3nc4c(c(=O)n(C)c(=O)n4C)n3C)n2C)n(C)c1=O	0
CC(C)(C)CC1=CC(=C2C=C(CC(C)(C)C)C(=O)C(CC(C)(C)C)=C2)C=C(CC(C)(C)C)C1=O	0
Cl.NC(=Nc1ccc(S(=O)(=O)Nc2cnc3ccccc3n2)cc1)/N=C(/N)Nc1ccc(Br)cc1	0
CCCCC(CC)CCC(CCC(CC)CCCC)S(=O)(=O)O.[Na+]	0
O=P(Oc1ccccc1)(Oc1ccccc1)N1CCOCC1	0
O=C(O)CCSC(=S)NCCNC(=S)SCCC(=O)O	0
CC1CN2COC(=S)SSSSC(=S)OCN3CC(C)N(COC(=S)SSSSC(=S)OCN1CC2C)CC3C	0
NC(=O)NCOC(=S)SSSC(=S)OCNC(N)=O	0
CC1CNC(=S)SSC(=S)N1	0
N/C(=N\C(O)C(Cl)(Cl)Cl)SCNC(=O)NCS/C(N)=N/C(O)C(Cl)(Cl)Cl	0
COC(=S)SSC(=S)NCCNC(=S)SSC(=S)OC	0
CN(C)COC(=S)SC(=O)OCCCl	0
CCC1(CC)COP(=S)(S)OC1	0
CC(C)N1CSC(=S)NCCNC(=S)SC1	0
CCN(CC)CCNc1ccc(C)c2sc3ccccc3c(=O)c12.Cl	0
CCCC1OC(CCC)C2CCCOC2O1	0
CCn1c(C)nc2c(N)cccc2c1=O	0
CC1Nc2c(ccc3ncccc23)C(=O)N1Nc1ccccc1	0
CN1C(=O)CSC1=S	0
Cc1ccc(S(=O)(=O)N2CCCCC2)cc1	0
O=c1oc2ccccc2cc1-c1ccccc1	0
C=Cc1cc[n+](CCCCCCCCCCCC)cc1.[Cl-]	0
CN(C)CCCN1c2ccccc2Sc2ccc(C(F)(F)F)cc21.Cl	0
O=c1c2ccccc2oc2ccccc12	0
O=C(O)/C=C\CCCCC(=O)O	0
O=C(c1ccccc1)N1CN(C(=O)c2ccccc2)CN(C(=O)c2ccccc2)C1	0
C[N+]12CC[N+](C)(CC1)CC2.[Br-]	0
O=C(O)CCCCCCCCCCCCCCC(=O)O	0
O=CCC(O)C(O)C(O)CO	0
CN(C)C(=S)SSSC(=S)N(C)C	0
CN(C)C(=S)SSSSC(=S)N(C)C	0
CCOC(=O)SC1=NC(C)=CC(C)(C)S1	0
CCCCNC(=S)SSSC(=S)NCCCC	0
CCCCNC(=S)SSSSC(=S)NCCCC	0
S=C1NC2(CCCCC2)C2=C(CCCC2)S1	0
S=C(NC1CCCCC1)SSSC(=S)NC1CCCCC1	0
S=C(NC1CCCCC1)SSSSC(=S)NC1CCCCC1	0
CCOC(=O)OC(=S)N(C1CCCCC1)C1CCCCC1	0
Cc1ccc(C(C)C)c(OP(=S)(S)Oc2cc(C)ccc2C(C)C)c1	0
S=C(SSSSC(=S)N(C1CCCCC1)C1CCCCC1)N(C1CCCCC1)C1CCCCC1	0
CC(=O)SC1CC(=O)C=C2CCC3C4CCC(=O)OC4(C)CCC3C21C	0
C#CC1(O)CCC2C3CCC4=C(CCC(=O)C4)C3CCC21C	0
CC(=O)O[C@H]1CC[C@]2(C)[C@H]3CC[C@@]4(C)[C@@H](C[C@@H]5O[C@]6(CC[C@@H](C)CO6)[C@@H](C)[C@@H]54)[C@@H]3CC[C@@H]2C1	0
CCOC(=O)c1cccc([Sb](=O)(O)O)c1	0
O=[As](O)(O)c1cc(N=Nc2ccc(-c3ccc(N=Nc4cc([As](=O)(O)O)c(O)cc4O)cc3)cc2)c(O)cc1O	0
O.O.O.OCC(O)C1O[Sb]OC1C(O)CO.[Na+]	0
O=C(O)c1c[nH]c2c([N+](=O)[O-])cccc2c1=O	0
COc1ccccc1/C=C/c1ccc2ccccc2n1	0
COc1ccccc1C=Cc1ccnc2ccccc12	0
CN(C)c1ccc(/C=C(\C#N)c2ccccc2)cc1	0
COc1ccc(/C(C#N)=C\c2ccc(N(C)C)cc2)cc1	0
CCN(CCNc1ccc(C)c2sc3ccccc3c(=O)c12)CC(C)(C)O.Cl	0
O=C(O)c1c2c(nc3ccccc13)CCC2	0
CC(=O)C(SSC(C(C)=O)C(C)=O)C(C)=O	0
O=C(OCC(Cl)(Cl)Cl)OCC(Cl)(Cl)Cl	0
O=c1c2ccccc2c(=O)c2c1c1c(=O)c3ccccc3c(=O)c1c1c(=O)c3ccccc3c(=O)c21	0
c1ccc2c(c1)Sc1ccccc1C2=C1c2ccccc2Sc2ccccc21	0
c1ccc2c(c1)c1ccccc1n2-n1c2ccccc2c2ccccc21	0
[Cu].c1ccc2c3[n-]c(c2c1)/N=c1\[n-]/c(c2ccccc12)=N\c1[n-]c(c2ccccc12)/N=c1\[n-]/c(c2ccccc12)=N\3	0
Cc1ncc2c(c1O)COC2=O	0
O=Cc1c(O)c2ccccc2[nH]c1=O	0
CC(CCC(=O)O)(CCC(=O)O)[N+](=O)[O-]	0
O=Nc1c(O)ccc2ccccc12.O=Nc1c(O)ccc2ccccc12.O=Nc1c([O-])ccc2ccccc12.[Fe+3]	0
CCN(CC)c1ccc2nc3c4ccccc4c(=O)cc-3n(-c3ccccc3)c2c1	0
O=C(Nc1ccc2c(O)c(N=Nc3ccccc3)c(S(=O)(=O)O)cc2c1)Nc1ccc2c(O)c(N=Nc3ccccc3)c(S(=O)(=O)O)cc2c1.[Na+]	0
O=C1O[Bi]23OC(=O)C(O2)C1O3	0
OC1(c2ccccc2)c2ccccc2Oc2ccccc21	0
CCCCCCC(CC)(C(=O)O)C(=O)O	0
c1csc([As](O[As](c2cccs2)c2cccs2)c2cccs2)c1	1
CCCCOC(=O)CCC(Nc1nc(Cl)nc(Cl)n1)C(=O)OCCCC	0
COC(=O)C(CCC(=O)O)N1C(=O)c2ccccc2C1=O	0
NC(S(=O)(=O)O)S(=O)(=O)O.[K+]	0
O=c1[nH]c2ccccc2c(O)c1-c1ccccc1	0
CCCCCNC(=O)C(O)C(O)C(=O)NCCCCC	0
O=C1NC(=O)C2(CCCCC2)N1	0
Cc1ccc(C(=O)O)c(O)c1	0
C=Cc1c2[n-]c(c1C)/C=c1\[n-]/c(c(C)c1C=C)=C\c1[n-]c(c(CCC(=O)O)c1C)/C=c1\[n-]/c(c(C)c1CCC(=O)O)=C\2.[Fe+4]	0
OCC1OC2NC(=S)OC2C(O)C1O	0
COc1cc(C2CC(=O)c3ccccc3O2)ccc1O	0
OCCN1CSC(=S)NCCNC(=S)SC1	0
S=C(NCCNC(=S)SSC(=S)NNc1ccccc1)SSC(=S)NNc1ccccc1	0
S=C(NNc1ccccc1)SSSC(=S)NNc1ccccc1	0
CN(C)C(=S)SSC(=S)SSC(=S)N(C)C	0
O=S1c2ccccc2Sc2ccccc21	0
O=S1c2ccccc2S(=O)c2ccccc21	0
O=C1OCC/C1=C\c1ccc(O)cc1	0
O=C(CSCC(=O)NN=Cc1ccccc1)NN=Cc1ccccc1	0
Nc1nc2c(c(=O)[nH]1)Cc1nc(N)[nH]c(=O)c1C2.[Na+]	0
SC1N=C(c2ccco2)N2C(S)N=C(c3ccccc3)N12	0
SC1N=C(c2ccccc2)N2C(S)N=C(c3ccccc3)N12	0
CCOC(=O)C1CC(C(=O)OCC)c2nc3ccccc3nc21	0
COc1cc2c(cc1OC)CN1CCc3cc(OC)c(OC)cc3[C@@H]1C2	0
NCCOB(c1ccccc1)c1ccccc1	0
COc1ccc(-n2nc(C)ccc2=O)cc1	0
COc1ccc(-n2nc(C)cc(Cl)c2=O)cc1	0
COc1ccc(-n2nc(C)cc(N)c2=O)cc1	0
CCOC(=O)c1ccc(-n2nc(C)cc(Cl)c2=O)cc1	0
O=c1ccc(=O)n(-c2ccccc2)[nH]1	0
COCCOC(C)C(=O)C(O)S(=O)(=O)O.[Na+]	0
CCOC(C)C(=O)OC[C@@H](C(=O)OC1C[C@H]2[C@H]3O[C@H]3[C@@H](C1)[N+]2(C)C)c1ccccc1.[Br-]	0
Cc1cc(Cl)cc2c1S/C(=C1\Sc3c(C)cc(Cl)cc3C1=O)C2=O	0
CC(=O)Nc1ccc(S(=O)(=O)NN=C2CCCC2)cc1	0
CN(NC(=O)Nc1cccc2ccccc12)c1ccccc1	0
CCCCN(CCCC)NC(=S)Nc1ccccc1	0
CN1C(=O)CCC2(c3ccccc3)CC=C(O)C=C12	0
CCOC(=O)C(=O)C1C(=O)N(C)C2(C)CC1c1ccccc1O2	0
CCCCCCCCCCCCNC(=O)C(O)C(O)C(O)C(COS(=O)(=O)O)OS(=O)(=O)O.[Na+]	0
CCOC(=O)C1=C(C)/C(=C/c2[n-]c(C)c(C(=O)OCC)c2C)N=C1C.CCOC(=O)C1=C(C)/C(=C/c2[n-]c(C)c(C(=O)OCC)c2C)N=C1C.[Cu+2]	0
CN1CCN(CCCN2c3ccccc3Sc3ccc(C(F)(F)F)cc32)CC1	0
Br.CN1CCN(CCCN2c3ccccc3Sc3ccc(Cl)cc32)CC1	0
CN(C)CCCN1c2ccccc2Sc2ccc(Cl)cc21.Cl	0
O=C1CSC(=S)N1c1ccccc1	0
NN1CCc2ccccc2C1.O=C(O)/C=C\C(=O)O	0
Cl.OC(CNc1ccccn1)c1ccccc1	0
C=Cc1cc[n+](CC(=O)c2ccc(-c3ccccc3)cc2)cc1.[Cl-]	0
Cl.c1ccc(Cn2cc(CCc3ccncc3)c3ccccc32)cc1	0
S=c1cn[nH]c2ccccc12	0
COc1cc2[nH]ncc(=S)c2cc1OC	0
O=c1[nH]nnc2cc(Cl)ccc12	0
CSc1nnnc2ccccc12	0
CCCC(=O)OC(C(Cl)(Cl)Cl)P(=O)(OC)OC	0
Nc1ccc(S(=O)(=O)N/N=C/c2ccco2)cc1	0
CC(C)=C/C(C)=N\NS(=O)(=O)c1ccc(N)cc1	0
CCOC(=O)C/C(C)=N\NS(=O)(=O)c1ccc(N)cc1	0
CC1CCCC/C1=N/NS(=O)(=O)c1ccc(N)cc1	0
CC1CCC(=NNS(=O)(=O)c2ccc(N)cc2)CC1	0
Nc1ccc(S(=O)(=O)N/N=C/c2ccc3c(c2)OCO3)cc1	0
C/C(=N/NS(=O)(=O)c1ccc(N)cc1)c1ccccc1O	0
COc1cc(/C=N\NS(=O)(=O)c2ccc(N)cc2)ccc1O	0
CC(=O)Nc1ccc(S(=O)(=O)N/N=C(/C)C2CCOC2=O)cc1	0
CN(C)c1ccc(/C=N/NS(=O)(=O)c2ccc(N)cc2)cc1	0
CCCC/C(CC)=N/NS(=O)(=O)c1ccc(NC(C)=O)cc1	0
CC(/C=C/c1ccccc1)=N/NS(=O)(=O)c1ccc(N)cc1	0
CC(=O)Nc1ccc(S(=O)(=O)N/N=C/c2ccc(C)cc2)cc1	0
COc1ccc(/C=N/NS(=O)(=O)c2ccc(NC(C)=O)cc2)cc1	0
COc1ccc(/C(C)=N\NS(=O)(=O)c2ccc(NC(C)=O)cc2)cc1	0
CCC1(O)CCCC2C3CCC4CC(=O)CCC4(C)C3C(=O)CC21C	0
C=Cc1ccccn1	0
C=Cc1ccncc1	0
O=S(=O)(O)C(O)CC(O)S(=O)(=O)O.[Na+]	0
O=S(=O)(O)C(O)CCC(O)S(=O)(=O)O.[Na+]	0
O=S(=O)(O)C(O)CC=C(C(O)S(=O)(=O)O)C(O)S(=O)(=O)O.[Na+]	0
O=S(=O)(O)C(O)C(O)S(=O)(=O)O.[Na+]	0
O=[N+]([O-])c1cccc(S(=O)(=O)c2ccc(F)c([N+](=O)[O-])c2)c1	0
Cc1cc2[n-]c1/C=c1\[n-]/c(c(CCC(=O)O)c1C)=C\c1[n-]c(c(C)c1CCC(=O)O)/C=c1/cc(C)/c([n-]1)=C/2.[Ni]	0
CC[C@@]1(O)C[C@H](OC2CC(N(C)C)C(OC3CC(O)C(OC4CCC(=O)C(C)O4)C(C)O3)C(C)O2)c2c(cc3c(c2O)C(=O)c2c(O)ccc(O)c2C3=O)[C@H]1C(=O)OC	0
CCC1(O)CC(OC2CC(N(C)C)C(OC3CC4OC5CC(=O)C(C)OC5OC4C(C)O3)C(C)O2)c2c(cc3c(c2O)C(=O)c2c(O)ccc(O)c2C3=O)C1C(=O)OC	0
C[N+]1(Cc2ccc([N+](=O)[O-])cc2)CCC(CCCCCCCC2CC[N+](C)(Cc3ccc([N+](=O)[O-])cc3)CC2)CC1.[Br-]	0
O=S(=O)(O)C(F)(F)C(F)(F)C(F)(F)C(F)(F)C(F)(F)C(F)(F)C(F)(F)C(F)(F)F.[K+]	0
C1CN(SSN2CCSCC2)CCS1	0
CN(CCN(C)CC(=O)O)CC(=O)O	0
CC[N+](C)(CC)CCC[N+]12CCC(CC1)CC2.[Br-]	0
CC(NCCNC(C)c1cccnc1)c1cccnc1.Cl	0
S=c1[nH][nH]c(=S)c2[nH]cnc12	0
CN(C)CC/C=C1/c2ccccc2Sc2ccc(Cl)cc21	0
O=S(=O)(O)c1ccc(Sc2ccc(S(=O)(=O)O)cc2)cc1.[Na+]	0
NC(N)=Nc1ccc(-c2ccc(N=C(N)N)cc2)cc1.O=S(=O)(O)O	0
O=C(CCSCCC(=O)NNc1ccccc1)NNc1ccccc1	0
O=C(CCl)Nc1cccc2ccccc12	0
O=S1(=O)c2ccccc2S(=O)(=O)c2ccccc21	0
O=C(c1no[n+]([O-])c1C(=O)c1csc2ccccc12)c1csc2ccccc12	0
Nc1c2c([nH]c(=O)c1N)CCC2	0
O=C(O)c1ccccc1C(=O)NC(Cc1ccccc1)(C(=O)O)C(=O)O	0
COc1ccc(-c2oc3ccc(C)cc3c(=O)c2O)cc1	0
O=c1cc(-c2ccccc2)oc2ccccc12	0
Cc1[nH]nc(N)c1C#N	0
O=C(O)CS(=O)(=O)O.[Na+]	0
CC(=O)Nc1ccc(S(=O)(=O)NNC(=O)NNS(=O)(=O)c2ccc(NC(C)=O)cc2)cc1	0
Oc1ccc(/C=C/c2cnccn2)cc1	0
Oc1cccc(/C=C/c2ccncc2)c1	0
O=c1cc(Cl)c(Cl)nn1-c1ccccc1	0
O=c1cc(Cl)c(=O)n(-c2ccccc2)[nH]1	0
O=c1[nH]n(-c2ccccc2)c(=O)cc1Cl	0
Nc1cc(=O)n(-c2ccccc2)nc1Cl	0
O=CNc1ccc(S(=O)(=O)c2ccc([N+](=O)[O-])cc2)cc1	0
C[N+](C)(CCCCCC[N+](C)(C)C1c2ccccc2-c2ccccc21)C1c2ccccc2-c2ccccc21.[Br-]	0
Cl.c1ccc(N2CCN(c3ccccn3)CC2)nc1	0
O=C(O)CCCCCCCCC(=O)O	0
O=C(O)CCCCCCCC(=O)O	0
COC(=O)C1C(O)CCC2CN3CCc4c([nH]c5ccccc45)C3CC21.Cl	0
Cc1ccc2ccc(=O)oc2c1	0
S=C1NCCNC(=S)SS1	0
CCCC1OP(N)(=O)OCC1CC	0
CC(O)CSP(=S)(Oc1ccccc1)Oc1ccccc1	0
CN(C)COC(=S)SSSC(=S)OCN(C)C	0
CN(C)COC(=S)[S-].CN(C)COC(=S)[S-].CN(C)COC(=S)[S-].[Fe+6]	0
CCC1(CC)COP(=O)(Oc2ccccc2)OC1	0
O=c1ccc2ccc(O)cc2o1	0
COc1cc(O)c2c(=O)c(O)c(-c3ccc(O)c(O)c3)oc2c1	0
CC1(C)c2ccccc2-c2nc3ccccc3cc2C1N1CCOCC1	0
COC(CNC(=O)NC(=O)CCC(=O)O)C[Hg]n1cnc2c1c(=O)n(C)c(=O)n2C	0
COc1ccc2c3c(c4cc(OC)c(OC)cc4c2c1)C[C@H]1CCCCN1C3	0
CC(=O)N1C(=O)CC(c2ccccc2)Sc2ccccc21	0
c1ccc(Nc2cc(Nc3ccccc3)cc(Nc3ccccc3)c2)cc1	0
C[C@@H]1C[C@@H]2OC(=O)[C@]3(C)[C@H]2[C@@H](OC3(C)O)[C@]2(C)C(=O)C=C[C@@H]12	0
CCCC(C(=O)OCCN1CCCC12CCCCC2)C1CCCC1.Cl	0
Clc1ccc2c(c1)N(CCCN1CCCC13CCCCC3)c1ccccc1S2	0
CN1OC2CCC1CC(OC(c1ccccc1)c1ccccc1)C2.Cl	0
C1CCC2(CC1)CCCN2	0
COC(=O)C1C(O)C(C)C(O)C(C)/C=C\C=C(/C)C(=O)Nc2c(C)c(OC(C)=O)c3c(c2O)C(=O)C(C)=C2OCOC(=C23)/C(C)=C/C(C)(O)C(O)C(C)C1O	0
C[Hg]/N=C(/N)NC#N	0
O=c1[nH]c(=O)c2[nH]c(=O)[nH]c(=O)c2[nH]1	0
COC(=O)CCC1=C(C)c2cc3[n-]c(cc4nc(cc5[n-]c(cc1n2)c(CCC(=O)OC)c5C)C(C(C)=O)=C4C)c(C(C)=O)c3C.[Ni+2]	0
Cc1cc(=O)oc2ccccc12	0
O=c1[nH]cc(NS(=O)(=O)O)c(=O)[nH]1	0
O=c1[nH]nnc2ccccc12	0
S=c1nn[nH]c2ccccc12	0
CCN(CC)CCCNCc1cc(Cl)c2cccnc2c1O.Cl	0
Cc1ccc(S(=O)(=O)OC(c2ccccc2)c2ccccc2)cc1	0
Nc1ncnc2c1ncn2C1OC(COP(=O)(O)O)C(O)C1O	0
CCCCOCc1cc(CN2CCN(C)CC2)c(O)c2ncccc12	0
O=C(Nc1ccc(Br)cc1)c1cc(Br)ccc1O	0
CCN(CCO)CCNc1ccc(C)c2sc3ccccc3c(=O)c12.Cl	0
NC(N)=NC(CSSCC(N=C(N)N)C(=O)O)C(=O)O	0
O=[N+]([O-])c1cccc(S(=O)(=O)c2cccc([N+](=O)[O-])c2)c1	0
O=[N+]([O-])c1ccc(S(=O)(=O)c2ccc([N+](=O)[O-])cc2)cc1	0
Cc1ccc(NC(=S)Nc2ccc(C)cn2)nc1	0
Cc1ccnc(NC(=S)Nc2cc(C)ccn2)c1	0
Cc1cccc(NC(=S)Nc2cccc(C)n2)n1	0
Cc1cccnc1NC(=S)Nc1ncccc1C	0
NC(N)=Nc1ccccc1SSc1ccccc1N=C(N)N.O=S(=O)(O)O	0
Cl.NC(N)=NC(N)=Nc1cccc(S(=O)(=O)c2cccc(N=C(N)N=C(N)N)c2)c1	0
Cl.NC(N)=NC(N)=Nc1ccc(Sc2ccc(N=C(N)N=C(N)N)cc2)cc1	0
S=C1NCCNC(=S)SSC(=S)SS1	0
CCCCOC(=S)SSC(=S)NCCNC(=S)SSC(=S)OCCCC	0
CC(C)OC(=S)SSC(=S)NCCNC(=S)SSC(=S)OC(C)C	0
COC(=S)SSC(=S)NCCN(CCNC(=S)SSC(=S)OC)C(=S)SSC(=S)OC	0
CCOS(=O)(=O)[O-].CC[N+]1(C)CSC(=S)N(C)C1	0
Cl.NC1CCCCCCC1	0
Cc1ccccc1C1(O)c2ccccc2Oc2ccccc21	0
CCOCc1ccccc1C1(O)c2ccccc2Oc2ccccc21	0
CC(=O)Oc1c(Br)cc(-c2oc(-c3cc(Br)c(OC(C)=O)c(Br)c3)c3ccccc23)cc1Br	0
Cc1ccc(S(=O)(=O)OCCOS(=O)(=O)c2ccc(C)cc2)cc1	0
O=C([O-])c1ccccn1.O=C([O-])c1ccccn1.[Cu+2]	0
O=[N+]([O-])c1cccc([N+](=O)[O-])c1Cl	0
COc1cccc(C2(C#N)CCN(C)CC2)c1	0
COc1cc(OC)cc(C2(C#N)CCN(C)CC2)c1	0
CCOC(=O)C1(c2ccc(O)c(O)c2)CCN(C)CC1.Cl	0
COc1cc(C2(C#N)CCN(C)CC2)cc(OC)c1OC	0
CN1CCC2(CC1)OC(c1ccccc1)C(c1ccccc1)O2	0
CCN1CCC2(CC1)OC(c1ccccc1)C(c1ccccc1)O2	0
Cn1[nH]c(=O)ccc1=O	0
O=c1ccc(=O)n(-c2ccc(Br)cc2)[nH]1	0
Cc1cc(Cl)c(=O)n(-c2ccccc2)n1	0
O=c1ccc(Oc2ccc([N+](=O)[O-])cc2[N+](=O)[O-])nn1-c1ccc([N+](=O)[O-])cc1[N+](=O)[O-]	0
CC1=C(/C=C/C(C)=C/C=C(C(=O)O)\C(C)=C\C(=O)O)C(C)(C)CCC1	0
CC1=C(/C=C\C(C)=C\C=C\C(C)=C\C=N\N=C\C=C(C)/C=C/C=C(C)\C=C\C2=C(C)CCCC2(C)C)C(C)(C)CCC1	0
CSS(C)(=O)=O	0
COc1ccc(-c2coc3c4c(c(CC=C(C)C)c(O)c3c2=O)OC(C)(C)C=C4)cc1OC	0
COc1ccc(-c2coc3c4c(c5c(c3c2=O)OC(C)(C)CC5)OC(C)(C)C=C4)cc1OC	0
c1cc2n[se]nc2cc1-c1ccc2n[se]nc2c1	0
CCOC(=O)C1(CC)OC12CCCCC2	0
CCCCC1(C(=O)OCC)OC12CCCCC2	0
O=C(O)C1CC2=C(CN1)Cc1ccccc12	0
C=C1C(=O)OC2CC3(C)OC3CCC(C)=CC(OC(C)=O)C12	0
O=C(O)C1=C(C(=O)O)C2c3ccccc3C1c1ccccc12	0
O=C(O)C1S[Bi](SC(C(=O)O)C(S[Bi]2SC(C(=O)O)C(C(=O)O)S2)C(=O)O)SC1C(=O)O.[Na+]	0
CCC([NH-])C(=O)O.CCC([NH-])C(=O)O.[Cu+2]	0
Nc1nnc2c(n1)[nH]c1ccccc12	0
Cc1nc2c(n1-c1ccc(Br)cc1)C(=O)c1ccccc1C2=O	0
O=S(=O)(O)OCCOc1ccc(S(=O)(=O)c2ccc(OCCOS(=O)(=O)O)cc2)cc1.[Na+]	0
O=c1c2ccccc2ncn1O	0
Cc1cc(=O)c(C#N)c2c(C#N)c(N)[nH]n12	0
Nc1nc(-c2ccccc2)nc(N)c1N=O	0
Cc1cc(C)n2nc(N)c(C#N)c2c1C#N	0
O=c1oc2cc(O)ccc2c2oc3cc(O)ccc3c12	0
O=c1ccc(=O)n(-c2ccc(Cl)cc2)[nH]1	0
N.O=C(O)CCS(=O)(=O)O	0
COC(=O)CCC(C)C1CCC2C3CCC4CC5CCC4C3(CO5)C(=O)C(Br)C12C	0
Nc1nc(Cl)c2[nH]c(Cl)nc2n1	0
S=C(Nc1ccc2c3c(cccc13)CC2)Nc1ccc2c3c(cccc13)CC2	0
CCCC1OP(=O)(N2CC(C)N(P3(=O)OCC(CC)C(CCC)O3)CC2C)OCC1CC	0
NC1=Nc2ccccc2N(O)N1	0
NN1C(=O)CSC1=S	0
O/N=C(\CSSC/C(=N/O)c1ccc(Cl)cc1)c1ccc(Cl)cc1	0
CC(C)(C)CS(=O)(=O)O.[Ag]	0
Cl.NCC(O)c1ccc(Nc2ccnc3cc(Cl)ccc23)cc1	0
COc1ccc(/C(C#N)=C/c2cccc(N)c2)cc1	0
COc1ccc(C=C(C#N)c2ccc(OC)cc2)cc1	0
Cl.Oc1ccc(CCC2CCNc3ccccc32)cc1	0
O=C(NNC(=S)S)c1ccncc1.[K+]	0
CCCOC(=O)c1ccc(N)cc1	0
CC(C)COC(=O)c1ccc(N)cc1	0
CC(=O)NC(CC(C)C(C)=O)C(=O)O	0
COC1OC(CO)C2OC12	0
O=c1ccn(C2CC(O)C(CO)O2)c(=O)[nH]1	0
O=C1OCCC1(Br)C(Br)c1ccccc1	0
C[C@]12CC[C@H]3[C@@H](CCC4=CC(=O)C=C[C@@]43C)[C@@H]1CCC(=O)O2	0
Cl.N#CC1(c2ccccc2)CCN(Cc2ccccc2)CC1	0
CCOC(=O)C1(c2ccccc2)CCN(CC(=O)c2ccccc2)CC1	0
Cc1c([C@H](C)[C@@H]2NC[C@@H](C)C[C@H]2O)ccc2c1C[C@H]1[C@H]2CC=C2C[C@@H](O)CC[C@@]21C	0
C=C(C)COC(=O)C1CC2OC2CC1C(=O)OCC(=C)C	0
C=C(C)COC(=O)C1C2CC(C3OC23)C1C(=O)OCC(=C)C	0
C=CCOC(=O)C1CC2OC2CC1C(=O)OCC=C	0
S=c1[nH]ccs1	0
CC(C)(C)Cc1cssc1=S	0
CCOC(=O)/C(CCCC#N)=N/O	0
CCOC(=O)C1=C(C)NC(=O)NC1c1ccccc1	0
C[N+](C)(C)c1cc2c(nn1)Nc1ccccc1S2.[I-]	0
COC1=CC(=O)C=C(OC)C1=O	0
CC(O)CCC(=O)NCCS(=O)(=O)O.[Na+]	0
CCCCCCCCCCCCCCCCN1CCCCCC1=O	0
CO[C@H](C(=O)[C@@H](O)[C@@H](C)O)[C@@H]1Cc2cc3cc(OC4CC(OC5CC(O)C(O)C(C)O5)C(O)C(C)O4)c(C)c(O)c3c(O)c2C(=O)[C@H]1OC1CC(OC2CC(OC3CC(C)(O)C(O)C(C)O3)C(O)C(C)O2)C(O)C(C)O1	1
CC1C(=O)NC(=O)CC(=O)NC1=O	0
[O-]c1on[n+]2c1Cc1ccccc1C2	0
[O-]c1on[n+]2c1CSC2	0
COc1cc([C@@H]2c3cc4c(c(O)c3C[C@H]3COC(=O)[C@@H]32)OCO4)cc(OC)c1O	0
COc1cc(C2c3cc4c(cc3C(O)C3COC(=O)C23)OCO4)cc(OC)c1OC	0
COc1cc(C2c3cc4c(c(O)c3CC3COC(=O)C32)OCO4)cc(OC)c1OC	0
N#CC(C#N)=C(C#N)C#N	0
Cc1c(Cl)c(=O)oc2cc(O)ccc12	0
O=c1[nH]c2cc(Cl)c(Br)cc2o1	0
CC(C)(C)c1ccc(CN2CCN(C(c3ccccc3)c3ccc(Cl)cc3)CC2)cc1.Cl	0
O=C(CCBr)N1CCN(C(=O)CCBr)CC1	0
CCN(CC)CCN1C(=O)c2cccc3cccc(c23)C1=O.Cl	0
Cc1ccccc1C(=O)c1ccccc1C(=O)O	0
O=C1OC(=O)C2=C1C1c3ccccc3C2c2ccccc21	0
O=C(O)C1C2c3ccccc3C(O)C1(C(=O)O)c1ccccc12	0
O=c1cc2c(n[nH]1)CCCC2	0
Nc1nnnn1-c1ccccc1	0
CC(O)(c1ccccc1)c1nccc2ccccc12	0
O=C(O)/C=C\C(=O)Nc1ccc(S(=O)(=O)c2ccc(NC(=O)/C=C\C(=O)O)cc2)cc1	0
O=S1OCC2(CO1)COS(=O)OC2	0
CNc1ncnc2nc(OC)[nH]c12	0
NNC(=O)CCc1c[nH]c2ccccc12	0
NS(=O)(=O)c1cc2c(cc1Cl)NC=NS2(=O)=O	0
COc1ccc(C)cc1S(=O)(=O)c1c(Cl)cccc1[N+](=O)[O-]	0
O=C(O)C1CSCN1	0
O=C(O)CCCCCCC(=O)O	0
CCN(CC)C(=S)SSC(=S)N(CC)CC	0
NCCCCCC(=O)O	0
O=S(Cc1ccccc1)OOCCCCOS(=O)OCc1ccccc1	0
C=CN1CCCC1=O.II	0
Cc1c(N=Nc2cc(N=Nc3ccc(N=Nc4ccc(O)c(C(=O)O)c4)cc3)c(N)cc2N)cccc1S(=O)(=O)O	0
C=C(C)[C@H]1Cc2c(ccc3c2O[C@@H]2COc4cc(OC)c(OC)cc4[C@@H]2C3=O)O1	0
O=C(Nc1ccccc1)[C@H](O)[C@@H](O)C(=O)Nc1ccccc1	0
O=P1(N(CCCl)CCCl)NCCCO1	0
CC1(C)CCC2=C(O1)c1ccccc1C(=O)C2=O	0
CC1(C)CCC2=C(O1)C(=O)c1ccccc1C2=O	0
S=C1SSC(=S)SS1	0
N=C1N(c2ccccc2)C(N)(N)SSC(N)(N)N1c1ccccc1	0
O=C1c2ccccc2C(=O)c2c1nnn2-c1ccccc1	0
C1N2CN3CN1CN(C2)C3	0
O=c1ccc2cc(O)c(O)cc2o1	0
N.O=C(O)c1cccc2c(=O)c3ccccc3oc12	0
CCc1c([N+](=O)[O-])cc2c(c1[N+](=O)[O-])C(C)(C)CCC2C	0
O=C1C=CC(=O)c2c(O)ccc(O)c21	0
C=CC1=C(C)C2=NC1=CC1=NC(=CC3=C(C)C4=C(O)C(C(=O)OC)C(=C5NC(=C2)C(C)C5CCC(=O)OC/C=C(\C)CCCC(C)CCCC(C)CCCC(C)C)C4=N3)C(CC)=C1C	0
Nc1nnc(N)c2[nH]cnc12	0
CSc1nnc(SC)c2[nH]cnc12	0
CCc1c2[n-]c(c1C)/C=c1\[n-]/c(c(C)c1CC)=C\c1[n-]c(c(CCC(=O)O)c1C)/C=c1\[n-]/c(c(C)c1CCC(=O)O)=C\2.[Zn]	0
O=c1cc(-c2ccccc2)oc2ccc(O)cc12	0
O=c1cc(-c2ccccc2)oc2cccc(O)c12	0
CCN(CC)CCOC(=O)OCCCCOC(=O)OCCN(CC)CC.Cl	0
O=C(O)CNC(=O)OCCCCOC(=O)NCC(=O)O	0
O=S1(=O)CCC(OC2CCS(=O)(=O)C2)C1	0
CO[C@]12[C@@H](COC(N)=O)C3=C(C(=O)C(C)=C(N)C3=O)N1C[C@H]1N[C@H]12	0
CC1=NN(c2ccccc2)C(=O)/C1=C1/C(=O)N(c2ccccc2)N=C1C	0
CC(C)CCCC(C)N.Cl	0
CC(=O)Oc1ccccc1C(=O)O	0
C[N+](C)(C)CCCCCCCCCC[N+](C)(C)C.[Br-]	0
NNC(=S)SSC(=S)NN	0
CCCCN1C(=O)c2cccc3cccc(c23)C1=O	0
O=C(O)CSC(=S)NCCNC(=S)SCC(=O)O.[Na+]	0
Cl.O=C(OCCN1CCCC12CCCCC2)C(c1ccccc1)C1C=CCC1	0
CN(C)C(=O)C(CC[N+]1(C)CCCC12CCCCC2)(c1ccccc1)c1ccccc1	0
CCCCC(CCCCCC(CCCC)C1NC(C)Cc2cc(OC)c(OC)cc21)C1NC(C)Cc2cc(OC)c(OC)cc21.Cl	0
COc1c(O)cc2oc3cc(O)c(CC=C(C)C)c(O)c3c(=O)c2c1CC=C(C)C	0
COc1cc2oc3cc(OC)c(OC)c(CC=C(C)C)c3c(=O)c2c(O)c1CC=C(C)C	0
CCCCCCCCSc1ncnc2[nH]ncc12	0
CCC(C)C(CC)C(=O)NC(N)=O	0
CCC(C)C(CC)(C(=O)O)C(=O)O	0
O=c1c2ccccc2oc2cc(Br)ccc12	0
NC(=O)Nc1ccc(S(=O)(=O)c2ccc(N)cc2)cc1	0
C1=C\C=C\C2OC2/C=C/1	0
C[C@]12CC[C@H]3[C@@H](CCC4=CC(=O)[C@H](Br)C[C@@]43C)[C@@H]1CC[C@@H]2C(=O)CBr	0
O=C(O)c1ccccc1C1c2ccccc2Oc2ccccc21	0
CCC(=O)C1(c2cccc(OC)c2)CCN(C)CC1.Cl	0
C1CC[N+]2(C1)CC[N+]1(CCCC1)CC2.[Br-]	0
Cn1c(=O)c2nc(NCc3ccccc3)sc2n(C)c1=O	0
Cn1c(=O)c2nc(NCC3CCCCC3)sc2n(C)c1=O	0
COc1cc(OC)cc(C2(C(=O)O)CCN(C)CC2)c1	0
O=S(=O)(O)C(I)(I)S(=O)(=O)O	0
O=C(O)c1ccc(C(=O)c2ccccc2C(=O)O)cc1C(=O)O	0
NC(=O)CSSCC(N)=O	0
O=S(=O)(Nc1ccc(NS(=O)(=O)c2ccccc2)c(N2N=N2)c1)c1ccccc1	0
O=C1C=C(N2CC2)C(=O)C(N2CC2)=C1N1CC1	0
CC1CSS(=O)O1	0
O=c1ccc(=O)n(CO)[nH]1	0
CCCCCCCCCCn1nnc2c(=O)[nH]c(N)nc21	0
O=c1ssc(Cl)c1-c1ccccc1	0
Cn1c2c(sc1=O)CCC2	0
ClC/C=C\C[N+]12CN3CN(CN(C3)C1)C2.[Cl-]	0
C1CC2N=C3OCCC3N=C2O1	0
Cc1cc(NCCCCCCNc2cc(C)nc3ccc(Cl)cc23)c2cc(Cl)ccc2n1.Cl	0
OCCN(CC(O)C(O)CN(CCO)C(=S)S)C(=S)S.[K+]	0
CN(CC(O)C(O)CN(C)C(=S)S)C(=S)S.[K+]	0
Cc1ccc(N2COc3ccc4ccccc4c3C2)cc1	0
CCOC(=O)CC(SP1(=S)OCC2(CC=CCC2)CO1)C(=O)OCC	0
CCC1(CC)COP(=S)(SCCOC(=O)c2ccccc2)OC1	0
CC(C)(c1ccc(OP2(=O)OCC3(CC=CCC3)CO2)cc1)c1ccc(OP2(=O)OCC3(CC=CCC3)CO2)cc1	0
O=C(O)CCCCSCCCCC(=O)O	0
c1ccc(SCN2CCN(CSc3ccccc3)CC2)cc1	0
CN(C)c1ccc(C(=S)c2ccc(N(C)C)cc2)cc1	0
CNP(=O)(NC)NC	0
O=C1C=C(N2CC2)C(=O)C=C1N1CC1	0
C=CCOP1(OCC=C)=NP(OCC=C)(OCC=C)=NP(OCC=C)(OCC=C)=N1	0
O=c1cc(O)nc(CO)[nH]1	0
CC1C(=O)NC(=O)NC1=O	0
CC(=O)NC(CCC(=O)c1ccc(Cl)cc1)C(=O)O	0
CC(=O)NC(CCC(=O)c1ccc(Oc2ccccc2)cc1)C(=O)O	0
O=c1c2ccccc2oc2c(Cl)cc(Cl)cc12	0
COc1ccc(C2CC(=O)c3c(O)cc(OC4OC(CO)C(O)C(O)C4OC4OC(C)C(O)C(O)C4O)cc3O2)cc1O	0
O=C1NC(=S)SC1=Cc1cccs1	0
O=C1NC(=S)SC1=Cc1ccc(Cl)cc1	0
Cl[Hg]Cl.O=c1c2ccccc2oc2ccccc12	0
O=C1NC(=S)S/C1=C/c1ccco1	0
Cc1cc2oc3ccccc3c(=O)c2c(C)c1Cl	0
O=c1c2ccc(Cl)cc2oc2ccc(Cl)cc12	0
CC(=O)Nc1ncc([N+](=O)[O-])s1	0
Nc1ccc(I)cn1	0
CC(=O)c1cc2ccccc2oc1=O	0
O=c1[nH]c(CO)nc(O)c1Cl	0
CCCCCCCCCCCCCCCCCC(=O)OCCO	0
O=[N+]([O-])OCCOc1ccc([As](=O)(O)O)cc1[N+](=O)[O-].[Na+]	0
CCCCCc1cc(O)cc2c1Oc1cc(O)cc(C(=O)CCCC)c1C(=O)O2	0
COc1cc2oc(=O)ccc2cc1CC=C(C)C	0
O=NC1C2C=CC(C2)C1Cl	0
O=NC1C(Cl)C2CC1C1COCC21	0
Cc1ccc(SC2CC3CC2C2COCC32)cc1	0
CCCCCC[N+]1(C)CC2C3C=CC(C3)C2C1.[I-]	0
Clc1ccc(SSc2ccc(Cl)cc2)cc1	0
NC(=O)NO	0
O=C1CSC(=S)N1c1ccc(Cl)cc1	0
Cl.O=C(O)C1CCC(c2ccc(F)cc2)=N1	0
Cl.O=C(O)C1CCC(c2ccc(Cl)cc2)N1	0
Cl.O=C(O)C1CCC(c2ccc(Oc3ccccc3)cc2)=N1	0
Cl.O=C(O)C1CCC(c2ccc(Oc3ccccc3)cc2)N1	0
CCCCCCc1cc2c(O)c(C(c3ccccc3)c3c(O)c4cc(CCCCCC)c(O)cc4oc3=O)c(=O)oc2cc1O	0
O=C(NC(O)C(Cl)(Cl)Cl)NC(O)C(Cl)(Cl)Cl	0
CCC(C)C(CC)C(N)=O	0
NCCS(=O)(=O)O	0
Cl.O=C(O)C1C=CC(c2ccc(Cl)cc2)=N1	0
Cl.Nc1ccc(C2=NC(C(=O)O)C=C2)cc1	0
Cc1ccc(C2(C(=O)O)CCCN2)cc1.Cl	0
CC(=O)Nc1ccc(C(=O)CCC(NC(C)=O)C(=O)O)cc1	0
Cc1cc(O)c(C(C)C)cc1NC(=O)Nc1cccc2ccccc12	0
O=c1c2cc([N+](=O)[O-])ccc2oc2ccc([N+](=O)[O-])cc12	0
N#C/C(=C\c1ccccc1)c1ccc(Cl)cc1	0
CCOC(=O)c1ccc(/C(C#N)=C/c2ccc(Cl)cc2)cc1	0
CCCCCCCCCCCCCCCC[N+](C)(C)Cc1ccccc1.[Cl-]	0
CC(/C=N/N=C(N)N)=N\N=C(N)N.Cl	0
COc1cc(/C=C/C(=O)CC(=O)/C=C/c2ccc(O)c(OC)c2)ccc1O	0
Oc1ccc(Cl)cc1-c1nc2ccccc2s1	0
Oc1ccc(-c2nc3ccccc3s2)c(O)c1	0
O=C1NC2(CCCCC2)OC12CCCCC2	0
CCOC(=O)NC(O)C(Cl)(Cl)Cl	0
C[N+](C)(CCCCCC[N+](C)(C)CC(=O)O)CC(=O)O.[Br-]	0
Cl.N=C(N)c1ccc(OCCCOc2ccc(C(=N)N)cc2)cc1	0
COc1cc2c(c(OC)c1OC)-c1ccc(OC)c(=O)cc1C(NC(=O)c1ccccc1)CC2	0
O=S(c1ccc(Cl)cc1)S(=O)c1ccc(Cl)cc1	0
O=[Bi](=O)OCC(O)CO	0
CN(C)c1ccc(C(c2c(O)c3ccc(O)cc3oc2=O)c2c(O)c3ccc(O)cc3oc2=O)cc1	0
O=C1CC(c2ccccc2)=NO1	0
O=Nc1c(-c2ccccc2)[nH]oc1=O	0
CCOC(=O)/C(N=O)=C(/O)CC(C)C	0
N#CCCC/C(=N\O)C(=O)OCc1ccccc1	0
O=C(NN1CCOC1=O)OCCCl	0
CCOP(=S)(S)OCC.CSc1cc(-c2ccccc2)s[s+]1	0
O=c1cc(-c2ccccc2)ss1	0
Nc1ccc(-c2nc3sc(-c4ccc(N)cc4)nc3s2)cc1	0
COc1cc(-c2nc3sc(-c4ccc(O)c(OC)c4)nc3s2)ccc1O	0
COc1ccc(-c2nc3sc(-c4ccc(OC)c(OC)c4)nc3s2)cc1OC	0
CCCCCCCCCCCC(=O)OCCNC(=O)C[n+]1ccccc1.[Cl-]	0
O=[N+]([O-])c1ccc(/C=C/c2ccc(N=Nc3ccc(/C=C/c4ccc([N+](=O)[O-])cc4S(=O)(=O)O)c(S(=O)(=O)O)c3)cc2S(=O)(=O)O)c(S(=O)(=O)O)c1.[Na+]	0
Cl.O=C(O)CCc1ccc(NC(=O)CN(CCO)CCO)cc1	0
COc1ccc(-c2nc3ccccc3s2)cc1S(=O)(=O)O.[Na+]	0
O=C(N/N=C/C=C/c1ccccc1)c1ccncc1	0
CCCC(=O)Nc1cc(C)c(NC(=O)CN(CC)CC)c(C)c1	0
CCOC(=O)Nc1cc(C)c(NC(=O)CN(CC)CC)c(C)c1	0
CCN(CC)CC(=O)Nc1c(C)ccc(N)c1C	0
CCN(CC)CC(=O)Nc1c(C)cc(C(=O)NN)cc1C	0
Nc1ccc(S(=O)(=O)NC(CSSCC(NS(=O)(=O)c2ccc(N)cc2)C(=O)O)C(=O)O)cc1	0
Cl.Nc1ccc(C2CCC(C(=O)O)N2)cc1	0
COc1ccc(C(=O)CCC(NC(C)=O)C(=O)O)cc1	0
CC1CN(Cc2ccccc2)C(=N)S1.Cl	0
CC1C(c2ccccc2)SC(=N)N1C.Cl	0
O=S(=O)(O)c1cc2c(c(S(=O)(=O)O)c1)O[Sb]1(O2)Oc2cc(S(=O)(=O)O)cc(S(=O)(=O)O)c2O1.[Na+].[Na]	0
O=S(=O)(c1ccc(NCSc2nc3ccccc3s2)cc1)c1ccc(NCSc2nc3ccccc3s2)cc1	0
O=C([O-])C[NH+](CCN(CC(=O)O)CC(=O)O)CC[NH+](CC(=O)[O-])CC(=O)O.[Ca+2]	0
O=S(=O)(O)C(O)CCCC(O)S(=O)(=O)O.[Na+]	0
COc1ccc2c(c1)C(O)C(CO)C(C(=O)O)C2	0
c1cc(-c2nc3sc(-c4ccncc4)nc3s2)ccn1	0
CC(C)(CCC#N)c1nc2sc(C(C)(C)CCC#N)nc2s1	0
OCC(O)C(O)C(O)c1nc2ccccc2s1	0
OCC(O)C(O)C(O)C(O)c1nc2ccccc2s1	0
C1C2OC2C2C1C1CC2C2OC12	0
CC(=O)N(C(C)=O)c1nc2c(c(=O)n(C)c(=O)n2C)n1C	0
Cc1cc(=O)oc(C)c1C(=O)O	0
[O-][n+]1c2ccccc2[n+]([O-])c2c3ccccc3[nH]c21	0
NCc1ccc(S(N)(=O)=O)cc1	0
CCC1(c2ccccc2)NC(=O)N(C)C1=O	0
CCOC(=O)C1Cc2cc(C)c(C)cc2N(C)C1=O	0
COC(=O)C1C(=O)N(C)c2cc(C)c(C)cc2C1(C)C	0
CSC(=Nc1cc2ccccc2c2ccccc12)NC#N	0
O=c1cc2[nH]cnc2c(O)[nH]1	0
O=S(=O)(O)C1=C2Sc3ccccc3N=C2c2ccccc2C1.[Na+]	0
C=C(CN(C)C)C(=O)c1ccccc1[N+](=O)[O-].[Cl-]	0
O=C(O)c1cc(N=Nc2ccc(/C=C/c3ccc(N=Nc4ccc(O)c(C(=O)O)c4)cc3S(=O)(=O)O)c(S(=O)(=O)O)c2)ccc1O.[Na+]	0
O=S(=O)(O)c1cc(N=Nc2ccc(O)c3ccccc23)ccc1/C=C/c1ccc(N=Nc2ccc(O)c3ccccc23)cc1S(=O)(=O)O.[Na+]	0
O=S(=O)(O)c1cc(N=Nc2c(O)ccc3ccccc23)ccc1/C=C/c1ccc(N=Nc2c(O)ccc3ccccc23)cc1S(=O)(=O)O	0
O=S(=O)(O)c1cc(N=Nc2cc(S(=O)(=O)O)c3ccccc3c2O)ccc1/C=C/c1ccc(N=Nc2cc(S(=O)(=O)O)c3ccccc3c2O)cc1S(=O)(=O)O.[Na+]	0
O=C(O)c1cc2ccccc2c(N=Nc2ccc(/C=C/c3ccc(N=Nc4c(O)c(C(=O)O)cc5ccccc45)cc3S(=O)(=O)O)c(S(=O)(=O)O)c2)c1O	0
Cc1ccc(C(=O)Nc2ccc(S(=O)(=O)O)c3cc(S(=O)(=O)O)cc(S(=O)(=O)O)c23)cc1NC(=O)c1cccc(NC(=O)Nc2cccc(C(=O)Nc3cc(C(=O)Nc4ccc(S(=O)(=O)O)c5cc(S(=O)(=O)O)cc(S(=O)(=O)O)c45)ccc3C)c2)c1	0
Cl.NC(C(=O)O)C(CC(=O)O)c1ccccc1	0
CC(=O)NC(CCC(=O)c1ccc(C)cc1)(C(=O)O)C(=O)O	0
CC(=O)Nc1ccc(C(=O)CCC(NC(C)=O)(C(=O)O)C(=O)O)cc1	0
CC(=O)NC(CCC(=O)c1ccc(Oc2ccccc2)cc1)(C(=O)O)C(=O)O	0
CCOC1NC(=O)NC(=O)C1(C)Cl	0
O=C1c2cccc3cccc(c23)C(=O)N1c1ccc([N+](=O)[O-])cc1[N+](=O)[O-]	0
Cc1cc(O)c(C(C)(C)C)cc1Sc1cc(C(C)(C)C)c(O)cc1C	0
N=C(N)SCc1ccc(Cl)cc1Cl.O=[N+]([O-])c1c(O)c(Cl)cc(Cl)c1Cl	0
CCN(CCCc1ccccc1)CCCc1ccccc1.O=C(O)CC(O)(CC(=O)O)C(=O)O	0
O=C1NC2(NC(=O)C1=O)Nc1ccccc1S2	0
CN1C=c2c3c(ccc2=C2C=CC4C=C5OCOC5=CC4=C21)OCO3.O=[N+](O)O	0
CCN(CC)CCOc1ccc(/C(=C(\Cl)c2ccccc2)c2ccccc2)cc1.O=C(O)CC(O)(CC(=O)O)C(=O)O	0
O=C(O)CC1Sc2ccccc2NC1=O	0
c1ccc2[nH]c(SSc3nc4ccccc4[nH]3)nc2c1	0
CC(O)CN(CC(C)O)N(CC(C)O)CC(C)O	0
Cc1ccc2cc1NC(=O)N1CCN(CC1)C(=O)Nc1cc(ccc1C)NC(=O)N1CCN(CC1)C(=O)N2	0
O=C1Nc2ccc(cc2)Cc2ccc(cc2)NC(=O)N2CCN(CC2)C(=O)Nc2ccc(cc2)Cc2ccc(cc2)NC(=O)N2CCN1CC2	0
O=S1(=O)CCN(c2ccccc2CC(c2c[nH]c3ccccc23)c2c[nH]c3ccccc23)CC1	0
O=S(=O)(OCCSS(=O)(=O)c1ccccc1)c1ccccc1	0
O=S(=O)(SCCO)c1ccccc1	0
CCN(CC)CC(O)CN(CC(=O)Nc1c(C)cccc1C)CC(C)C.Cl	0
Cc1cccc(C)c1NC(=O)CN(CC(C)C)CC(O)COc1ccccc1.Cl	0
CCCN(CCC)CC(=O)Nc1cccc(Cl)c1C.Cl	0
CCN(CC)C(C(=O)Nc1c(C)cccc1C)N(CC)CC.Cl	0
Cc1ccc(S(=O)(=O)OCC2COC(C)(C)O2)cc1	0
C=CCCCCCCCCCC(C(=O)O)C(=O)O	0
O=C(Nc1ccccn1)Nc1ccccn1	0
Cc1ccc(O)cc1C(=O)O	0
CC1=Nc2ccccc2NC(=O)C1	0
CC1CC(=O)Nc2ccccc2N1	0
COc1cc2c(c(OC)c1OC)-c1ccc(OC)c(=O)cc1C(N)CC2.O=C(O)C(O)C(O)C(=O)O	1
CCOC(=O)C(c1c(O)c2ccccc2oc1=O)c1c(O)c2ccccc2oc1=O	0
O=C1c2cc(O)c(O)cc2OC(c2ccc(O)c(O)c2)C1O	0
O=c1[nH]cc(CN2CCOCC2)c(=O)[nH]1	0
Cc1[nH]c(=O)[nH]c(=O)c1CN1CCCCC1	0
CC12CCC(C3NC(=S)NN=C31)C2(C)C	0
O=c1c(-c2ccc(O)cc2)coc2cc(O)cc(O)c12	0
C[C@H]1CN2SN1C[C@H]2C	0
O=C(C[n+]1ccncc1)c1ccc2c(c1)CCCC2.[Br-]	1
COc1cc([C@@H]2CC3(C)OC(=O)C2CC3C)cc(OC)c1OC	0
N#[N+]C1=NC2C(=O)NC=NC2=N1	0
O=S(=O)(O)c1cc(N=[N+]([O-])c2cc(S(=O)(=O)O)c3ccccc3c2)cc2ccccc12	0
O=S(=O)(O)c1cc(O)c2c(O)cc(S(=O)(=O)O)cc2c1.[Ba+2]	0
CC(=O)Nc1cccc2cc(S(=O)(=O)O)ccc12	0
CC(=O)Nc1ccc(N)c2cc(S(=O)(=O)O)ccc12	0
CCOC(=O)NP(=O)(N1CC1)N1CC1	0
O=C(NP(=O)(N1CC1)N1CC1)OCc1ccccc1	0
CC(=O)CCC(NC(C)=O)(C(=O)O)C(=O)O	0
CC(=O)NC(CC(C)C(C)=O)(C(=O)O)C(=O)O	0
CC(C)CCN(CCC(C)C)CC(=O)Nc1ccc(S(=O)(=O)c2ccc(NC(=O)CN(CCC(C)C)CCC(C)C)cc2)cc1	0
CCN(CC)CC(=O)N(CC)c1ccc(C)c(Cl)c1.Cl	0
CCN(CC)CC(=O)Nc1ccc(Cc2ccc(NC(=O)CN(CC)CC)cc2)cc1	0
CCN(CC)CC(=O)Nc1cc(Cl)ccc1OC.Cl	0
COc1ccc2c(=O)c3ccccc3oc2c1	0
O=S(=O)(Oc1ccccn1)c1ccc(Br)cc1	0
OC1(c2ccccc2)CC(c2ccccc2)c2ccccc2O1	0
COc1ccc(C2CC(=O)c3c(OC(C)=O)cc(OC(C)=O)cc3O2)cc1OC(C)=O	0
OC1(c2ccccc2)Oc2ccccc2C(c2ccccc2)C1c1ccccc1	0
O=C(O)/C=C\C=C\C=C\C=C\C(=O)O	0
COc1cc2ccc1NC(=O)N1CCN(CC1)C(=O)Nc1ccc(cc1OC)-c1ccc(c(OC)c1)NC(=O)N1CCN(CC1)C(=O)Nc1ccc-2cc1OC	1
O=C1c2ccccc2C(=O)c2c(S)cccc21	0
Cc1ccc2c(c1S)C(=O)c1ccccc1C2=O	0
CC(=O)OC/C=C(/C)C[P+](c1ccccc1)(c1ccccc1)c1ccccc1.[Cl-]	0
C#C[C@]1(O)CC[C@H]2[C@@H]3CCC4=CCCC[C@@H]4[C@H]3CC[C@@]21C	0
O=C1OCCN1c1ccccc1	0
Br.CCN(CC)CCOc1ccc2c(c1O)C(=O)c1ccccc1C2=O	0
Nc1ccc(S(=O)(=O)Nc2ccc(S(=O)(=O)O)cc2)cc1.[Na+]	0
CN(N=O)C(=O)NC(C=O)C(O)C(O)C(O)CO	0
N#Cc1ccc(SSc2ccc(C#N)cc2)cc1	0
Nc1cc(C(=O)O)ccc1SSc1ccc(C(=O)O)cc1N	0
O=C(CCl)Nc1ccc(SSc2ccc(NC(=O)CCl)cc2)cc1	0
c1ccc(Cc2ccc(SSc3ccc(Cc4ccccc4)cc3)cc2)cc1	0
Cn1cnc([N+](=O)[O-])c1S	0
Cn1cnc([N+](=O)[O-])c1SSc1c([N+](=O)[O-])ncn1C	0
C=CCC(CCC(CC=C)C(=O)O)C(=O)O	0
CCOC(=O)C(CC(CO)(C(C)=O)C(=O)OCC)C(C)=O	0
CCCCCCCCCCCCOC(=N)N(C)C	0
CCCC(C)C(=Nc1ccc(Cl)c(Cl)c1)N(C)C	0
CCCCN(CCCC)C(=N)OC	0
CCCC(C)C(N)=Nc1ccc(Cl)c(Cl)c1	0
CN(C)C(=N)OCc1ccccc1	0
CC(C)C(N)=Nc1ccc(Cl)c(Cl)c1	0
CCOC(=N)N1CCCCC1	0
C=C(C)CN(CC(=C)C)C(=N)OCC1CCCO1	0
CCCCOC(=Nc1ccccc1)N(c1ccccc1)c1ccccc1	0
CN(C)NP(=O)(NN(C)C)NN(C)C	0
CN(C)N(CCO)CCO	0
NN1CCOC1=O	0
CN(C)N1CCOC1=O	0
CC(CO)NNC(C)CO	0
C1CN(/N=N/N2CCOCC2)CCO1	0
O=C1OCCN1N1CCOC1=O	0
OCCNNCCO	0
COC(C(=O)C(O)C(C)O)C1Cc2cc3cc(OC4CC(OC(C)=O)C(OC5CC(O)C(OC)C(C)O5)C(C)O4)cc(O)c3c(O)c2C(=O)C1OC1CC(OC2CC(OC3CC(C)(O)C(OC(=O)C(C)C)C(C)O3)C(O)C(C)O2)C(O)C(C)O1	0
COc1cc2nncc(Cl)c2cc1OC	0
CN1CCN(c2nc3c(c(=O)n(C)c(=O)n3C)n2C)CC1.Cl	0
CCN(CC)CCNc1nc2c([nH]1)c(=O)n(C)c(=O)n2C.Cl	0
Cc1[nH]c(=O)[nH]c(=O)c1Cc1ccc(Cl)cc1	0
CN(C)Cc1cc(O)c(CN(C)C)cc1O	0
OCCN(CCO)c1nc(N(CCO)CCO)nc(N(CCO)CCO)n1	0
N#CSC1=C(SC#N)C(=O)c2ccccc2C1=O	0
O=C(Nc1ccc(Cl)cc1)C(=O)Nc1ccc(Cl)cc1	0
CN(C)C(=O)COc1ccc(Cl)cc1Cl	0
C=CCNC(=S)Nc1ccc(Cl)cc1	0
O=C(Nc1ccc(Cl)cc1)NC(O)C(Cl)(Cl)Cl	0
Cl.N=C(N)Oc1ccc(Cl)cc1	0
O=C(Nc1ccccc1)Nc1ccc([N+](=O)[O-])cn1	0
CC(=O)NC(CC(C)C(=O)O)(C(=O)O)C(=O)O	0
NC(=O)C(O)C(O)C(N)=O	0
CC(=O)Nc1ccc(S2=Nc3ccccc3S2)cc1	0
Clc1ccc(C(c2ccccc2Cl)C(Cl)Cl)cc1	0
CC1CCCCC12NC(=O)NC2=O	0
Cn1cnc([N+](=O)[O-])c1Sc1nc(N)nc2nc[nH]c12	0
O=C(O)CCCCCCCC(O)C(O)CCCCCCCC(=O)O	0
Cc1c(Cc2ccc(Cl)cc2)c(=O)[nH]c(=O)n1C	0
Cn1cnc([N+](=O)[O-])c1Sc1ncnc2nc[nH]c12	0
O=[N+]([O-])c1cc(C(F)(F)F)ccc1S(=O)(=O)c1ccccc1	0
COc1ccc(C2CC(=O)c3cc(OC)ccc3O2)cc1	0
O=c1cc(O)c2c(ccc3ccccc32)[nH]1	0
Nc1ccc(S(=O)(=O)C(=O)O)cc1	0
CSc1cnnc2ccccc12	0
COc1cc2nncc(SC)c2cc1OC	0
Cc1cc2[n-]c1/C=c1\[n-]/c(c(CCC(=O)O)c1C)=C\c1[n-]c(c(C)c1CCC(=O)O)/C=c1/cc(C)/c([n-]1)=C/2.[Co]	0
CCN(CC)CC(=O)Nc1ccc(C(=O)OCC(C)C)cc1.Cl	0
CCCCOC(=O)c1ccc(NC(=O)C(C)N(CC)CC)cc1.Cl	0
CCN(CC)CC(=O)Nc1ccc(C)c(Cl)c1.Cl	0
CCN(CC)CC(=O)Nc1cccc(Cl)c1.Cl	0
CCN(CC)CC(=O)Nc1cc(Cl)ccc1C.Cl	0
CCN(CC)CCOC(=O)c1ccc(NC(=O)CN(CC)CC)cc1.Cl	0
CNC(=O)Oc1ccc(Cl)cc1SSc1cc(Cl)ccc1OC(=O)NC	0
O=S(=O)(Sc1ccc(Cl)cc1)c1ccc(Cl)cc1	0
Oc1c(Cl)cccc1SSc1cccc(Cl)c1O	0
CNC(=O)Oc1c(Cl)cccc1SSc1cccc(Cl)c1OC(=O)NC	0
CCCC(C(=O)OCCN(CC)CC)(c1ccccc1)c1ccccc1.Cl	0
Cl.O=C(O)C1CCC(c2ccc(F)cc2F)N1	0
NCS(=O)(=O)O.[Na+]	0
Nc1ccc(S(=O)(=O)c2ccc(NCNC(CSSCC(NCNc3ccc(S(=O)(=O)c4ccc(N)cc4)cc3)C(=O)O)C(=O)O)cc2)cc1	0
Nc1c(Br)cc2snc3c2c1C(=O)c1ccccc1-3	0
Nc1ccc2[se]nc3c2c1C(=O)c1ccccc1-3	0
Nc1c(S)cc(O)c2c1C(=O)c1ccccc1C2=O	0
Cc1ccc2c3c(nsc13)-c1ccccc1C2=O	0
Nc1cccc2c1C(=O)c1cccc(NC(=O)c3ccc4c5c(nsc35)-c3ccccc3C4=O)c1C2=O	0
O=C(O)c1ccc2c3c(n[se]c13)-c1ccccc1C2=O	0
Cn1c(=O)cc(O)c2ccccc21	0
CSc1nnc2sc(=S)[nH]n12	0
CCCCCOC(=O)Nc1cc(C)c(NC(=O)CN(CC)CC)c(C)c1	0
CCCCCOC(=O)c1ccc(NC(=O)CN(CC)CC)cc1.Cl	0
CCOC(=O)c1ccccc1NC(=O)CN(CC)CC.Cl	0
CCN(CC)CC(=O)Nc1cccc(C(=O)OC(C)C)c1.Cl	0
CCCCCOC(=O)c1cccc(NC(=O)CN(CC)CC)c1.Cl	0
CCN(CC)CC(=O)Nc1cc(C)ccc1Cl	0
Nc1ccc(C(=O)Oc2ccccc2)c(O)c1	0
Cc1cc(=O)[nH]c(CO)n1	0
Cc1c(O)nc(CO)[nH]c1=O	0
Cl.O=C(O)C1CCC(c2ccc(Cl)cc2Cl)=N1	0
Cl.O=C(O)C1CCC(c2ccc(Cl)cc2Cl)N1	0
CC(=O)NC(CCC(=O)c1ccc(Cl)cc1Cl)C(=O)O	0
CC(=O)NC(CCC(=O)c1ccc(Cl)cc1Cl)(C(=O)O)C(=O)O	0
CN(C)CCS(=O)(=O)O	0
CCCCC(CC)CN=Cc1c(O)c(O)c(C(C)C)c2cc(C)c(-c3c(C)cc4c(C(C)C)c(O)c(O)c(C=NCC(CC)CCCC)c4c3O)c(O)c12	0
Cc1cc2c(C(C)C)c(O)c(O)c(C=NCCc3ccccc3)c2c(O)c1-c1c(C)cc2c(C(C)C)c(O)c(O)c(C=NCCc3ccccc3)c2c1O	0
CCN(CC)CCN=Cc1c(O)c(O)c(C(C)C)c2cc(C)c(-c3c(C)cc4c(C(C)C)c(O)c(O)c(C=NCCN(CC)CC)c4c3O)c(O)c12	0
Cc1cc2c(C(C)C)c(O)c(O)c(C=Nc3ccc(C(=O)NCC(=O)O)cc3)c2c(O)c1-c1c(C)cc2c(C(C)C)c(O)c(O)c(C=Nc3ccc(C(=O)NCC(=O)O)cc3)c2c1O	0
O=C(Oc1ccccc1)N(CCO)C(c1ccccc1)C(O)c1ccccc1	0
O=C1C(Cl)=C(N2CCN(C3=C(Cl)C(=O)c4ccccc4C3=O)CC2)C(=O)c2ccccc21	0
O=C(O)CN1C(=O)CSC1=S	0
Cc1ccc(-c2cssc2=S)cc1	0
Clc1ccc([S+](c2ccc(Cl)cc2)C(Cl)(Cl)C(Cl)(Cl)Cl)cc1.[Cl-]	0
CS(=O)(=O)Sc1ccc(Cl)cc1	0
O=C(O)c1cc2ccccc2c(S(=O)(=O)O)c1O.[K+]	0
O=C(O)c1cc2cccc(S(=O)(=O)O)c2cc1O.[K+]	0
Cn1cnc([N+](=O)[O-])c1Sc1nc(N)nc2c1ncn2C1OC(CO)C(O)C1O	0
O[C@H]1CO[C@@H]2[C@H](O)CO[C@H]12	0
O=[N+]([O-])c1cc(S(=O)(=O)c2ccc(N(CCO)CCO)c([N+](=O)[O-])c2)ccc1N(CCO)CCO	0
O=C=Nc1cccc(S(=O)(=O)c2cccc(N=C=O)c2)c1	0
O=C=Nc1cc(S(=O)(=O)c2ccc(Cl)c(N=C=O)c2)ccc1Cl	0
CCOP(=O)(Nc1nccs1)c1ccc(N)cc1	0
CC(CC(N)C(=O)O)C(=O)O	0
CC(CC(=O)O)C(N)C(=O)O	0
CC(=O)NC(C(=O)O)(C(=O)O)C(C)CC(=O)O	0
CC(=O)NC(CCC(=O)c1ccc(Cl)cc1)(C(=O)O)C(=O)O	0
O=[As]c1ccc(C(=O)O)cc1	0
CCCCN(CCCC)CC(=O)Nc1ccc(C(=O)OCC(C)C)cc1.Cl	0
CCCCCCOC(=O)c1ccc(NC(=O)CN(CC)CC)cc1.Cl	0
CC(C)CN(CC(=O)Nc1cccc(Cl)c1)CC(C)C.Cl	0
CCN(CC)CC(=O)Nc1ccccc1C.Cl	0
CCN(CC)CC(=O)Nc1cc(NC(=O)CN(CC)CC)c(C)c(NC(=O)CN(CC)CC)c1	0
Cc1c(Cl)cccc1NC(=O)CN(CC(C)C)CC(C)C	0
CCOCC(CN(CC)CC)N(CC)CC(=O)Nc1c(C)cccc1C.Cl	0
CCN(CC)C(C)C(=O)Nc1cccc(Cl)c1C.Cl	0
S=c1sscc1-c1ccccc1	0
Nc1ccc(S(=O)(=O)Nc2cnc3ccccc3n2)cc1	0
CC(=O)Nc1ccc(S(=O)(=O)Nc2cnc3ccccc3n2)cc1	0
O=c1oc2ccccc2c(O)c1Cc1c(O)c2ccccc2oc1=O	0
CCN(CC)c1ccc2c(-c3ccccc3C(=O)O)c3ccc(=[N+](CC)CC)cc-3oc2c1.[Cl-]	0
S=C1CC(=S)NC(=S)N1	0
CCOC(=O)Nc1nc2ccccc2[nH]1	0
O=[N+]([O-])c1ccc(N2CCOS(=O)OCC2)cc1	0
CC(C)N=C=NC(C)C	0
O=[As]1(c2ccccc2)c2ccccc2Oc2ccccc21	0
NC(CCSCCSCCC(N)C(=O)O)C(=O)O	0
O=[N+]([O-])c1cccc(SSc2cccc([N+](=O)[O-])c2)c1	0
CC1CC(C)(C)NC2(CCCC2)N1	0
COc1cc2c(nn1)CCCC2	0
O=c1c2ccccc2oc2cc(C(O)c3ccccc3)ccc12	0
O=[As]c1ccccc1	0
CCNc1nc2c(=O)n(C)c(=O)n(C)c2s1	0
O=c1cc(-c2ccccc2)[nH]c(=S)[nH]1	0
Cc1cccc(CC(=O)c2ccccc2)n1	0
Cc1cccnc1CC(O)c1ccccc1	0
N#CC(=C(c1ccccc1)c1ccccc1)c1ccccc1	0
O=C(CS)Nc1cccc(O)c1	0
COc1ccc(/C(C)=N\N)cc1	0
c1ccc(/N=N/c2ccccn2)nc1	0
N/N=C(\c1ccccc1)c1cccs1	0
O=C(/C=C/c1ccccc1)c1ccc(Cl)s1	0
O=C(O)c1ccc(Sc2ccccc2)cc1	0
O=C(O)c1cccc(S(=O)(=O)c2ccccc2)c1	0
N/N=C(/c1ccccc1)c1cccc([N+](=O)[O-])c1	0
N/N=C(\c1ccccc1)c1ccc([N+](=O)[O-])cc1	0
O=[N+]([O-])c1ccc(CSCc2ccc([N+](=O)[O-])cc2)cc1	0
Cc1ccc(C(=O)/C=C/c2ccccc2)s1	0
COc1ccc(S(=O)(=O)c2ccc(C(=O)O)cc2)cc1	0
N/N=C(/CS(=O)(=O)c1ccc(Cl)cc1)c1ccccc1	0
O=C(/C=C\c1ccc(Cl)c(Cl)c1)c1ccccc1	0
O=C(O)c1ccc(C(=O)O)c(C(=O)c2cc(C(=O)O)ccc2C(=O)O)c1	0
CN(C)c1ccc(/C(=N\N)c2ccccc2)cc1	0
O=[N+]([O-])C1=C(c2ccccc2)SC(Br)=C(c2ccccc2)S1	0
O=[N+]([O-])C1=C(c2ccccc2)SC=C(c2ccccc2)S1	0
Cl.OC(CCN1CCOCC1)c1ccc(Sc2ccccc2)cc1	0
O[Si](c1ccc(C(F)(F)F)cc1)(c1cccc(C(F)(F)F)c1)c1cccc(C(F)(F)F)c1	0
O=C(/C=C/c1ccccc1)c1ccc(Sc2ccccc2)cc1	0
O=C(/C=C/c1ccccc1)c1ccc(Oc2ccccc2)cc1	0
O=C(/C=C\c1ccccc1)c1ccc(-c2cccc(-c3ccccc3)c2)cc1	0
NC(CSSCC(NC(=O)OCc1ccccc1)C(=O)O)C(=O)O	0
Cl.OC(CNc1ncccn1)c1ccccc1	0
CSc1cc(SC)ncn1	0
O=C1CC(c2ccccc2)Oc2cc(O)cc(O)c21	0
Cc1cc(Cc2cc(C)cc(S(=O)(=O)O)c2O)c(O)c(S(=O)(=O)O)c1	0
Cc1cc(O)c2c(oc3cc(O)c4c(c32)COC4=O)c1C(=O)O	0
CCCCCC1=CC(=O)C=C(OC)C12C(=O)Oc1cc(O)c(C(=O)O)c(CCCCC)c12	0
C=CCN1C(=O)CSC1=S	0
CC1SC(=S)N(c2ccc(Cl)cc2)C1=O	0
O=C1C=CC(=O)C2C3c4ccccc4C(c4ccccc43)C12	0
CC12CCC(O1)C1C(=O)OC(=O)C12	0
COc1cc2oc(=O)cc(C)c2cc1O	0
Ic1ccc(SSc2ccc(I)cc2)cc1	0
CC(=O)NC(/C=C\C(=O)O)C(=O)O	0
CCOC(=N)COC(=O)c1ccccc1.Cl	0
NC1=NC(=O)C(CC(=O)O)S1	0
Cc1c(Cc2ccccc2)c(=O)oc2cc(O)ccc12	0
C#CCN(C)Cc1ccccc1.Cl	0
CN1C2CCC1CC(O)C2	0
CN(C)C1C(=O)C(C(=O)NCNC2C(=O)N3C2SC(C)(C)C3C(=O)O)=C(O)C2(O)C(=O)C3=C(O)c4c(O)cccc4C(C)(O)C3CC12	0
CN(C)[C@@H]1C(=O)C(C(=O)NCNc2cccc(C(=O)O)c2C(=O)O)=C(O)[C@@]2(O)C(=O)C3=C(O)c4c(O)cccc4[C@@](C)(O)[C@H]3C[C@@H]12	0
CCOC(=O)N1C2c3ccccc3C(c3ccccc32)N1C(=O)OCC	0
O=C1C(O)=C(c2ccccc2)C(=O)C(O)=C1c1ccccc1	0
Cc1ccc(C2(C)CC(C)(C)c3ccc(C)cc3O2)c(O)c1	0
CN(C)C1C(=O)C(C(N)=O)=C(O)C2(O)C(=O)C3=C(O)c4c(O)cccc4C(C)(O)C3CC12.Cl[Sb](Cl)Cl	0
COc1ccc(C2CC(=O)c3c(O)cc(OC4OC(COC5OC(C)C(O)C(O)C5O)C(O)C(O)C4O)cc3O2)cc1O	0
CCOP(=O)(OCC)OCCOCCOP(=O)(OCC)OCC	0
O=C(CCCCC(=O)OCC1COCO1)OCC1COCO1	0
COCCOCCOC(=O)C(CO)(CC(CO)(C(C)=O)C(=O)OCCOCCOC)C(C)=O	0
CCOC(=O)C(CO)(CC(CO)(C(C)=O)C(=O)OCC)C(C)=O	0
C1CC(C2OCOC3COCOC32)OO1	0
O=C1OCOC1C1OCOC1=O	0
OCC(O)C1OCOC2COCOC21	0
CCCCN=C(NCCCC)OC1CCCCC1	0
N=C(OC1CCCCC1)N1CCCC1	0
N=C(OC1CCCCC1)N1CCOCC1	0
CCCCCCCCCCCCOC(=N)N1CCOCC1	0
CC(C)C(=Nc1ccc(Cl)c(Cl)c1)N(C)C	0
S=P1(Oc2ccccc2)OCCO1	0
NS(=O)(=O)c1cc2c(cc1C(F)(F)F)NCNS2(=O)=O	0
CN1C(=O)C(N=Nc2ccc([N+](=O)[O-])cc2)SC1=S	0
COc1ccc(CC(NC(=O)NSc2ccccc2)C(=O)NC2C(CO)OC(n3cnc4c(N(C)C)ncnc43)C2O)cc1	0
CC12c3ccccc3C(C)(c3c1ccc1ccccc31)C1C(=O)OC(=O)C12	0
Cl.Nc1cccc2cn[nH]c12	0
CCN(CC)c1ccc2cc3ccc(=[N+](CC)CC)cc-3oc2c1.[Cl-]	0
COc1ccc(-c2cc(=O)c3c(O)cc(O)c(-c4cc(-c5cc(=O)c6c(O)cc(OC)cc6o5)ccc4OC)c3o2)cc1	0
OC1C(O)C(O)C2(CO2)C(O)C1O	0
CCOc1ccc(N)c(S)c1.Cl	0
Oc1ccccc1SSc1ccccc1O	0
CN(c1ccc(C(N)=O)cc1)c1c(O)c2ccccc2[nH]c1=O	0
COc1ccc(OC)c(N=Nc2c(O)c3ccccc3[nH]c2=O)c1	0
O=C1c2ccccc2C(=O)c2cc(N=Nc3c(O)ccc4ccccc34)ccc21	0
COC1=C(N)C(=O)c2nc(-c3nc(C(=O)O)c(C)c(-c4ccc(OC)c(OC)c4O)c3N)ccc2C1=O	0
COC(=O)c1nc(-c2ccc3c(n2)C(=O)C(N)=C(OC)C3=O)c(N)c(-c2ccc(OC)c(OC)c2O)c1C	0
CN(C)/N=N/c1nc[nH]c1C(N)=O	0
c1cn[nH]c1	0
CN(C)CCS.Cl	0
O=c1[nH]c2ccccc2c(O)c1N=Nc1ccc(S(=O)(=O)O)cc1.[Na+]	0
NC(=O)c1ccc(N=Nc2c(O)c3ccccc3[nH]c2=O)cc1	0
CN(C)C(=O)c1ccc(N=Nc2c(O)c3ccccc3[nH]c2=O)cc1	0
Cc1ccc(N=Nc2c(O)c3ccccc3[nH]c2=O)c(S(=O)(=O)N(C)C)c1	0
O=c1[nH]c2ccccc2c(O)c1N=Nc1ccc(N=Nc2ccc(S(=O)(=O)O)cc2)cc1.[Na+]	0
COc1cc(N=Nc2ccc(C(=O)N(C)C)cc2)c(C)cc1N=Nc1c(O)c2ccccc2[nH]c1=O	0
O=C(Nc1ccc2cc(S(=O)(=O)O)ccc2c1)c1ccc(N=Nc2cc(S(=O)(=O)O)c3ccccc3c2O)cc1.[Na+]	0
O=C(Nc1ccc2c(O)c(N=Nc3ccc4c(O)cc(S(=O)(=O)O)cc4c3)c(S(=O)(=O)O)cc2c1)c1ccccc1.[Na+]	0
Cc1cc(N=Nc2ccc(-c3ccc(N=Nc4ccc(O)c(C(=O)O)c4)cc3)cc2)c(C)cc1N.[Na+]	0
O=C(Nc1ccc(N=Nc2ccc(S(=O)(=O)O)cc2)cc1)c1ccc(N=Nc2ccc3c(S(=O)(=O)O)cccc3c2O)cc1.[Na+]	0
Cc1cc(NC(=O)c2ccc(N)cc2)ccc1N=Nc1ccc2c(O)c(N=Nc3ccc4cc(S(=O)(=O)O)ccc4c3)c(S(=O)(=O)O)cc2c1.[Na+]	0
O=c1cc(SCc2ccccc2Cl)[nH]c(=O)[nH]1	0
CN(C)CCCCNc1c2c(nc3c(Cl)cccc13)CCC2	0
O=c1[nH]c(=O)c2[nH]c(Cl)nc2[nH]1	0
Cc1cc(=O)oc2c(O)c(O)ccc12	0
Cc1cc(=O)oc2cc(N)ccc12	0
COc1c2oc(=O)ccc2c(Br)c2c(Br)c(Br)oc12	0
COc1c2occc2c([N+](=O)[O-])c2ccc(=O)oc12	0
CC1(c2ccccc2)OC(=O)c2ccccc21	0
CCOC(=O)C1=c2[nH]c(O)c(C(=O)OCC)c2=NC1=O	0
COc1c2c(cc3ccc(=O)oc13)C(Cl)C(Cl)O2	0
COc1c2occc2cc2ccc(=O)oc12	0
CN1CCN(CCCN2c3ccccc3Sc3ccc(C(F)(F)F)cc32)CC1.O=C(O)CCC(=O)O	0
O=C1CN(O)C(c2ccccc2)=c2cc(Cl)ccc2=N1	0
O=C1CCCCCCCCCCCC(=O)OCCO1	0
Cl.O=C1OCCN(CCO)C12CCCC2	0
COC(=O)c1cc2ccccc2c(CS(=O)(=O)O)c1O	0
COC(=O)c1cc2cccc(CS(=O)(=O)O)c2cc1O	0
COC(=O)c1cc2cc(CS(=O)(=O)O)ccc2cc1O	0
Cc1cccc(CNc2ncnc3[nH]ncc23)c1	0
O=c1ccc2cc([N+](=O)[O-])ccc2o1	0
Cc1c(N=O)cc(C(C)C)c(O)c1I	0
O=C1NC2CCCCC2C(=O)N1OS(=O)(=O)c1ccccc1	0
O=C(ONC(=O)C1C2C=CC(C2)C1C(=O)NOC(=O)c1ccccc1)c1ccccc1	0
CC(=O)NCS(=O)(=O)O.[K+]	0
NCC1OC(OC2C(CO)OC(OC3C(O)C(N)CC(N)C3OC3OC(CN)C(O)C(O)C3N)C2O)C(N)C(O)C1O.NCC1OC(OC2C(CO)OC(OC3C(O)C(N)CC(N)C3OC3OC(CN)C(O)C(O)C3N)C2O)C(N)C(O)C1O.NCC1OC(OC2C(N)CC(N)C(O)C2O)C(N)C(O)C1O.O=S(=O)(O)O.O=S(=O)(O)O.O=S(=O)(O)O	0
C[C@]12C[C@H](O)[C@@]3(F)[C@@H](CCC4=CC(=O)CC[C@@]43C)[C@@H]1CC[C@@]21OCC1=O	0
Cc1ccc(NCC2(N=Cc3ccccc3)OC(CO)C(O)C2O)cc1	0
NC(=O)C1CC2(C1)CC(C(N)=O)C2	0
NC(=O)C(N)c1ccccc1	0
O=[N+]([O-])c1cc(Cl)c(O)c(N=Nc2cc(S(=O)(=O)O)c3cccc4[nH]nnc2c43)c1.[Na+]	0
CC1=NN(c2ccc(Cl)cc2S(=O)(=O)O)C(=O)C1N=Nc1ccc(OS(=O)(=O)c2ccc(C)cc2)cc1.[Na+]	0
Cc1ccc(Nc2ccc3c4c(cc(=O)n3C)-c3ccccc3C(=O)c24)c(S(=O)(=O)O)c1.[Na+]	0
O=S(=O)(O)c1cc(O)c2c(N=Nc3ccc(Nc4ccccc4)c4c(S(=O)(=O)O)cccc34)cc(S(=O)(=O)O)cc2c1.[Na+]	0
O=C(O)c1c(O)ccc(N=Nc2ccc(N=Nc3ccc4c(S(=O)(=O)O)cccc4c3O)c3ccccc23)c1O.[Na+]	0
CN(C)c1ccc(C(=C2C=CC(=[N+](C)C)C=C2)c2cc(S(=O)(=O)O)cc3cc(S(=O)(=O)O)ccc23)cc1	0
O=[N+]([O-])c1ccc(N=Nc2c(O)c(N=Nc3cc([N+](=O)[O-])cc([N+](=O)[O-])c3O)cc(N=Nc3cc(S(=O)(=O)O)cc4cc(S(=O)(=O)O)cc(O)c34)c2O)cc1.[Na+]	0
Cc1cc(-c2ccc(N=Nc3c(N)c(C)cc(S(=O)(=O)O)c3N)c(C)c2)ccc1N=Nc1ccc(O)c(C(=O)O)c1.[Na+]	0
O=S(=O)(O)c1cccc(N=Nc2ccc(N=Nc3ccc(Nc4ccccc4)c4c(S(=O)(=O)O)cccc34)c3ccccc23)c1.[Na+]	0
Nc1cccc(N=Nc2c(S(=O)(=O)O)cc3cc(NC(=O)Nc4ccc5c(O)c(N=Nc6cccc(N)c6)c(S(=O)(=O)O)cc5c4)ccc3c2O)c1.[Na+]	0
O=S(=O)(O)C1CC2NC3C4CCCC(S(=O)(=O)O)C4C(Nc4ccccc4)CC3N(c3ccccc3)C2CC1Nc1ccccc1	0
Nc1c(N=Nc2ccc([N+](=O)[O-])cc2)c(S(=O)(=O)O)cc2cc(S(=O)(=O)O)c(N=Nc3ccc(-c4ccc(N=Nc5ccc(O)cc5)cc4)cc3)c(O)c12.[Na+]	0
Nc1ccc(N=Nc2ccc(N=Nc3c(S(=O)(=O)O)cc4cc(S(=O)(=O)O)c(N=Nc5ccc(N=Nc6ccc(N)cc6N)cc5)c(O)c4c3N)cc2)c(N)c1.[Na+]	0
Cc1cc(NC(=O)Nc2ccc(N=Nc3cc(S(=O)(=O)O)c4cccc(S(=O)(=O)O)c4c3)c(C)c2)ccc1N=Nc1cc(S(=O)(=O)O)c2cccc(S(=O)(=O)O)c2c1.[Na+]	0
CCN(Cc1cccc(S(=O)(=O)[O-])c1)c1ccc(C(=C2C=CC(=[N+](CC)Cc3cccc(S(=O)(=O)O)c3)C=C2)c2ccccc2)cc1	0
CS(=O)(=O)OCCC(=O)N1CCN(C(=O)CCOS(C)(=O)=O)CC1	0
c1ccc(-c2nc3sc(-c4ccccc4)nc3s2)cc1	0
Oc1ccccc1-c1nc2sc(-c3ccccc3O)nc2s1	0
O=S1(=O)NCNc2cc(C(F)(F)F)ccc21	0
Cc1c(C)c(CC(=O)N2CC2)c(C)c(C)c1CC(=O)N1CC1	0
CC(C)(C)CC1=COC(C=O)(CC(C)(C)C)CC1	0
CC(CO)CS(=O)(=O)O.[Na+]	0
Cl.OCCCN1CCCC12CCCCC2	0
COC(=O)[C@@H]1[C@H](O)[C@H](C)[C@H](O)[C@@](C)(O)/C=C\C=C(C)C(=O)Nc2c(C)c(OC(C)=O)c3c(c2O)C(=O)C(C)=C2OCOC(=C23)C(C)=C[C@@](C)(O)[C@H](O)[C@@H](C)[C@H]1OC(C)=O	0
CC1(C)COC(=O)N1	0
Cc1c2ccccc2nc(CCl)[n+]1[O-]	0
CSCc1nc2ccccc2c(C)[n+]1[O-]	0
Cc1nc2ccccc2c(C)[n+]1[O-]	0
O=C(Oc1ccccc1C(=O)O)c1ccccc1O	0
CC1(C)CNC(=S)S1	0
CC(=O)OC(C)(C)/C=C/C(=O)C(C)(O)C1C(O)CC2(C)C3CC=C4C(CC(O)C(=O)C4(C)C)C3(C)C(=O)CC12C	0
O=C(OC1C(OC(=O)c2cccnc2)C(OC(=O)c2cccnc2)C(OC(=O)c2cccnc2)C(OC(=O)c2cccnc2)C1OC(=O)c1cccnc1)c1cccnc1	0
N.NC(=O)CCS(=O)(=O)O	0
Cc1ccc(S(=O)(=O)Sc2ccccc2)cc1	0
CSS(=O)(=O)C(c1ccccc1)c1ccccc1	0
O=S(=O)(Sc1ccccc1)C(c1ccccc1)c1ccccc1	0
O=S(=O)(SCc1ccccc1)C(c1ccccc1)c1ccccc1	0
CC[C@]1(O)C[C@H]2CN(CCc3c([nH]c4ccccc34)[C@@](C(=O)OC)(c3cc4c(cc3OC)N(C)[C@H]3[C@@](O)(C(=O)OC)[C@H](OC(C)=O)[C@]5(CC)C=CCN6CC[C@]43[C@@H]65)C2)C1.O=S(=O)(O)O	0
CCN1OC(C)(C)C2CCC(C)CC21	0
COc1ccc2c(c1)C(=O)CC(c1ccccc1)O2	0
COc1ccc(C2CC(=O)c3ccccc3O2)cc1OC	0
COc1ccc2c(c1)C(=O)CC(c1ccccc1OC)O2	0
COc1ccc(C2CC(=O)c3ccccc3O2)cc1	0
O=C(/C=C\c1cccc(O)c1)/C=C/c1cccc(O)c1	0
CN(C)C1C(=O)C(C(=O)NCN2CCCC2)=C(O)C2(O)C(=O)C3=C(O)c4c(O)cccc4C(C)(O)C3CC12.Cl	0
CN(C)C(C(N)=O)c1ccccc1	0
NC(=O)C(c1ccccc1)N1CCOCC1	0
CC12SC3(C)SC(C)(S1)SC(C)(S2)S3	0
O=C(O)c1cc2cc(Br)ccc2cc1O	0
O=C(O)c1cc2ccccc2c(I)c1O	0
O=C(O)c1cc2cccc(O)c2cc1O	0
Cc1c2ccccc2nc(CSc2ccccc2)[n+]1[O-]	0
CCCCSCc1nc2ccccc2c(C)[n+]1[O-]	0
Cc1c2ccccc2nc(CSCCC(C)C)[n+]1[O-]	0
Cc1c2ccccc2nc(CSCc2ccccc2)[n+]1[O-]	0
CCCCCCCSCc1nc2ccccc2c(C)[n+]1[O-]	0
Cc1c2ccccc2nc(CSC#N)[n+]1[O-]	0
Cc1c2ccccc2nc(CSc2ccccc2N)[n+]1[O-]	0
Cc1c2ccccc2nc(CSc2ccc(Cl)cc2)[n+]1[O-]	0
Nc1o[nH]c(=O)c1C1CCCCC1	0
O=c1[nH]oc(NS(=O)(=O)c2ccccc2)c1C1CCCCC1	0
N#C/C(=C(/c1ccccc1)c1ccccn1)c1ccc(Cl)cc1	0
N#C/C(=C(\c1ccccc1)c1ccccn1)c1ccccc1	0
O=C(Nc1ccc(O)cc1)C(Cl)(Cl)Cl	0
Cl[Cu+].[NH-]C(Cc1c[nH]cn1)C(=O)O	0
Brc1ccc2nc(-c3ccccc3)c3ccccc3c2c1	0
CO[C@@H]1[C@@H](OC2OC(C)C(OC3CC(C)(O)C(OC(=O)CC(C)C)C(C)O3)C(N(C)C)C2O)[C@@H](CC=O)C[C@@H](C)C(=O)/C=C/C2O[C@H]2C[C@@H](C)OC(=O)C[C@H]1OC(C)=O	0
COc1ccc(-c2cncc(-c3ccc(OC)c(OC)c3)c2)cc1OC	0
Cc1cccc(Nc2nc(N)nc(N)c2N=O)c1	0
COc1ccc2c(c1)C(NC(C)=O)CCc1cc(OC)c(OC)c(OC)c1-2	0
CCCCN(CCCC)CCNc1ccc(Cl)c2oc3cc(C)ccc3c(=O)c12.Cl	0
CC(=O)NC(CCC(=O)C=[N+]=N)C(=O)O	0
c1cc2n(n1)CCN2	0
COc1ccc(C2CC(=O)c3c(cc(OC)c(OC)c3OC)O2)cc1	0
Cl.O=C(Nc1cccc(C2=NCCN2)c1)Nc1cccc(C2=NCCN2)c1	0
COc1ccc2c(c1)C(C(=O)O)CC(=O)N2C	0
CCOC(=O)NP(=O)(N1CC1(C)C)N1CC1(C)C	0
CC1=CSC2=NCCN12.Cl	0
O=c1[nH][nH]c(=O)c2nc(Nc3ccco3)ncc12	0
O=c1[nH][nH]c(=O)c2nc(Nc3ccccc3)ncc12	0
O=c1[nH][nH]c(=O)c2nc(Nc3ccc(Cl)cc3)ncc12	0
c1ccc(N2N=NC3C4CCC(C4)C32)cc1	0
O=c1c2cc([N+](=O)[O-])ccc2c2ccc3c4ccc5c6ccc([N+](=O)[O-])cc6c(=O)c6ccc(c7ccc1c2c73)c4c65	0
CCC(=O)c1c(CC)ccc2ccccc12	0
CC(O)CS(=O)(=O)O.[Na+]	0
CC(CS(C)(=O)=O)S(=O)(=O)O.[Na+]	0
CC1(C)SCCCCCCCSC(C)(C)SCCCCCCCS1	0
CN(C)[C@@H]1C(=O)C(C(N)=O)=C(O)[C@@]2(O)C(=O)C3=C(O)c4c(O)cccc4C[C@H]3C[C@@H]12.Cl	0
CN1C(=O)Nc2ncn(C)c2S1(=O)=O	0
Cn1cnc2c1S(=O)(=O)NC(=S)N2	0
CN1C(=S)Nc2ncn(C)c2S1(=O)=O	0
[Ni].c1c[nH]cn1.c1c[nH]cn1.c1c[nH]cn1.c1c[nH]cn1.c1c[nH]cn1.c1c[nH]cn1	0
CC(CSC(=N)N)C(N)=O.Cl	0
Clc1nc(Cl)nc(-c2ccccc2)n1	0
C=CN(c1ccccc1)c1nc(=O)[nH]c(=O)[nH]1	0
S=C=Nc1ccc(SSc2ccc(N=C=S)cc2)cc1	0
S=P(c1ccccc1)(N1CCCCC1)N1CCCCC1	0
CNP(=O)(Oc1cc(Cl)c(Cl)cc1Cl)N1CCN(c2ccccc2)CC1	0
S=P(Oc1cc(Cl)c(Cl)cc1Cl)(N1CCN(c2cccc(Cl)c2)CC1)N1CCN(c2cccc(Cl)c2)CC1	0
CNP(=S)(Oc1cc(Cl)c(Cl)cc1Cl)N1CCN(c2ccc(Cl)cc2)CC1	0
[O-][n+]1onc(-c2ccccc2)c1-c1ccccc1	0
CC(C)(C)c1ccc(N=O)cc1	0
CN1c2ccccc2Oc2ccc3ccccc3c21	0
c1ccc2nc3c(nc2c1)[nH]c1ccccc13	0
c1ccc(N2N=NC3C4CC(C32)C2C4N=NN2c2ccccc2)cc1	0
N#CC1C(C#N)C2CC1C1N=NN(c3ccccc3)C21	0
N#CC1(Cl)CC2CC1C1N=NN(c3ccccc3)C21	0
Cl[Ni].[NH-]C(Cc1c[nH]cn1)C(=O)O	0
O=S(=O)(O)CC(O)CCl.[Na+]	0
Cc1n(-c2ccccc2)c2c([n+]1Cc1ccc([N+](=O)[O-])cc1)C(=O)c1ccccc1C2=O.[Br-]	0
CC(=O)c1cccc(NC2C(N)C(NC(=O)N(C)C)(C(C)O)C(C)(O)C2(O)COC(=O)c2c(C)cccc2O)c1	0
O=C(NNC(=O)c1ccncc1)c1ccncc1	0
C1CN2C(=N1)N1CCN=C1N1CCN=C21	0
CCSC(CCC(NC(C)=O)C(=O)O)SCC	0
CCSC(CCC(NC(C)=O)(C(=O)O)C(=O)O)SCC	0
Oc1ccc(I)c2cccnc12	0
O=C(O)c1cc2ccccc2oc1=O	0
O=C1C2CC3OC3CC2C(=O)N1CN1C(=O)C2CC3OC3CC2C1=O	0
O=C1C2CC3OC3CC2C(=O)N1CCCCCCN1C(=O)C2CC3OC3CC2C1=O	0
CCCCOC(=O)C1CC2OC2CC1C(=O)OCCOCCOC(=O)C1CC2OC2CC1C(=O)OCCCC	0
CCCCOC(=O)C1CC2OC2CC1C(=O)OCCCCOC(=O)C1CC2OC2CC1C(=O)OCCCC	0
C1Cn2nnnc2N1	0
COc1cc(N=O)c(N=O)cc1[N+](=O)[O-]	0
CC12CCC(c3no[n+]([O-])c31)C2(C)C	0
O=Nc1c(-c2ccccc2)nnc(-c2ccccc2)c1N=O	0
C[C@]12CC[C@H](OC3OC(CO)C(O)C(O)C3O)C[C@H]1CC[C@@H]1[C@@H]2CC[C@]2(C)[C@@H](C3=CCOC3=O)CC[C@]12O	0
NS(=O)(=O)c1cc2c(cc1Cl)NCNS2(=O)=O	0
Cc1cc(=O)c2c(o1)-c1c(cc(O)c(O)c1C(=O)O)OC2	0
CCCCC1OCCOC1C1COCCO1	0
O=C(c1ccccc1)N1C(=O)c2ccccc21	0
COc1cc2c(cc1OC)C1C(=O)c3c(O)cc4c(c3OC1CO2)C=CC(C)(C)O4	0
COc1cc2oc(-c3ccc(O)cc3)cc(=O)c2c(OC)c1OC	0
COc1ccc(-c2cc(=O)c3c(OC)c(O)c(OC)cc3o2)cc1	0
COc1ccc(-c2cc(=O)c3c(OC)c(OC)c(OC)cc3o2)cc1	0
COc1ccc(-c2cc(=O)c3c(OC)c(OC)c(OC)c(OC)c3o2)cc1	0
CC1CN1C(=O)NCCCCCCNC(=O)N1CC1C	0
O=C(O)CSSCC(=O)O	0
O=C(O)C1CCC(C(=O)O)SS1	0
C[N+](C)(C)CC1C2C=CC(C2)C1CO.[I-]	0
O=C1OC(C(O)CO)C(O)=C1Nc1ccc(S(=O)(=O)c2ncc(NC3=C(O)C(C(O)CO)OC3=O)s2)cc1	0
Cn1c[n+](C2OC(CO)C(O)C2O)c2nc([O-])[nH]c(=O)c21	0
O=[N+]([O-])c1[nH]cnc1S	0
O=c1ccc2ccccc2n1Cc1ccc2ccccc2n1	0
Cc1nc2c(O)ccc(O)c2nc1C	0
Cc1ccc(C)n1-n1c2ccccc2c2ccccc21	0
CCCCCCCCCCCCCCCCC(O)CS(=O)(=O)O.[Na+]	0
N#CCCN(CCO)CCO	0
CC/C(C)=C1/CC(C)(C)N=C1C	0
CC1=NC(C)(C)CC2CCC(O)C12	0
CC1(C)CC2CCC(O)C2C(CCO)N1	0
CC(C)=C1CC(C)(C)N=C1CCN1CCOCC1	0
CC(C)=C1CC(C)(C)N=C1CCC1=NC(C)(C)CC1=C(C)C	0
COc1cc(NCCCCCN=C(N)NC#N)c2ncccc2c1	0
O=c1oc2ccccc2cc1Cl	0
O=C1c2ccccc2OC(Cl)(c2ccccc2)C1Cl	0
CC(=O)Oc1ccccc1C(=O)/C=C/c1ccccc1	0
O=C(CCCC[P+](c1ccccc1)(c1ccccc1)c1ccccc1)c1ccccc1.[Br-]	0
Cl.N=C(N)c1ccc(NC(=O)c2cccc(C(=O)Nc3ccc(C(=N)N)cc3)c2)cc1	0
Cl.N=C(N)Cc1ccc(NC(=O)c2ccc(C(=O)Nc3ccc(CC(=N)N)cc3)cc2)cc1	0
O=C1N(C2CCCCC2)CC2(Cc3ccccc3)c3ccccc3NC12O	0
Cc1ccc(Nc2nc(N)[nH]c(=O)c2N=O)cc1	0
CCCCCCCCCC1OC(CCCCCCCCC)OC(CCCCCCCCC)O1	0
CN(C)CCN1C(=O)C2C3CCC(C)(O3)C2C1=O.Cl	0
CC[N+](C)(CC)CCCC(C)N1C(=O)C2CCCCC2C1=O.[I-]	0
Cc1c(CN2CCOCC2)cc(C(C)C)c(O)c1CN1CCOCC1	0
COc1cc(C(O)C(O)c2cc(CN3CCOCC3)c(O)c(OC)c2)cc(CN2CCOCC2)c1O	0
O=C(C(c1ccccc1)c1ccccc1)N1CCN(c2ccccn2)CC1	0
CC1CCCN(CC(O)CN2CCN(CC(O)CN3CCCC(C)C3)C(C)C2)C1	0
CCCCCCCCCCCCCCCC[N+]1(C)CC2CCCCC2C1.[I-]	0
NC(=O)CS(=O)(=O)NC(N)=O	0
COc1cc2oc(-c3ccc(O)cc3)cc(=O)c2c(OC)c1O	0
CCC(c1ccc(OC(C)=O)c(CC(Br)CBr)c1)C(CC)c1ccc(OC(C)=O)c(CC(Br)CBr)c1	0
CC(C)CNC(=S)N/N=C\c1ccncc1	0
CC(/C=C/c1ccccc1Cl)=N\C(=S)NC(N)=S	0
CC(/C=C/c1ccc(N(C)C)cc1)=N\NC(=S)NCC(C)C	0
OC1(c2ccccc2)c2ccccc2CCC1Br	0
CCCC(C(=O)OCC)N1C(=O)c2ccccc2S1(=O)=O	0
C=CCCCCCCCCCOC=O	0
O=[N+]([O-])c1ccc(OP(=O)(Oc2ccc([N+](=O)[O-])cc2)OP(=O)(Oc2ccc([N+](=O)[O-])cc2)Oc2ccc([N+](=O)[O-])cc2)cc1	0
CCCCCCCNC(=S)N/N=C/c1ccccc1O	0
Oc1ccccc1/C=N/NC(=S)Nc1cccc2cc3ccccc3nc12	0
Cn1nc(C(N)=O)c(=O)[nH]c1=O	0
Nc1c(Cl)ncnc1NCCO	0
Cc1ccc2ccccc2c1CSc1ncnc2c1ncn2C1OC(CO)C(O)C1O	0
O=C1C2=C(SCCS2)C(=O)c2ccccc21	0
CCCCCCc1cc(S(=O)(=O)O)c(O)cc1O.[Na+]	0
COC1OOC(OC)c2ccccc2-c2ccccc21	0
O=C(C[n+]1ccccc1)c1ccc(O)c(O)c1.[Cl-]	1
Cc1ccc([Si](O)(c2ccc(C)cc2)c2ccc(C)cc2)cc1	0
O=C1c2ccccc2-c2cc(N3C(=O)C=CC3=O)ccc21	0
O=C1C(O)C(O)C(O)C(O)C1O	0
CC(C)CN(CC(C)C)C(=O)C(Br)C(Br)C(=O)O	0
c1ccc(C2COC(c3ccc4c(c3)OCO4)O2)cc1	0
CCOc1ccc(C2OCCC(C)O2)cc1OC	0
CCCCCCC1OC(C(=O)OCCCC)C(C(=O)OCCCC)O1	0
CC1(C)OC(=O)CC2(C)OC12	0
Oc1ccc(Cl)cc1Sc1cc(Cl)ccc1O	0
O=C1OC2CCCC1O2	0
O=C1C2CC3OC3CC2C(=O)N1CCN1C(=O)C2CC3OC3CC2C1=O	0
CC1CN1P(=O)(OCCC#N)N1CC1C	0
Nc1nc(Nc2ccc(Cl)c(Cl)c2)c(N=O)c(=O)[nH]1	0
Nc1nc(N)c(N)c(Nc2ccccc2)n1.O=S(=O)(O)O	0
O=C(N/N=C/c1ccc(O)c(S(=O)(=O)O)c1)C(=O)N/N=C/c1ccc(O)c(S(=O)(=O)O)c1.[Na+]	0
O=C(N/N=C/c1cccc([N+](=O)[O-])c1)C(=O)N/N=C/c1cccc([N+](=O)[O-])c1	0
C1CCC(NC2CCCCC2)CC1.CC1(C)C2CCC1(CS(=O)(=O)O)C(=O)C2	0
OCC12CCCC(CO)(COC1)C2O	0
CC1(C)SCC(COC(=O)c2ccccc2)S1	0
O=P(Nc1nccc(Cl)n1)(Nc1nccc(Cl)n1)c1ccccc1	0
N#C/C(=C\c1ccc2c(c1)OCO2)c1ccccc1	0
CC12CCC(C(S(=O)(=O)Nc3ccccc3)C1=O)C2(C)C	0
COc1ccccc1/C=C1\N=C(c2ccccc2)OC1=O	0
Cc1ccc(N2C=[N+](C)c3ccc(C)cc3C2)cc1.[I-]	0
O=[N+]([O-])c1cccc(C2c3ccccc3Oc3ccccc32)c1	0
O=S1(=O)c2ccccc2C(O)(c2ccccc2)c2ccccc21	0
Nc1ccc(C2c3ccccc3Oc3ccccc32)cc1	0
CCCCN(CCCC)CC1CC(C(C)(C)C)CCC1O	0
O=C(Nc1ccccc1)NC(CSSCC(NC(=O)Nc1ccccc1)C(=O)O)C(=O)O	0
CCOC(=O)C(Cc1ccc(O)cc1)NC(=O)C(CSSCC(NC(=O)OCc1ccccc1)C(=O)NC(Cc1ccc(O)cc1)C(=O)OCC)NC(=O)OCc1ccccc1	0
COc1ccccc1C1C=NNC1	0
O=C(c1ccc(Cl)cc1)C1N=NCC1c1ccccc1	0
[O-][Cl+3]([O-])([O-])[O-].c1ccc(-c2c3ccccc3[o+]c3ccccc23)cc1	0
Cc1ccc(-c2cc(-c3ccccc3)[s+]c3ccc(C)cc23)cc1.O=P([O-])(O)O	0
C[N+](C)=C1C=CC(=C2C=C(c3ccccc3)Oc3ccccc32)C=C1.[Cl-]	0
COc1cccc(C2CO2)c1	0
CCC1(Br)C(=O)NC(=O)NC1=O	0
CN(C)C=C1C=CC=C1	0
CN(C)CC1CCCC1=O	0
c1ccc2sc(N3CCCCC3)nc2c1	0
COc1ccc(CC[N+](C)(C)C)cc1.[Br-]	0
C=CCc1cc(/C(CC)=C(/CC)c2ccc(OCCN(CC)CC)c(CC=C)c2)ccc1OCCN(CC)CC.Cl	0
COc1ccc2c(c1)CC[C@@H]1[C@@H]2CC[C@]2(C)[C@H](O)[C@H](O)C[C@@H]12	0
CCc1ccccc1N1CCN(C(=O)c2cc(OC)c(OC)c(OC)c2)CC1	0
Cl.N=C(N)SCc1c2ccccc2c(CSC(=N)N)c2ccccc12	0
CC(=O)Nc1ccc(/C=C(\C#N)c2ccccc2)cc1	0
COc1ccc(/C=C(/C#N)c2ccc(Cl)cc2)cc1	0
OC[C@@H](O)[C@@H](O)c1cnn(-c2ccccc2)n1	0
CC(=O)OCC(OC(C)=O)C(OC(C)=O)C1OC(Oc2ccccc2)C(OC(C)=O)C1OC(C)=O	0
OCC(O)C(OC1OC(CO)C(O)C(O)C1O)C(O)C(/C=N\Nc1ccccc1)=N/Nc1ccccc1	0
CC(=O)OCC(OC(C)=O)C(OC(C)=O)C(OC(C)=O)C(OC(C)=O)C(OC(C)=O)c1nc2ccccc2[nH]1	0
OC1COC(c2ccccc2)OC1C1OC(c2ccccc2)OC2COC(c3ccccc3)OC21	0
CN(C)CC(=O)C1C(=O)N(C)c2ccccc21	0
CCOC(=O)CC1(CC(=O)OCC)C(=O)N(C)c2ccccc21	0
O=C1NC(=O)C2(CC2)C(=O)N1	0
CCOC(=O)C(=CNc1cccc(NC=C(C(=O)OCC)C(=O)OCC)c1)C(=O)OCC	0
CCOc1ccc(/C=N/NC(=O)C(=O)N/N=C/c2ccc(OCC)c(OCC)c2)cc1OCC	0
O=C(N/N=C/c1ccccc1S(=O)(=O)O)C(=O)N/N=C/c1ccccc1S(=O)(=O)O.[Na+]	0
CCOC(=O)C(c1ccccc1)[N+](C)(C)C.[I-]	0
O=S1CCCCS1	0
O=C1C2(CCCC13OC3c1ccccc1)OC2c1ccccc1	0
C[C@]12CC[C@H]3[C@@H](CC[C@H]4OCCC[C@]34C)[C@@H]1CC[C@@H]2O	0
CSc1ncc(Br)c(Nc2c[nH]c(=O)[nH]c2=O)n1	0
Cc1nn(C)c(=O)[nH]c1=O	0
COc1cc2c(c(OC)c1O)C(=O)CC(c1ccc(O)cc1)O2	0
O=c1[nH]nc2ccc(n[nH]c1=O)c1ccccc21	0
C1OC1CN1CCC(C2CCN(CC3CO3)CC2)CC1	0
O=Nc1c(O)[nH]c(=O)[nH]c1=O	0
CCCCNc1nc(C(F)(F)F)nc2nc[nH]c12	0
COc1ccc(C2=C/C(=C/c3ccc(O)cc3O)C(=O)O2)cc1	0
O=C1c2ccccc2C(c2ccccc2)(N2CCCCC2)N1c1ccccc1	0
COC12C(COC(N)=O)C3=C(C(=O)C(C)=C(N)C3=O)N1CC1C2N1C	0
CCC(C)/C(=C\C(=O)O)C(=O)O	0
N#CC1C2C=CC(CCC2)C1C#N	0
ON=C1/C(=N\O)CCC/C1=N/O	0
CC(C)(C)NC(=O)CCC(=O)O	0
O=C(O)CCC(=O)Nc1ccccc1	0
O=C(O)CCC(=O)NC(c1ccccc1)c1ccccc1	0
O=C1CCC(=O)N1C(c1ccccc1)(c1ccccc1)N1C(=O)CCC1=O	0
CC(=O)N(C)C(c1ccccc1)(c1ccccc1)c1ccccc1	0
O=C1CCC(=O)N1C(c1ccccc1)(c1ccccc1)c1ccccc1	0
O=C(O)CCC(=O)NC(c1ccccc1)(c1ccccc1)c1ccccc1	0
COCCCC(=O)NC(c1ccccc1)(c1ccccc1)c1ccccc1	0
c1ccc(CSC(SCc2ccccc2)(c2ccccc2)c2ccccc2)cc1	0
O=C(c1ccc(Cl)cc1)N1CC1	0
N#CSCc1ccc(Cl)cc1	0
OC1C(O)C2CC1C1C2C2(Cl)C(Cl)=C(Cl)C1(Cl)C2(Cl)Cl	0
ClC1C(Cl)C2CC1C1CC3OC3C21	0
O=C1C=C(Nc2ccc(Cl)cc2Cl)C(=O)C=C1Nc1ccc(Cl)cc1Cl	0
COc1ccc(C(=O)CC(=O)c2ccc3ccccc3n2)c(O)c1OC	0
CCCCNC1C2CCC(C)(C1O)C2(C)C.Cl	0
OCCN(CCO)CCCNc1ccnc2cc(Cl)ccc12	0
CCN(CC)CCCCCCCNc1c2ccc(Cl)cc2nc2ccc(OC)cc12	0
CCCCN(CCCC)C1CCC(Nc2ccnc3cc(Cl)ccc23)CC1	0
COc1cc(NCCCNCC(C)(C)C)c2ncccc2c1	0
Br.CC(C)NCCCCCNc1cccc2cccnc12	0
Nc1ccc2c(c1)C(N)c1ccccc1-2	0
Nc1c(Br)cc2c(c1Br)Cc1cc(Br)ccc1-2	0
CC(=O)Nc1ccc2c(c1)Cc1cc(N(CCO)CCO)ccc1-2	0
CNCC(OB(c1ccccc1)c1ccccc1)c1ccccc1	0
Cc1cc(=O)c2c(o1)-c1ccccc1C(c1ccccc1)c1ccccc1-2	0
CC(O)C(NCNC(=O)C1=C(O)C2(O)C(=O)C3=C(O)c4c(O)cccc4C(C)(O)C3CC2C(N(C)C)C1=O)C(=O)O	0
CN(C)[C@@H]1C(=O)C(C(=O)NCNCCCC(=O)O)=C(O)[C@@]2(O)C(=O)C3=C(O)c4c(O)cccc4[C@@](C)(O)[C@H]3C[C@@H]12.[Na+]	0
CC1(C)C2CCC1C(SC(=N)N)C2.Cc1ccc(S(=O)(=O)O)cc1	0
O=P(O)(O)OP(=O)(O)O.[Na+]	0
COc1ccc(C(=O)c2ccccc2O)c(O)c1	0
C(/C=C\c1ccccc1)=NCCCCCCN=C/C=C/c1ccccc1	0
Cl.O=C(O)c1ccc(NCc2nc3ccccc3[nH]2)cc1	0
CCN1/C(=C/C=C\c2ccc3ccccc3[n+]2CC)C=Cc2ccccc21.[Cl-]	0
Cc1cc2c(C(C)C)c(O)c(O)c(C=O)c2c(O)c1-c1c(C)cc2c(C(C)C)c(O)c(O)c(C=O)c2c1O	0
Cc1cc(C(=C2C=CC(=Nc3ccc(S(=O)(=O)O)cc3)C=C2)c2ccc(Nc3ccc(S(=O)(=O)O)cc3)cc2)cc(S(=O)(=O)O)c1N.[Na+]	0
CC(C)CC1NC(=O)C(CC(C)C)N(CO)C1=O	0
Br.CCCC(NCCNC(CCC)C(=O)O)C(=O)O	0
Br.CC(NCCCNC(C)C(=O)O)C(=O)O	0
Br.CC(NCCCCNC(C)C(=O)O)C(=O)O	0
CCCCCC1OC1C/C=C\CCCCCCCC(=O)O	0
CCCCCC1OC1C/C=C\CCCCCCCC(=O)OCC(O)COC(=O)CCCCCCC/C=C\CC1OC1CCCCC	0
O=[N+]([O-])c1ccc(P2(=O)Nc3ccccc3N2)cc1	0
O=P1(c2ccccc2)Nc2ccccc2N1c1ccccc1	0
CCC(=O)SC1CC2=CC(=O)CCC2(C)C2CCC3(C)C(O)CCC3C12	0
CC(=O)OCC(=O)[C@@]1(O)CC[C@H]2[C@@H]3CCC4=CC(=O)C[C@H](SC(C)=O)[C@]4(C)[C@H]3CC[C@@]21C	0
O=C1NNC=Nc2ccc(cc2)S(=O)(=O)c2ccc(cc2)N=CNNC1=O	0
CCCCC(/C=N/Nc1ccc([N+](=O)[O-])cn1)CC	0
CSc1nc(C)cc(Nc2ccc(O)c(CN3CCOCC3)c2)n1.Cl	0
FC(F)(F)c1nc(Cl)c2ncsc2n1	0
FC(F)(F)c1nc(Cl)nc2nc[nH]c12	0
CN(CCO)CNC(=O)C1=C(O)C2(O)C(=O)C3=C(O)c4c(O)cccc4C(C)(O)C3CC2C(N(C)C)C1=O	0
Nc1nnnc2nc[nH]c12	0
Cc1cccc(N(C=O)c2c(O)nc(N)[nH]c2=O)c1	0
ClB1NB(Cl)NB(Cl)N1	0
CN=C(N)c1ccc(N=C(N)c2ccc(C(N)=Nc3ccc(C(N)=NC)cc3)cc2)cc1.Cl	0
O=C(O)/C=C/c1ccc(O)c(O)c1	0
CCC1C/C(=N\N=C2CC(C)(C)NC(C)(C)C2)CC(C)(C)N1	0
Nc1nnnn1CCCl	0
CCCC1(C)OC(=O)C(c2ccccc2)O1	0
CCCCOC(=O)N(CCCC)c1ccccc1	0
CCOC(=O)CCC1(C)OCC(COC)O1	0
COP(=O)(OC)C1c2ccccc2-c2cccc(C(=O)O)c21	0
CC(=O)SC1CC(=O)OC1=O	0
NC1(S(=O)(=O)O)c2ccccc2-c2ccccc21.[Na+]	0
CN1C(=O)N(C)C(O)C1O	0
O=CN1CCN(C=O)C(O)C1O	0
NP(N)(=O)Nc1ccccc1	0
NP(=O)(Nc1ccccc1)Nc1ccccc1	0
Oc1c(C(O)N2CCOCC2)cc(C(O)N2CCOCC2)c(O)c1O.Oc1c(CN2CCOCC2)cc(CN2CCOCC2)c(O)c1O	0
CCCCCCCCCCCCCCCCCCN1CN(CO)C(=O)N(CO)C1	0
O=C1OCCN1CCO	0
O=C(O)c1ccccc1C(=O)c1ccc(O)cc1	0
O=c1c(O)c(-c2ccccc2)oc2ccccc12	0
O=C1NC(CO)(CO)CO1	0
C[N+](C)(C)CCS(=O)(=O)[O-]	0
O=C1C=CC(=O)C2C1C1CC3C=CC312	0
Cc1ccccc1OP(=S)(Oc1ccccc1C)Oc1ccccc1C	0
NNC(=O)C(O)C(O)C(=O)NN	0
O=C(NN=CC=Cc1ccccc1)C(O)C(O)C(=O)NN=CC=Cc1ccccc1	0
Oc1ccc(S)cc1CNC1CCCCC1	0
O=C(Nc1ccccc1S)c1ccccc1	0
Sc1ccc2ccccc2c1CNC1CCCCC1	0
CCOC(=O)C1C2CCC(O2)C1C(=O)O	0
CCCCNC(=O)C1C2C=CC(O2)C1C(=O)O	0
O=C1OC(=O)C2=C1C1C=CC2O1	0
CC(C)=CC1C(C(=O)N2CCCCCC2)C1(C)C	0
COc1ccc(N=Nc2cc(OC)c(N=Nc3c(O)c4ccccc4[nH]c3=O)cc2OC)cc1	0
Cc1cc(N=Nc2c(O)c3ccccc3[nH]c2=O)ccc1N=Nc1ccc(C(=O)N(C)C)cc1	0
O=C1OCSc2ccccc21	0
CCCC1OC(=O)c2ccccc2S1	0
O=C(OCc1ccccc1)N(Cc1ccccc1)S(=O)(=O)c1ccccc1	0
NNC(=S)NNC(N)=O	0
CC(=O)Nc1cc(OCC(=O)O)ccc1S(=O)(=O)c1ccc(OCC(=O)O)cc1NC(C)=O	0
CCCC[C@H]1C(=O)O[C@H](C)[C@H](NC(=O)c2cccc(NC=O)c2O)C(=O)O[C@@H](C)[C@@H]1OC(=O)CC(C)C	0
C[C@]12CC[C@H]3[C@@H](CC=C4C[C@@H](O)CC[C@@]43C)[C@@H]1CC[C@@H]2c1cnc[nH]1	0
C[C@@H]1C[C@H]2[C@@H]3CCC4=CC(=O)CC[C@]4(C)[C@@]3(F)[C@@H](O)C[C@]2(C)[C@@]1(C)O	0
COc1ccc(C2CC(=O)c3c(cc(OC)c(O)c3OC)O2)cc1	0
C[C@]1(O)CC[C@H]2[C@@H]3CC=C4N5CCCN=C5CC[C@]4(C)[C@H]3CC[C@@]21C	0
C=CP(=S)(c1ccccc1)c1ccccc1	0
O=c1c2cc3c(=O)n(-c4ccccc4Cl)c(=O)c3cc2c(=O)n1-c1ccccc1Cl	0
COC1C(OC(=O)/C=C/C=C/C=C/C=C/C(=O)O)CCC2(CO2)C1C1(C)OC1CC=C(C)C.c1ccc(Nc2ccccc2)cc1	0
Cc1cc(Sc2cc(C)c(O)c(C(C)(C)C)c2)cc(C(C)(C)C)c1O	0
Cl.O=C(Nc1ccc(C2=NC3CCCCC3N2)cc1)c1ccc(C(=O)Nc2ccc(C3=NC4CCCCC4N3)cc2)cc1	0
CC(=O)NC(N)=NC#N	0
COC1C(O)CC(OC2CC(Oc3cc4cc5c(c(O)c4c(O)c3C)C(=O)[C@@H](OC3CC(OC4CC(OC6CC(C)(O)C(OC(C)=O)C(C)O6)C(O)C(C)O4)C(O)C(C)O3)[C@H]([C@H](OC)C(=O)[C@@H](O)[C@@H](C)O)C5)OC(C)C2OC(C)=O)OC1C	0
CC12COP(OC1)OC2	0
C1C2CC3CC1OP(O2)O3	0
O=c1c(O)c(-c2ccc(O)c(O)c2)oc2cc(O)cc(O)c12.[Zr]	0
CC1(c2ccc(Cl)cc2)OCC(CCl)O1	0
CC(=O)Nc1ccc2c(c1)C(c1ccccc1)=NCC(=O)N2	0
Cc1cc(N=Nc2ccc(NC(=O)c3ccc(NC(=O)c4ccccc4)cc3)c3ccc(S(=O)(=O)O)cc23)ccc1N=Nc1ccc2c(O)cc(S(=O)(=O)O)cc2c1.[Na+]	0
Br.O=C(O)CNCCCCCCNCC(=O)O	0
Clc1cc(Cl)c(NN=C(c2ccccc2)c2ccccc2)c(Cl)c1	0
CCC(C)c1c(N)o[nH]c1=O	0
CCC(C)c1c(NC(C)=O)o[nH]c1=O	0
CCC(C)c1c(NC(=O)c2ccccc2)o[nH]c1=O	0
CCC(C)c1c(NS(=O)(=O)c2ccc(C)cc2)o[nH]c1=O	0
CCCCCn1cnc2c(=S)nc(N)[nH]c21	0
CNP1(NC)=NP(NC)(NC)=NP(NC)(NC)=NP(NC)(NC)=N1	0
CN(c1ccccc1)[P@@]1(Cl)=NP(Cl)(Cl)=N[P@](Cl)(N(C)c2ccccc2)=NP(Cl)(Cl)=N1	0
CCCCCNP1(NCCCCC)=NP(NCCCCC)(NCCCCC)=NP(NCCCCC)(NCCCCC)=NP(NCCCCC)(NCCCCC)=N1	0
Cc1cccc(NP2(Nc3cccc(C)c3)=NP(Nc3cccc(C)c3)(Nc3cccc(C)c3)=NP(Nc3cccc(C)c3)(Nc3cccc(C)c3)=NP(Nc3cccc(C)c3)(Nc3cccc(C)c3)=N2)c1	0
Nc1ccc(S(N)(=O)=O)cc1SSc1cc(S(N)(=O)=O)ccc1N	0
Cn1ncc(=O)[nH]c1=S	0
Cn1c(=O)cn[nH]c1=O	0
COP(=O)(OC)Oc1c(Cl)c(Cl)c(O)c(Cl)c1Cl	0
CCc1ccc(C2=C(O)C(=O)C(c3ccccc3)=C(O)C2=O)cc1	0
Nc1ccc(/C=C/c2ccnc3ccccc23)cc1	0
COc1ccc(/C=C/c2ccc3ccccc3n2)cc1OC	0
CC1=CC(O)CC(C)(C)C1/C=C/C(C)=C/C=C/C(C)=C/C=C/C=C(C)/C=C/C=C(C)/C=C/C1=C(C)CC(O)CC1(C)C	0
C/C(=N\NC(=O)CCSCCC(=O)N/N=C(\C)c1ccc(OS(C)(=O)=O)cc1)c1ccc(OS(C)(=O)=O)cc1	0
C[N+]1(CC(=O)c2ccc(O)c(O)c2)CCOCC1.[Cl-]	0
CCOC(=O)c1cnc(SCc2ccc(Cl)c(Cl)c2)nc1N1CC1C	0
CCOC(Cc1c(N)[nH]c(=S)[nH]c1=O)OCC	0
O=C1c2ccc(O)cc2OC(c2ccc(O)c(O)c2)C1O	0
O=C1c2ccc(O)cc2OC(c2cc(O)c(O)c(O)c2)C1O	0
COc1c(O)cc2c(c1O)C(=O)C1=C(CCCC1)C2=O	0
COc1ccc2c(c1)CN([C@@H](C)[C@H]1CC[C@H]3[C@@H]4CC[C@H]5C[C@@H](O)CC[C@]5(C)[C@H]4CC[C@]13C)CO2	0
C=CC[P+](CC=C)(c1ccccc1)c1ccccc1.[Br-]	0
COC1(c2ccccc2)OC(=O)c2ccccc21	0
CCN(CC)CCOc1ccc(/C(C#N)=C/c2ccc(C(F)(F)F)cc2)cc1	0
CCN(CC)CCOc1ccc(/C=C(\C#N)c2ccc(OC)cc2)cc1.O=C(O)CC(O)(CC(=O)O)C(=O)O	0
CCN(CC)CCOc1ccc(/C(C#N)=C/c2ccc(OCCN3CCCCC3)cc2)cc1.Cl	0
Nc1nc(SCc2ccccn2)c2ncn(C3CCCC3)c2n1	0
CCCCn1[nH]c(=O)ccc1=O	0
CN(C)C(=S)SSC(=S)N(C)C.[Zn+2]	0
O=C1NNC(=O)C2C3C=CC(O3)C12	0
CCC(C)C1C(=O)ON=C1N	0
CC(=O)Oc1ccc(C2(c3ccc(OC(C)=O)cc3)C(=O)Nc3ccccc32)cc1	0
CC(N)CNCC(C)N	0
CSCS(=O)C[C@H](CO)NC(=O)/C=C/c1c(C)[nH]c(=O)[nH]c1=O	0
NC(=O)c1nnsc1-c1ccco1	0
COC1=NC2=NCCN2C(OC)=N1	0
C(#CCN1CCCC1)CCCN1CCCC1	0
CCN(CC)CP(CN(CC)CC)CN(CC)CC	0
OC1CCC(C#CC#CC2CCC(O)CC2)CC1	0
CC(=O)CC(c1ccccc1)c1c(O)c2ccccc2oc1=O	0
O=C(O)CN(CC(=O)O)CC(O)CN(CC(=O)O)CC(=O)O	0
C=CCOCC(O)CNCC(O)COCC=C	0
CCOC(=O)NC(C)(C)CN(CCO)C(=O)OCC	0
Cc1ccc(C(=O)c2ccccc2C(=O)O)c(C)c1	0
Cc1ccc(C)c(C(=O)c2ccccc2)c1C(=O)O	0
Cc1cc(C)c(C(=O)c2c(C)ccc(C)c2C(=O)O)c(C)c1	0
Oc1ccc(Cl)cc1Cc1ccccc1	0
CCOc1ccc2nc(NC(=O)CC(C)=O)sc2c1	0
CNC(c1ccncc1)C(NC)c1ccncc1	0
Cc1ccc2c(c1)C(=O)c1cc(C)cc(C(=O)O)c1-2	0
O=P(N1CC1)(N1CC1)N1CC2CCC(CC2)C1	0
O=C(O)CSCCOCCSCC(=O)O	0
Nc1cc(=O)[nH][nH]1	0
CC1CCOS(=O)O1	0
Oc1ccc2ccccc2c1Br	0
CCCCCCCCC(O)C(O)CCCCCCCC(=O)O	0
O=[n+]1c2c(n([O-])c3ccccc31)-c1cccc3cccc-2c13	0
FC(F)(F)C(F)(F)c1nnc(C(F)(F)C(F)(F)F)o1	0
O=C(Nc1ccc(C2=NCCN2)cc1)c1ccc(C(=O)Nc2ccc(C3=NCCN3)cc2)c(Cl)c1	0
O=C(Nc1ccc(C2=NCCN2)cc1)c1ccc(C(=O)Nc2ccc(C3=NCCN3)cc2)c([N+](=O)[O-])c1	0
Cl.Nc1cc(C(=O)Nc2ccc(C3=NCCN3)cc2)cc(C(=O)Nc2ccc(C3=NCCN3)cc2)c1	0
O=C1C2C3C=CC(O3)C2C(=O)N1N=Cc1ccc2c(c1)OCO2	0
O=C1C2C3C=CC(O3)C2C(=O)N1/N=C\C(O)C(O)C(O)C(O)CO	0
CC1(C)C(C#N)C(=O)N=C(N)C1C(N)=O	0
C=CCOc1ccc2c(C)cc(=O)oc2c1C	0
C=CCc1cc2c(C)cc(=O)oc2c(C)c1OC(C)=O	0
COc1ccc2nc3cc(Cl)ccc3c(NC(C)CCCN(C)C)c2n1.Cl	0
COC1OC(CO)C(O)C2NCSC12.Cl	0
C[C@]12CC[C@@H](O)C[C@H]1CC[C@@H]1[C@@H]2[C@@H](O)C[C@@]2(C)[C@H]1CC[C@]2(O)[C@@H](O)CO	0
Nc1nc(N)c2cnnn2n1	0
O=C(O)Cc1sc(=O)[nH]c1O	0
Cc1cc(=O)n2[nH]nnc2n1	0
CCOc1ccc2c(C)cc(=O)oc2c1	0
COc1cc(O)c(C(=O)c2ccccc2)cc1S(=O)(=O)O.[Na+]	0
COC(=O)C=CC(=NNc1ccccc1)c1ccccc1	0
CC(=O)C(C(c1ccccc1)N1CCCc2ccccc21)N1CCOCC1	0
c1ccc(CNC2C(c3ccccc3)=NN(c3ccccc3)C2c2ccccc2)cc1	0
Cc1cc2nc(-c3ccccn3)c(-c3ccccn3)nc2cc1C	0
CCOC(=O)C(CN1CCN(CC(NC=O)(C(=O)OCC)C(=O)OCC)CC1)(NC=O)C(=O)OCC	0
O=C(Nc1cccc2c1C(=O)c1c(NC(=O)c3ccccc3)ccc(Nc3cccc4c3C(=O)c3ccccc3C4=O)c1C2=O)c1ccccc1	0
CC1=CC(C)S(=O)(=O)C1	0
NC(=O)c1cc([N+](=O)[O-])cc([N+](=O)[O-])c1	0
Cc1cc(C)c2cnnn2n1	0
OCC(O)C1OC(c2ccco2)OC(CO)C1O	0
CC1(C)CC(=O)C2=C(C1)OC1=C(C(=O)CC(C)(C)C1)C2C(O)C(O)C(O)CO	0
COc1ccc2c(c1)CC[C@@H]1[C@@H]2CC[C@]2(C)C(=O)/C(=N/O)C[C@@H]12	0
C[C@@H]1C[C@@]2(O)[C@@H]3C[C@H](F)C4=CC(=O)CC[C@]4(C)[C@H]3[C@@H](O)C[C@]2(C)[C@@]1(O)C(=O)CO	0
CSc1nc(SC)c(Nc2cccc(C)c2)c(SC)n1	0
CC(=O)Nc1cc2c(cc1[N+](=O)[O-])-c1ccccc1C2=O	0
O=C1C=CC(=Nc2ccc3c(c2)Cc2ccccc2-3)O1	0
CC(SC(C)C(=O)NN=Cc1c[nH]c2ccccc12)C(=O)NN=Cc1c[nH]c2ccccc12	0
O=CC1(c2ccccc2)NC(=O)NC1=O	0
COc1ccc(C2(C(OC)OC)NC(=O)N(C)C2=O)cc1	0
COc1ccc(CCC2(C(OC)OC)NC(=O)NC2=O)cc1	0
CN1C(=O)C(Br)SC1=S	0
NC1=NC(=O)C(CC(=O)c2ccc(Cl)cc2)S1	0
CN1C(=O)C(C(C)(C)C2SC(=S)N(C)C2=O)SC1=S	0
C[C@H]1CN(C(=O)CCOS(C)(=O)=O)[C@H](C)CN1C(=O)CCOS(C)(=O)=O	0
CCOP(=O)(CC(=O)NC(C(N)=O)C(C)C)OCC	0
O=[N+]([O-])c1cccc(S(=O)(=O)N2CCCC2)c1	0
Cc1ccc(S(=O)(=O)N2CCCCCC2)cc1	0
NNc1ncnc(NN)c1Br	0
O=C(Nc1cccc(-c2nc3ccccc3[nH]2)c1)c1ccc(C(=O)Nc2cccc(-c3nc4ccccc4[nH]3)c2)cc1	0
O=C(Nc1nccs1)c1ccc(C(=O)Nc2nccs2)cc1	0
Cc1oc2cc(O)ccc2c(=O)c1-c1ccccc1Br	0
Nc1ccc(S(=O)(=O)NNc2nc(N3CCCCC3)nc(N3CCCCC3)n2)cc1	0
O=C(O)c1ccc[n+](CC(=O)c2ccc(O)c(O)c2)c1.[Cl-]	1
COc1ccc(C(C(N)=O)N(C)C)cc1	0
CC(C)CCCC(C)C1CCC2C3CCC(=O)C(C)(CCCNCCO)C3CCC12C	0
CC(C)CCC[C@@H](C)[C@H]1CC[C@H]2[C@@H]3CC[C@H]4CC5(C[C@]4(C)[C@H]3CC[C@@]21C)Nc1ccccc1S5	0
CC1(C)OCC2OC3OC(C)(C)OC3C(OS(C)(=O)=O)C2O1	0
COc1cc(C2c3cc4c(cc3CCN2C(=O)c2ccccc2)OCO4)cc(OC)c1OC	0
C[C@]12C(=O)OC(=O)[C@@]1(C)[C@@H]1CC[C@H]2O1	0
Br.C[N+]1([O-])[C@H]2CC(OC(=O)[C@H](CO)c3ccccc3)C[C@H]1[C@H]1O[C@@H]21	0
CN1C2CCC1CC(OC(=O)C(CO)c1ccccc1)C2.Cl	0
CCN(CC)c1ccc2c(C)cc(=O)oc2c1	0
CC(=O)Oc1cc(O)c2c(=O)c(OC(C)=O)c(-c3ccc(OC(C)=O)c(OC(C)=O)c3)oc2c1	0
Cc1ccc2c(c1)C1(c3ccc(Cl)cc3)Oc3ccc(C)cc3C(c3ccc(Cl)cc3)(O2)O1	0
CN(C)c1ccc(N=O)c(O)c1	0
C=CCNC(=S)NNC(=S)NCC=C	0
Cc1cc(=O)oc2c(C)c(O)ccc12	0
Cc1cc2c(cc1C)NC(=O)CC(=O)N2	0
CCC1C(=O)N(C)c2ccccc21	0
CC[N+](C)(C)Cc1ccccc1Br.Cc1ccc(S(=O)(=O)[O-])cc1	0
C=C(C)P(=O)(OC(C)CCl)OC(C)CCl	0
Cn1c(=O)c2[nH]c(NN)nc2n(C)c1=O	0
Cn1c(N)c(N)c(=O)[nH]c1=O	0
Cc1ccc(C)n1CCN1CCNCC1	0
O=S1(=O)O[C@H]2CCCC[C@H]2O1	0
O=S1(=O)O[C@H]2CCCC[C@@H]2O1	0
COc1ccc(-c2c(C)c(C(=O)O)nc(-c3ccc4c(O)c(OC)c5c(c4n3)=NC(C)(C)N=5)c2N)c(O)c1OC	0
CCSC(=O)NNc1nc2ccccc2s1	0
CN(C)Cc1c[nH]c2nc[nH]c(=O)c12	0
Nc1[nH]c(=O)nc(Nc2ccc(Cl)c(Cl)c2)c1N=O	0
C(=Nc1ccc(C2=NCCN2)cc1)c1ccc(C=Nc2ccc(C3=NCCN3)cc2)cc1	0
Cl.O=C(Nc1ccc(C2=NCCN2)cc1)c1cccc(NC(=S)Nc2ccc(C3=NCCN3)cc2)c1	0
O=C(O)C(O)C(O)C(=O)O	0
CC1=C(/C=C\C(C)=C\C=C\C(C)=C\C=C\C=C(C)/C=C/C=C(C)\C=C\C2=C(C)CCCC2(C)C)C(C)(C)CCC1	0
Br.N=C(N)SCCCN	0
COc1cc(C(=O)N2CCOCC2)cc(OC)c1OC	0
Cl.Nc1ccc(SSc2ccc(N)cc2)cc1	0
C#C[C@]1(O)CC[C@H]2[C@@H]3C[C@@H](O)[C@]45CC4CC[C@]5(C)[C@H]3CC[C@@]21C	0
CC1(O)C[C@]23CC[C@H]4[C@@H](CC=C5C[C@@H](O)CC[C@@]54C)[C@@H]2CC[C@H]13	0
CCOC(=O)C(Cc1c[nH]c2ccc(N)cc12)(NC(C)=O)C(=O)OCC	0
Cc1cc(=N)cc(C)n1O	0
CS(=O)(=O)OC[C@@H]1OCO[C@H]1COS(C)(=O)=O	0
Nn1c(Cc2ccccc2)nnc1Cc1ccccc1	0
CN(C)C(=S)Nc1ccc(Cl)cc1	0
O=[N+]([O-])C(Cl)C(Cl)c1ccc(Cl)cc1	0
Cl.O=C(Nc1ccc(C2=NCCN2)cc1)c1ccc(C(=O)Nc2ccc(C3=NCCN3)cc2)c(O)c1	0
NC(=O)c1cc(/C=C/c2ccccc2)on1	0
CCCCC(O)(Cc1ccccc1)c1ccc(OCCN(CC)CC)cc1.O=C(O)CC(O)(CC(=O)O)C(=O)O	0
CCN(CC)CCOc1ccc(C(C#N)=C(c2ccccc2)c2ccccc2)cc1.Cl	0
C[C@]12CC[C@H]3[C@@H](C[C@@H](O)[C@]45C[C@@H]4CC[C@]35C)[C@@H]1CC[C@@]21C=CC(=O)O1	0
COc1ccc(/C=C/C(=O)OC/C=C/c2ccc3c(c2)OCO3)cc1OC	0
CCOP(=O)(OCC)c1ccc[nH]1	0
ON(CCc1ccccn1)CCc1ccccn1	0
CS(=O)(=O)c1nc(N)nc2nc[nH]c12	0
O=c1c(Cl)c(Cl)cnn1CCCl	0
CCOc1ccc(C(=O)Nc2ccc(C3=NCCN3)cc2)cc1C(=O)Nc1ccc(C2=NCCN2)cc1.Cl	0
O=C(Nc1ccc(NC(=O)Nc2cc(C(=O)Nc3ccc(C4=NCCN4)cc3)ccc2C(=O)Nc2ccc(C3=NCCN3)cc2)cc1)Nc1cc(C(=O)Nc2ccc(C3=NCCN3)cc2)ccc1C(=O)Nc1ccc(C2=NCCN2)cc1	0
Cl.O=C(Nc1ccc(C2=NCCN2)cc1)c1ccc(C(=O)Nc2ccc(C3=NCCN3)cc2)c(Br)c1	0
Cl.O=C(Nc1ccc(C2=NCCN2)cc1)Nc1cc(NC(=O)Nc2ccc(C3=NCCN3)cc2)cc(C(=O)O)c1	0
Cl.O=C(Nc1cccc(C(=O)Nc2ccc(C3=NCCN3)cc2)c1)c1ccc(C2=NCCN2)cc1	0
O=C(Nc1ccc(C2=NCCN2)cc1)Nc1cccc(C(=O)Nc2ccc(C3=NCCN3)cc2)c1	0
Cl.O=C(Nc1ccc(C2=NCCN2)cc1)c1cncc(C(=O)Nc2ccc(C3=NCCN3)cc2)c1	0
N#Cc1cn(C2OC(CO)C(O)C2O)c2ncnc(N)c12	0
Cc1c(O)c2ccccc2oc1=O	0
C=C(C)Cn1c(=O)n(CC(=C)C)c(=O)n(CC(=C)C)c1=O	0
C=CC(=O)N1CN(C(=O)C=C)CN(C(=O)C=C)C1	0
CC(CCC(=O)O)CCC(=O)O	0
Cc1nc2ccccc2nc1-c1ccc(N=[N+]([O-])c2ccc(-c3nc4ccccc4nc3C)cc2)cc1	0
CC(=NO)C1CCC2C3CCC4=CC(=NO)CCC4(C)C3C(=O)CC12C	0
O=C1CCC2(CCCCC2)N1	0
S=c1[nH]c2ccccc2[nH]c1=S	0
Cl.N#CC1(c2ccccc2)CCNCC1	0
CC[C@H]1OC(=O)[C@H](C)[C@@H](OC2CC(C)(OC)C(O)C(C)O2)[C@H](C)[C@@H](OC2OC(C)CC(N(C)C)C2OC(=O)CCC2CCCC2)[C@](C)(O)C[C@@H](C)C(=O)[C@H](C)[C@@H](O)[C@]1(C)O	0
CC(=O)O.CCC(N)Cc1c[nH]c2ccccc12	0
C[C@H]1[C@H]2CC[C@H]3[C@@H]4CC(=O)[C@]56C[C@@H]5CC[C@]6(C)[C@H]4CC[C@]23CN1C	0
CCC1(C)CC(=O)NC1=O	0
Cc1c2ccccc2nc(CN2CCOCC2)[n+]1[O-]	0
Cc1c2ccccc2nc(CSCCO)[n+]1[O-]	0
Cc1ccccc1SCc1nc2ccccc2c(C)[n+]1[O-]	0
Cc1cccc(SCc2nc3ccccc3c(C)[n+]2[O-])c1	0
Cc1ccc(SCc2nc3ccccc3c(C)[n+]2[O-])cc1	0
Cc1c2ccccc2nc(CSc2nc3ccccc3s2)[n+]1[O-]	0
Cc1c2ccccc2nc(CS(=O)c2ccccc2)[n+]1[O-]	0
Cc1c2ccccc2nc(CS(=O)(=O)c2ccccc2)[n+]1[O-]	0
Cc1c2ccccc2nc(CSOCCO)[n+]1[O-]	0
[truncated: 33,502 more rows]
