# Supplementary material for: Deep learning identifies synergistic drug combinations for treating COVID-19
Source: Proc Natl Acad Sci U S A. 2021 Sep 15;118(39):e2105070118. doi: 10.1073/pnas.2105070118 (PMC8488647; doi:10.1073/pnas.2105070118)
Supplement: Supplementary File [file pnas.2105070118.sd07.csv]

smiles1	smiles2	bliss
O=C1Nc2ccc(Cl)cc2C(c2ccccc2Cl)=NC1O	CC(=O)OCC(=O)C1(OC(C)=O)C(C)CC2C3CC(F)C4=CC(=O)C=CC4(C)C3(F)C(O)CC21C	1
COc1ccc(C(Cl)=C(c2ccc(OC)cc2)c2ccc(OC)cc2)cc1	CCC(=O)OC1(C(=O)CCl)C(C)CC2C3CCC4=CC(=O)C=CC4(C)C3(F)C(O)CC21C	1
CN1CCOC(c2ccccc2)c2ccccc2C1	CCC(=O)OC1(C(=O)CCl)C(C)CC2C3CCC4=CC(=O)C=CC4(C)C3(F)C(O)CC21C	0
C[N+](C)(C)CCCCCCCCCC[N+](C)(C)C	CCC(=O)OC1(C(=O)CCl)C(C)CC2C3CCC4=CC(=O)C=CC4(C)C3(F)C(O)CC21C	0
NCCS(=O)(=O)O	CCC(=O)OC1(C(=O)CCl)C(C)CC2C3CCC4=CC(=O)C=CC4(C)C3(F)C(O)CC21C	1
COC(=O)NN=Cc1c[n+]([O-])c2ccccc2[n+]1[O-]	CCC(=O)OC1(C(=O)CCl)C(C)CC2C3CCC4=CC(=O)C=CC4(C)C3(F)C(O)CC21C	1
CCCN(CCC)C(=O)C(CCC(=O)O)NC(=O)c1ccccc1	CC(=O)OCC(=O)C1(OC(C)=O)C(C)CC2C3CC(F)C4=CC(=O)C=CC4(C)C3(F)C(O)CC21C	0
CN1C(C(=O)Nc2ccccn2)=C(O)c2ccccc2S1(=O)=O	CC1CC2C3CCC4=CC(=O)C=CC4(C)C3(F)C(O)CC2(C)C1(O)C(=O)CO	1
CN(CC=CC#CC(C)(C)C)Cc1cccc2ccccc12	Cc1ncc2n1-c1ccc(Cl)cc1C(c1ccccc1F)=NC2	0
CC=Cc1ccc(OC)cc1	CC(=O)OCC(=O)C1(OC(C)=O)C(C)CC2C3CC(F)C4=CC(=O)C=CC4(C)C3(F)C(O)CC21C	0
COCCOC(=O)C1=C(C)NC(C)=C(C(=O)OC(C)C)C1c1cccc([N+](=O)[O-])c1	CNCC(O)c1ccc(O)c(O)c1	0
CCCc1cc(C(N)=S)ccn1	CC1CC2C3CCC4=CC(=O)C=CC4(C)C3(F)C(O)CC2(C)C1(O)C(=O)CO	0
N#CC(c1ccc(Cl)cc1)c1c(Cl)cc(-n2ncc(=O)[nH]c2=O)cc1Cl	NCCc1ccc(O)c(O)c1	0
N=C(N)N1CCc2ccccc2C1	CCc1oc2ccccc2c1C(=O)c1cc(Br)c(O)c(Br)c1	0
NCC1CCC(C(=O)O)CC1	CC(=O)OCC(=O)C1(OC(C)=O)C(C)CC2C3CC(F)C4=CC(=O)C=CC4(C)C3(F)C(O)CC21C	0
FC(F)(F)c1cccc(N2CCNCC2)c1	CCC(=O)OC1(C(=O)CCl)C(C)CC2C3CCC4=CC(=O)C=CC4(C)C3(F)C(O)CC21C	0
CC(C)NCC(O)c1ccc(O)c(O)c1.Cl	CC1CC2C3CCC4=CC(=O)C=CC4(C)C3(F)C(O)CC2(C)C1(O)C(=O)CO	1
Cc1c(-c2cnccn2)ssc1=S	CC1CC2C3CCC4=CC(=O)C=CC4(C)C3(F)C(O)CC2(C)C1(O)C(=O)CO	0
CC[N+](C)(C)c1cccc(O)c1.[Cl-]	CC1CC2C3CCC4=CC(=O)C=CC4(C)C3(F)C(O)CC2(C)C1(O)C(=O)CO	1
CC(N)C(O)c1ccccc1	CC1CC2C3CCC4=CC(=O)C=CC4(C)C3(F)C(O)CC2(C)C1(O)C(=O)CO	1
Br.COC(=O)C1=CCCN(C)C1	CC(=O)OCC(=O)C1(OC(C)=O)C(C)CC2C3CC(F)C4=CC(=O)C=CC4(C)C3(F)C(O)CC21C	1
CC(C(=O)O)c1ccc2c(c1)[nH]c1ccc(Cl)cc12	CC(=O)OCC(=O)C1(OC(C)=O)C(C)CC2C3CC(F)C4=CC(=O)C=CC4(C)C3(F)C(O)CC21C	1
CC1NC(=O)C(N)CNC(=O)C(C2CCNC(N)=N2)NC(=O)C(=CNC(N)=O)NC(=O)C(CNC(=O)CC(N)CCCN)NC1=O.NCCCC(N)CC(=O)NCC1NC(=O)C(CO)NC(=O)C(N)CNC(=O)C(C2CCNC(N)=N2)NC(=O)C(=CNC(N)=O)NC1=O	CC(=O)OCC(=O)C1(OC(C)=O)C(C)CC2C3CC(F)C4=CC(=O)C=CC4(C)C3(F)C(O)CC21C	0
CC(COc1ccccc1)N(CCCl)Cc1ccccc1	CC(CCC(=O)NCCS(=O)(=O)O)C1CCC2C3C(O)CC4CC(O)CCC4(C)C3CC(O)C12C	1
COc1ccc(CC2c3cc(OC)c(OC)cc3CC[N+]2(C)CCC(=O)OCCCCCOC(=O)CC[N+]2(C)CCc3cc(OC)c(OC)cc3C2Cc2ccc(OC)c(OC)c2)cc1OC.O=S(=O)([O-])c1ccccc1.O=S(=O)([O-])c1ccccc1	CN1C(=O)CN=C(c2ccccc2)c2cc(Cl)ccc21	1
Cc1ccc(C(=O)c2ccc(CC(=O)O)n2C)cc1	CCC(=O)NCCC1CCc2ccc3c(c21)CCO3	1
CC(C)C(=O)c1c(C(C)C)nn2ccccc12	CCC(=O)OC1(C(=O)CCl)C(C)CC2C3CCC4=CC(=O)C=CC4(C)C3(F)C(O)CC21C	0
Cc1cc(C=Cc2ccc3cc(N(C)C)ccc3[n+]2C)c(C)n1-c1ccccc1.Cc1cc(C=Cc2ccc3cc(N(C)C)ccc3[n+]2C)c(C)n1-c1ccccc1.O=C(O)c1cc2ccccc2c(Cc2c([O-])c(C(=O)O)cc3ccccc23)c1[O-]	COc1cc(C(=O)NCCCCCC(=O)O)cc(OC)c1OC	0
C#CC1(O)CCC2C3CCC4=CC(=O)CCC4(C)C3CCC21C	CC(=O)OCC(=O)C1(OC(C)=O)C(C)CC2C3CC(F)C4=CC(=O)C=CC4(C)C3(F)C(O)CC21C	1
CCC1OC(=O)C(C)C(OC2CC(C)(OC)C(O)C(C)O2)C(C)C(OC2OC(C)CC(N(C)C)C2O)C(C)(O)CC(C)C(=NOCOCCOC)C(C)C(O)C1(C)O	CCCCCCCCCCCCCCCCCCCCCCO	0
CCCCCN(C)CCC(O)(P(=O)(O)O)P(=O)(O)O	CS(=O)(=O)Nc1ccc(Cc2noc(-c3ccc4[nH]cc(CCN)c4c3)n2)cc1	0
CN(CCOc1ccc(NS(C)(=O)=O)cc1)CCc1ccc(NS(C)(=O)=O)cc1	CC(=O)OCC(=O)C1(OC(C)=O)C(C)CC2C3CC(F)C4=CC(=O)C=CC4(C)C3(F)C(O)CC21C	0
O=C1c2cccc(O)c2C(=O)c2c(O)cccc21	CS(=O)(=O)OCCCCOS(C)(=O)=O	0
N#CC(c1ccc(Cl)cc1)c1c(Cl)cc(-n2ncc(=O)[nH]c2=O)cc1Cl	O=c1oc2ccccc2c(O)c1Cc1c(O)c2ccccc2oc1=O	1
CN1CCN(C(c2ccccc2)c2ccccc2)CC1	CCC(=O)OC1(C(=O)CCl)C(C)CC2C3CCC4=CC(=O)C=CC4(C)C3(F)C(O)CC21C	1
C#CC1(O)CCC2C3CCc4cc(OC)ccc4C3CCC21C	CCC(=O)OC1(C(=O)CCl)C(C)CC2C3CCC4=CC(=O)C=CC4(C)C3(F)C(O)CC21C	1
CC(=O)Nc1ccc(CC(=O)O)cc1	CC(=O)OCC(=O)C1(OC(C)=O)C(C)CC2C3CC(F)C4=CC(=O)C=CC4(C)C3(F)C(O)CC21C	1
NCC1OC(OC2C(N)CC(N)C(OC3OC(CO)C(O)C(N)C3O)C2O)C(N)CC1O	CC(=O)OCC(=O)C1(OC(C)=O)C(C)CC2C3CC(F)C4=CC(=O)C=CC4(C)C3(F)C(O)CC21C	1
O=[N+]([O-])OC1COC2C(O)COC12	CC1CC2C3CCC4=CC(=O)C=CC4(C)C3(F)C(O)CC2(C)C1(O)C(=O)CO	0
CC(C(=O)O)c1cccc(C(=O)c2ccccc2)c1	CC1CC2C3CCC4=CC(=O)C=CC4(C)C3(F)C(O)CC2(C)C1(O)C(=O)CO	0
O=C(O)Cc1ccccc1Nc1c(Cl)cccc1Cl	CC(=O)OCC(=O)C1(OC(C)=O)C(C)CC2C3CC(F)C4=CC(=O)C=CC4(C)C3(F)C(O)CC21C	0
CCCOc1ccccc1-c1nc2n[nH]nc2c(=O)[nH]1	CC(=O)OCC(=O)C1(OC(C)=O)C(C)CC2C3CC(F)C4=CC(=O)C=CC4(C)C3(F)C(O)CC21C	1
COC(=O)C1=C(C)NC(C)=C(C(=O)OC(C)C)C1c1cccc2nonc12	CCC(=O)OC1(C(=O)CCl)C(C)CC2C3CCC4=CC(=O)C=CC4(C)C3(F)C(O)CC21C	0
COc1ccc2c(c1)C13CCCCC1C(C2)N(C)CC3	CCC(=O)OC1(C(=O)CCl)C(C)CC2C3CCC4=CC(=O)C=CC4(C)C3(F)C(O)CC21C	1
Cl.O=C1CCC2(O)C3Cc4ccc(O)c5c4C2(CCN3CC2CC2)C1O5	CCC(=O)OC1(C(=O)CCl)C(C)CC2C3CCC4=CC(=O)C=CC4(C)C3(F)C(O)CC21C	0
O=C1OC(C(O)CO)C(O)=C1O	CC(=O)OCC(=O)C1(OC(C)=O)C(C)CC2C3CC(F)C4=CC(=O)C=CC4(C)C3(F)C(O)CC21C	0
CCC(=O)NCCC1CCc2ccc3c(c21)CCO3	Clc1ccc2c(c1)CCc1cccnc1C2=C1CCNCC1	1
CCC1=C(C)CN(C(=O)NCCc2ccc(S(=O)(=O)NC(=O)NC3CCC(C)CC3)cc2)C1=O	CCC(=O)NCCC1CCc2ccc3c(c21)CCO3	0
Cc1ccc(C(=O)c2ccc(CC(=O)O)n2C)cc1	CCCCCCCCCCOc1cc2c(=O)c(C(=O)OCC)c[nH]c2cc1OCC	0
CNC(C)C1CCC(N)C(OC2C(N)CC(N)C(OC3OCC(C)(O)C(NC)C3O)C2O)O1	CC1CC2C3CCC4=CC(=O)C=CC4(C)C3(F)C(O)CC2(C)C1(O)C(=O)CO	1
CC(CCC(=O)O)C1CCC2C3C(O)CC4CC(O)CCC4(C)C3CCC12C	CC1CC2C3CCC4=CC(=O)C=CC4(C)C3(F)C(O)CC2(C)C1(O)C(=O)CO	0
N#CC(c1ccc(Cl)cc1)c1c(Cl)cc(-n2ncc(=O)[nH]c2=O)cc1Cl	CCN(CCCCOC(=O)c1ccc(OC)c(OC)c1)C(C)Cc1ccc(OC)cc1.Cl	0
CC(CCC(=O)NCCS(=O)(=O)O)C1CCC2C3C(O)CC4CC(O)CCC4(C)C3CC(O)C12C	CCC(=O)OC1(C(=O)CCl)C(C)CC2C3CCC4=CC(=O)C=CC4(C)C3(F)C(O)CC21C	1
CN(C)CCC=C1c2ccccc2CCc2ccccc21.Cl	CC1CC2C3CCC4=CC(=O)C=CC4(C)C3(F)C(O)CC2(C)C1(O)C(=O)CO	0
O=C1N=C([O-])CN1N=Cc1ccc(-c2ccc([N+](=O)[O-])cc2)o1.[Na+]	COc1cc(C(=O)NC2CCCNC2)cc(OC)c1OC	0
O=C(O)CN1C(=O)c2cccc3cccc(c23)C1=O	CC(=O)OCC(=O)C1(OC(C)=O)C(C)CC2C3CC(F)C4=CC(=O)C=CC4(C)C3(F)C(O)CC21C	0
Cc1ccc(NC(=O)c2ccc(CN3CCN(C)CC3)cc2)cc1Nc1nccc(-c2cccnc2)n1	CCC(=O)OC1(C(=O)CCl)C(C)CC2C3CCC4=CC(=O)C=CC4(C)C3(F)C(O)CC21C	0
Nc1ccc(N=Nc2ccccc2)c(N)n1	CCC(=O)OC1(C(=O)CCl)C(C)CC2C3CCC4=CC(=O)C=CC4(C)C3(F)C(O)CC21C	1
CN(C)CCCOc1nn(Cc2ccccc2)c2ccccc12	CCC(=O)OC1(C(=O)CCl)C(C)CC2C3CCC4=CC(=O)C=CC4(C)C3(F)C(O)CC21C	0
Cc1nnc(SCC2=C(C(=O)O)N3C(=O)C(NC(=O)Cn4cnnn4)C3SC2)s1	CCC(=O)OC1(C(=O)CCl)C(C)CC2C3CCC4=CC(=O)C=CC4(C)C3(F)C(O)CC21C	0
Cn1c(NCCN(CCO)CCCc2ccc([N+](=O)[O-])cc2)cc(=O)n(C)c1=O	CC1CC2C3CCC4=CC(=O)C=CC4(C)C3(F)C(O)CC2(C)C1(O)C(=O)CO	0
CC1=C(C)C(=O)C(CCCCC#CCCCC#CCO)=C(C)C1=O	CC(=O)OCC(=O)C1(OC(C)=O)C(C)CC2C3CC(F)C4=CC(=O)C=CC4(C)C3(F)C(O)CC21C	1
COc1ccc2c3c1OC1CC(O)C=CC31CCN(C)C2	CC(=O)OCC(=O)C1(OC(C)=O)C(C)CC2C3CC(F)C4=CC(=O)C=CC4(C)C3(F)C(O)CC21C	0
O=C1N=C([O-])CN1N=Cc1ccc(-c2ccc([N+](=O)[O-])cc2)o1.[Na+]	CC1CC2C3CCC4=CC(=O)C=CC4(C)C3(F)C(O)CC2(C)C1(O)C(=O)CO	1
Cc1cnc(NC(=O)C2=C(O)c3ccccc3S(=O)(=O)N2C)s1	CCC(=O)OC1(C(=O)CCl)C(C)CC2C3CCC4=CC(=O)C=CC4(C)C3(F)C(O)CC21C	1
COc1ccc2c(c1)c(CC(=O)O)c(C)n2C(=O)c1ccc(Cl)cc1	CCC(=O)OC1(C(=O)CCl)C(C)CC2C3CCC4=CC(=O)C=CC4(C)C3(F)C(O)CC21C	1
Cc1nc2sccn2c(=O)c1CCN1CCC(=C(c2ccc(F)cc2)c2ccc(F)cc2)CC1	Cc1ncc2n1-c1ccc(Cl)cc1C(c1ccccc1F)=NC2	1
CC(C)Cc1ccc(C(C)C(=O)O)cc1	CC1CC2C3CCC4=CC(=O)C=CC4(C)C3(F)C(O)CC2(C)C1(O)C(=O)CO	1
Cc1cccc(N(C)C(=S)Oc2ccc3ccccc3c2)c1	O=C(O)COCCN1CCN(C(c2ccccc2)c2ccc(Cl)cc2)CC1	1
O=S(=O)(c1cccc2cnccc12)N1CCCNCC1	CCOC(=O)OC(C)OC(=O)C1N2C(=O)C(NC(=O)C(N)c3ccccc3)C2SC1(C)C	1
CCCN1CCCC2Cc3[nH]ncc3CC21	C=CC1(C)CC(=O)C2(O)C(C)(O1)C(OC(C)=O)C(O)C1C(C)(C)CCC(O)C12C	0
CCCCCN(C)CCC(O)(P(=O)(O)O)P(=O)(O)O	CCC(=O)NCCC1CCc2ccc3c(c21)CCO3	1
O=P([O-])(O)C(Cl)(Cl)P(=O)([O-])O.[Na+].[Na+]	O=C1C(CCS(=O)c2ccccc2)C(=O)N(c2ccccc2)N1c1ccccc1	1
C[N+](C)(C)CC(=O)[O-]	O=C1C(CCS(=O)c2ccccc2)C(=O)N(c2ccccc2)N1c1ccccc1	1
CC(c1cc2ccccc2s1)N(O)C(N)=O	NCCc1ccc(O)c(O)c1	1
CC(=O)CCCCn1c(=O)c2c(ncn2C)n(C)c1=O	CCC1(c2ccccc2)C(=O)NCNC1=O	1
CC(C)c1ccc2oc3nc(N)c(C(=O)O)cc3c(=O)c2c1	CCC(=O)OC1(C(=O)CCl)C(C)CC2C3CCC4=CC(=O)C=CC4(C)C3(F)C(O)CC21C	1
CC(O)(P(=O)(O)O)P(=O)(O)O	CC(=O)OCC(=O)C1(OC(C)=O)C(C)CC2C3CC(F)C4=CC(=O)C=CC4(C)C3(F)C(O)CC21C	1
CC(N)=O	CCC(=O)OC1(C(=O)CCl)C(C)CC2C3CCC4=CC(=O)C=CC4(C)C3(F)C(O)CC21C	1
CC(=O)OC1(C(C)=O)CCC2C3C=C(Cl)C4=CC(=O)C5CC5C4(C)C3CCC21C	CC(=O)OCC(=O)C1(OC(C)=O)C(C)CC2C3CC(F)C4=CC(=O)C=CC4(C)C3(F)C(O)CC21C	0
Cc1c(OCC(F)(F)F)ccnc1CS(=O)c1nc2ccccc2[nH]1	CCC(=O)OC1(C(=O)CCl)C(C)CC2C3CCC4=CC(=O)C=CC4(C)C3(F)C(O)CC21C	1
CC(=O)OCC(=O)C1CCC2C3CCC4=CC(=O)CCC4(C)C3CCC12C	CC(=O)OCC(=O)C1(OC(C)=O)C(C)CC2C3CC(F)C4=CC(=O)C=CC4(C)C3(F)C(O)CC21C	0
O=C([O-])Cc1ccccc1.[Na+]	CC(=O)OCC(=O)C1(OC(C)=O)C(C)CC2C3CC(F)C4=CC(=O)C=CC4(C)C3(F)C(O)CC21C	1
CCN1CCN(C(=O)NC(C(=O)NC2C(=O)N3C2SC(C)(C)C3C(=O)O)c2ccccc2)C(=O)C1=O	CC1CC2C3CCC4=CC(=O)C=CC4(C)C3(F)C(O)CC2(C)C1(O)C(=O)CO	1
Cl.Oc1ccc2c3c1OC1C(O)CCC4(O)C(C2)N(CC2CCC2)CCC314	CCC(=O)OC1(C(=O)CCl)C(C)CC2C3CCC4=CC(=O)C=CC4(C)C3(F)C(O)CC21C	1
CCN1CCN(C(=O)NC(C(=O)NC2C(=O)N3C2SC(C)(C)C3C(=O)O)c2ccccc2)C(=O)C1=O	O=C1NCC2(CCN(CCc3ccccc3)CC2)O1	0
CC(=O)OC1(C(C)=O)CCC2C3C=C(Cl)C4=CC(=O)CCC4(C)C3CCC21C	O=C1NCC2(CCN(CCc3ccccc3)CC2)O1	1
CC(C)(C)NCC(O)COc1cccc2c1CC(O)C(O)C2	CC(=O)OCC(=O)C1(OC(C)=O)C(C)CC2C3CC(F)C4=CC(=O)C=CC4(C)C3(F)C(O)CC21C	1
O=S(=O)(c1cccc2cnccc12)N1CCCNCC1	c1ccc(Cn2ccnc2)cc1	0
CN(C)C1C(=O)C(C(N)=O)=C(O)C2(O)C(=O)C3=C(O)c4c(O)cccc4C(C)(O)C3CC12	CC1CC2C3CCC4=CC(=O)C=CC4(C)C3(F)C(O)CC2(C)C1(O)C(=O)CO	0
CC(C)C(=O)c1c(C(C)C)nn2ccccc12	O=C(O)C(O)C(O)C(=O)O.OCc1cccnc1	0
CCC(=C(CC)c1ccc(O)cc1)c1ccc(O)cc1	CNCC(O)c1ccc(O)c(O)c1.O=C(O)C(O)C(O)C(=O)O	0
NCCCC(O)(P(=O)(O)O)P(=O)(O)O	CC1CC2C3CCC4=CC(=O)C=CC4(C)C3(F)C(O)CC2(C)C1(O)C(=O)CO	0
O=C(CCNNC(=O)c1ccncc1)NCc1ccccc1	CC(C)Oc1ccc2c(=O)c(-c3ccccc3)coc2c1	0
O=P([O-])(O)C(Cl)(Cl)P(=O)([O-])O.[Na+].[Na+]	O=C1C(CCS(=O)c2ccccc2)C(=O)N(c2ccccc2)N1c1ccccc1	1
CC12C=CC(=O)C=C1CCC1C2C(=O)CC2(C)C1CCC2(O)C(=O)CO	CC(=O)OCC(=O)C1(OC(C)=O)C(C)CC2C3CC(F)C4=CC(=O)C=CC4(C)C3(F)C(O)CC21C	1
CN1CCN(CC(=O)N2c3ccccc3C(=O)Nc3cccnc32)CC1	CC(=O)OCC(=O)C1(OC(C)=O)C(C)CC2C3CC(F)C4=CC(=O)C=CC4(C)C3(F)C(O)CC21C	1
CC(C)NNC(=O)c1ccncc1	CCC(=O)OC1(C(=O)CCl)C(C)CC2C3CCC4=CC(=O)C=CC4(C)C3(F)C(O)CC21C	1
CC(C)Cc1ccc(C(C)C(=O)O)cc1	CC(=O)OCC(=O)C1(OC(C)=O)C(C)CC2C3CC(F)C4=CC(=O)C=CC4(C)C3(F)C(O)CC21C	1
COc1cc(Cc2cnc(N)nc2N)cc(OC)c1OC	CC(=O)OCC(=O)C1(OC(C)=O)C(C)CC2C3CC(F)C4=CC(=O)C=CC4(C)C3(F)C(O)CC21C	1
COc1ccc(C(=O)c2c(C)n(CCN3CCOCC3)c3ccccc23)cc1	CCC(=O)OC1(C(=O)CCl)C(C)CC2C3CCC4=CC(=O)C=CC4(C)C3(F)C(O)CC21C	1
Cc1ncc2n1-c1ccc(Cl)cc1C(c1ccccc1F)=NC2	CCOc1ccccc1OCCNC(C)Cc1ccc(OC)c(S(N)(=O)=O)c1	1
CNC(=O)Oc1ccc2c(c1)C1(C)CCN(C)C1N2C	CCC(=O)OC1(C(=O)CCl)C(C)CC2C3CCC4=CC(=O)C=CC4(C)C3(F)C(O)CC21C	1
CC(C)(C)C(=O)C(Oc1ccc(Cl)cc1)n1ccnc1	CC1CC2C3CCC4=CC(=O)C=CC4(C)C3(F)C(O)CC2(C)C1(O)C(=O)CO	1
CNCC(O)c1ccc(O)c(O)c1	CCC(=O)OC1(C(=O)CCl)C(C)CC2C3CCC4=CC(=O)C=CC4(C)C3(F)C(O)CC21C	1
COP(=S)(OC)Oc1cc(Cl)c(Cl)cc1Cl	CC(=O)OCC(=O)C1(OC(C)=O)C(C)CC2C3CC(F)C4=CC(=O)C=CC4(C)C3(F)C(O)CC21C	1
CC1(C)SC2C(N=CN3CCCCCC3)C(=O)N2C1C(=O)O	CCC(=O)OC1(C(=O)CCl)C(C)CC2C3CCC4=CC(=O)C=CC4(C)C3(F)C(O)CC21C	0
O=C(O)c1cc(=O)c2c(OCC(O)COc3cccc4oc(C(=O)O)cc(=O)c34)cccc2o1	CC(=O)OCC(=O)C1(OC(C)=O)C(C)CC2C3CC(F)C4=CC(=O)C=CC4(C)C3(F)C(O)CC21C	1
Cc1cc(C(C#N)c2ccc(Cl)cc2)c(Cl)cc1NC(=O)c1cc(I)cc(I)c1O	CCCC(CCC)C(=O)O	1
Cc1nc2sccn2c(=O)c1CCN1CCC(=C(c2ccc(F)cc2)c2ccc(F)cc2)CC1	CC1CC2C3CCC4=CC(=O)C=CC4(C)C3(F)C(O)CC2(C)C1(O)C(=O)CO	1
CNCC(O)c1ccc(O)c(O)c1.O=C(O)C(O)C(O)C(=O)O	CC(C)Cc1ccc(C(C)C(=O)O)cc1	1
NS(=O)(=O)c1cc2c(cc1Cl)NC(C(Cl)Cl)NS2(=O)=O	CC1CC2C3CCC4=CC(=O)C=CC4(C)C3(F)C(O)CC2(C)C1(O)C(=O)CO	0
CCN1CC(CCN2CCOCC2)C(c2ccccc2)(c2ccccc2)C1=O	CCC(=O)OC1(C(=O)CCl)C(C)CC2C3CCC4=CC(=O)C=CC4(C)C3(F)C(O)CC21C	1
CC1CC2C3CCC4=CC(=O)C=CC4(C)C3(F)C(O)CC2(C)C1(O)C(=O)CO	CC(=O)Oc1ccccc1C(=O)Nc1ncc([N+](=O)[O-])s1	1
